# Supplementary material for: Enhanced and unenhanced: Radiomics models for discriminating between benign and malignant cystic renal masses on CT images: A multi-center study
Source: PLoS One. 2023 Sep 28;18(9):e0292110. doi: 10.1371/journal.pone.0292110 (PMC10538730; doi:10.1371/journal.pone.0292110)
Supplement: S1 Data — (ZIP) [file pone.0292110.s004.zip]

Archive with 8 entries (7 files):
- 数据/
- 数据/A for test-new.csv
- 数据/A for train.csv
- 数据/data collection.xlsx
- 数据/U for test-new.csv
- 数据/U for train.csv
- 数据/V for test-new.csv
- 数据/V for train.csv
