# Supplementary material for: Enhanced and unenhanced: Radiomics models for discriminating between benign and malignant cystic renal masses on CT images: A multi-center study
Source: PLoS One. 2023 Sep 28;18(9):e0292110. doi: 10.1371/journal.pone.0292110 (PMC10538730; doi:10.1371/journal.pone.0292110)
Supplement: S1 Data — (ZIP) [file pone.0292110.s004.zip › 数据/A for test-new.csv]

ID	Mean	Minimum	Maximum	VoxelNum	Elongation	Flatness	LeastAxisLength	MajorAxisLength	Maximum2DDiameterColumn	Maximum2DDiameterRow	Maximum2DDiameterSlice	Maximum3DDiameter	MeshVolume	MinorAxisLength	Sphericity	SurfaceArea	SurfaceVolumeRatio	VoxelVolume	10Percentile	90Percentile	Energy	Entropy	InterquartileRange	Kurtosis	Maximum	MeanAbsoluteDeviation	Mean	Median	Minimum	Range	RobustMeanAbsoluteDeviation	RootMeanSquared	Skewness	TotalEnergy	Uniformity	Variance	Autocorrelation	ClusterProminence	ClusterShade	ClusterTendency	Contrast	Correlation	DifferenceAverage	DifferenceEntropy	DifferenceVariance	Id	Idm	Idmn	Idn
0	-785.5503985	-2048	1423	41888	0.817114496	0.624938303	42.69288425	68.31535852	73.85778228	75.31637339	80.47320898	81.76019454	103029.5056	55.82146978	0.595211176	17856.1349	0.173310886	103212.8698	-1	58	81746564	1.940623417	23	9.688004955	329	19.46374831	32.98610581	40	-267	596	10.17993585	44.1763613	-1.924786305	201425168.6	0.356228218	863.4677214	168.2503292	124.287563	-11.78225681	3.421502333	1.271875924	0.420925328	0.664870936	1.482726667	0.785053346	0.735043992	0.720684501	0.998003581	0.975235206
0	-857.5696897	-2048	4734	41773	0.701840693	0.66310705	49.42277038	74.53211416	80.06847835	82.28553042	63.40561384	83.92609213	133881.8113	52.30967066	0.692206241	18283.65427	0.136565633	134007.9929	17	118	229967390	2.663495073	58	2.998017008	208	32.23644994	62.74196251	58	-95	303	23.57082755	74.19682049	0.538667445	737736537	0.180561952	1568.614311	50.20452448	219.4037749	15.5034527	8.455663767	1.811631946	0.646321012	0.930952663	1.721095038	0.857034544	0.646852663	0.617622657	0.989748814	0.937409587
0	-917.9536108	-2048	1619	16783	0.913123518	0.830461997	38.00348342	45.76185732	52.26778878	53.92625201	52.44649609	55.80990009	51274.75859	41.78622814	0.728526863	9161.662813	0.178677834	51316.03646	44	114	120150805	2.250766102	34	4.283506243	179	21.63665144	79.73943872	81	-78	257	14.59408208	84.61133456	-0.43646293	367375504.4	0.254291428	800.699849	59.42485619	54.96301092	-2.184851535	3.964386925	1.058113856	0.573028667	0.697235104	1.437366293	0.527717438	0.702486884	0.686306109	0.992880209	0.948258491
0	-784.825954	-2048	1618	22229	0.948009814	0.78705649	39.50481526	50.19311289	62.98753312	62.59244683	58.48585444	65.72351847	61863.66778	47.58356363	0.616054299	12278.79009	0.198481444	62019.91031	28	133	185361488	2.764694841	63	3.502724311	207	34.58129151	80.86265689	84	-116	323	25.74882965	91.31661212	-0.558433809	517166892.8	0.166894237	1799.95437	78.52996738	199.4192506	-6.836465174	8.185835584	2.438924047	0.53262606	1.090560259	1.855267776	1.106170278	0.612135704	0.57540531	0.988236687	0.932405174
0	-802.86	-2048	1371	18909	0.877529	0.757355	28.07519	37.07006	45.356	41.109	47.50288	47.99939	23099.66	32.53004	0.69047	5680.806	0.245926	23126.61	29	98	95043385	2.317378	35	7.714896	159	23.32586	62.85012	66	-124	283	14.7119	70.89681	-1.42388	116000000	0.253494	1076.219	66.47862	186.3702	-13.3263	4.697421	1.211252	0.581708	0.746478	1.531911	0.637438	0.686962	0.669906	0.99195	0.944945
0	-801.0918504	-2048	8392	831	0.059386069	0.046094427	14.1824682	307.6829251	21.67047761	19.53330858	19.61246022	313.9742121	2487.628672	18.27207943	0.540086886	1643.908073	0.660833384	2540.88222	32	94	4653690	2.305072428	30	12.30501511	300	24.2976884	63.21299639	64	-112	412	13.35090763	74.83387136	0.448743691	14229215.62	0.277697408	1604.225391	65.72727572	422.96743	7.38976325	4.540126305	1.339893215	0.451853548	0.716465203	1.436145096	0.781124601	0.700912846	0.686375225	0.996155763	0.963675504
0	-779.8252018	-2048	1725	335	0.829132054	0.749551976	9.741355271	12.9962372	13.71347717	15.41404879	15.04207034	18.04584041	982.5152267	10.77559684	0.818038	584.2564374	0.594653825	1024.3027	-11	41	276322	1.924318385	24.5	7.175798405	98	16.77485409	15.83880597	18	-101	199	10.206751	28.72005904	-1.141500605	844887.6736	0.330915571	573.9740165	39.32738766	24.41751189	-2.528474666	1.833568753	0.796210656	0.366600703	0.627066611	1.287843966	0.390907666	0.712417264	0.703219596	0.990482751	0.938787723
0	-873.4026042	-2048	4848	16719	0.821572226	0.753994665	40.85795676	54.18865502	59.38653046	62.87332738	56.13423911	64.56167581	67111.06901	44.51989395	0.651631342	12255.89215	0.182621024	67111.40352	34	109	110918572	2.361153809	34	8.29969149	170	24.66764641	73.31574855	79	-126	296	14.80365739	81.45110602	-1.733060824	445236021.5	0.251970725	1259.083687	91.84025288	206.025145	-16.299146	4.886268892	1.511773164	0.504918998	0.842114433	1.634237283	0.758731402	0.663807635	0.640772747	0.991444675	0.942800557
0	-706.2936697	-2048	1389	14985	0.992322061	0.864546316	33.51983781	38.77159289	44.83550379	51.0047684	47.35652014	51.88561265	34511.03133	38.47390697	0.714290556	7176.530065	0.207948873	34645.32	17	106	83427146	2.597812787	44	5.813671664	176	29.58828449	62.67000334	68	-120	296	18.75554929	74.61485851	-1.320157992	192883561.6	0.205778128	1639.847792	68.35905334	223.1733495	-14.13648659	5.981083956	1.853190008	0.467720509	0.890807514	1.687581043	0.968598554	0.663104901	0.638603734	0.989732902	0.940467573
0	-671.1833186	-2048	1386	15142	0.825448832	0.722039064	35.00776077	48.48457999	54.37983759	49.90565022	54.29130391	59.09683609	46326.25542	40.02153993	0.634090511	9837.490708	0.212352382	46298.48204	26	80	51878153	2.081544822	26	8.800926661	170	18.98481424	51.2784969	52	-115	285	11.13415556	58.53297955	-1.07314307	158623678.2	0.312649724	796.625451	57.70642969	79.16968244	-3.369144014	2.937674307	0.980026081	0.461359301	0.643945159	1.419177086	0.541012621	0.723129388	0.710077066	0.993430012	0.95220128
0	-722.1788353	-2048	1614	649	0.879761005	0.685843848	11.56623216	16.86423548	20.04321421	21.11303304	18.05387194	21.34348959	1935.346059	14.83649676	0.779245681	963.7893933	0.497993312	1984.39538	7	128	6218911	2.669599606	54	4.450867361	166	39.82217041	83.27734977	103	-90	256	25.24732461	97.88920973	-1.400872919	19015066.65	0.224541252	2647.180396	71.87077386	409.1937379	-34.65835758	7.522427322	2.44301088	0.371679508	1.068376229	1.890856294	1.212085474	0.624808167	0.590119916	0.981431359	0.91885354
0	-892.4521646	-2048	4769	2128	0.848109702	0.621795999	16.18144575	26.02372125	29.84140506	29.06306193	29.56474443	30.65805436	6415.646043	22.07097047	0.766504788	2178.359309	0.339538574	6489.98504	32	118	13558116	2.535468898	44	4.346700462	193	27.68370174	71.24154135	69	-91	284	18.95342305	79.82039284	-0.039254075	41349609.97	0.209674356	1295.937898	54.32448209	136.6191113	0.266359962	5.379874433	1.513662145	0.542185427	0.868965806	1.645016957	0.709872625	0.653186964	0.627702129	0.989901863	0.936503483
0	-771.3648182	-2048	1632	15550	0.638652268	0.550380706	37.71256016	68.52086154	52.76277536	64.44812562	54.47122587	225.0501354	47242.52221	43.76100363	0.587859035	10750.60679	0.227562084	47545.991	27	98	74630323	2.342560341	39	5.650357255	229	24.19514228	61.3214791	63	-98	327	16.3023238	69.27754098	-0.932551604	228191168.2	0.240157823	1039.053886	50.78681326	96.58997989	-6.139969538	4.27024935	1.261648564	0.516733655	0.756409796	1.526433746	0.641256652	0.68805145	0.669019499	0.993773835	0.951546976
0	-876.5415048	-2048	3916	171820	0.872505456	0.768361058	43.29748961	56.35044769	64.89654647	64.24551187	61.38077357	65.36600144	84072.7272	49.16607304	0.401722035	23102.6551	0.274793692	84057.64294	16	143	1362745678	3.05388574	72	3.214098042	310	41.25814039	72.76325224	66	-229	539	29.39972736	89.0575102	0.221663944	666681350.4	0.143458143	2636.749247	185.6258751	665.9351228	21.39302371	14.85018055	1.345330923	0.833307631	0.821735622	1.610063312	0.655093655	0.661994969	0.639764801	0.997482828	0.966607858
0	-761.1000727	-2048	1464	45478	0.721177457	0.607018318	42.37735492	69.81231653	83.61205999	69.13139952	72.63552409	84.68091299	97824.87605	50.34706887	0.647108919	15866.20069	0.162189837	97854.10304	25	71	128785485	1.919235501	23	9.790187086	194	16.91460446	46.33385373	47	-115	309	9.545076678	53.2148424	-1.06868636	277105152.4	0.352257504	684.9934496	55.26633797	64.89131444	-3.290610438	2.491934913	0.958982857	0.405902207	0.610716559	1.391072668	0.55587814	0.7392129	0.727275369	0.994521099	0.95792146
0	-795.4800765	-2048	1466	29893	0.913818868	0.834379984	46.19834176	55.36846838	62.36023207	68.8677785	65.93424085	69.99515026	91318.49672	50.59675111	0.724125349	13542.83362	0.148303291	91401.43466	33	81	106971249	1.826591341	25	9.547202638	148	16.01321872	55.65466832	56	-122	270	10.74858802	59.82032694	-1.246687237	327077430.4	0.339945134	481.0294096	60.51602212	25.2910468	-1.309429971	1.963444825	0.799196887	0.397899	0.578030616	1.300315571	0.446541585	0.740212558	0.731490812	0.99364592	0.953143452
0	-1073.074789	-3024	1797	1093616	0.728802581	0.651746486	82.2587396	126.2127858	122.5188786	152.5257028	121.1993451	163.1718055	671347.9792	91.9842041	0.323879059	114480.9031	0.170523941	669839.8	-11	28	476533942	1.632370686	21	10.78687398	256	13.41034716	8.014284722	8	-155	411	8.463824631	20.87442359	-0.915493391	291877039.5	0.412811872	371.5128005	62.00732933	23.96723033	-0.956093209	1.499089967	0.685110894	0.362344087	0.558757636	1.25940172	0.368682141	0.740483991	0.733153122	0.997901069	0.970920217
0	-580.2268381	-1024	1487	5125	0.82922314	0.823189417	30.32915544	36.84347103	45.4818931	38.84648475	41.6187657	46.12830405	24117.45005	30.55145874	0.768168849	5255.108554	0.217896525	24279.31213	9	77	10897984	2.163245989	28	4.839868032	176	21.02190517	35.888	30	-87	263	12.60658945	46.11329421	0.790434833	51628401.01	0.287584971	838.4873584	37.85228685	71.58446762	6.703423592	4.344275918	1.70296887	0.449127319	0.876186844	1.660579984	0.823709634	0.668223561	0.641018782	0.988740546	0.936833848
0	-461.6390592	-1023	1676	18118	0.878576484	0.852541497	43.76776814	51.33799149	66.36562409	57.93045834	56.4414929	67.09571188	71838.84806	45.10435208	0.762314296	10962.83724	0.152603188	72056.75897	-4	52	21353845	1.937804	17	6.871511983	143	17.87206839	18.36466497	17	-117	260	8.251539171	34.33072028	-0.437787732	84925977.61	0.403911963	841.3374356	40.11256834	83.33302775	2.118440442	3.408398377	0.750689494	0.602096802	0.4642049	1.250566821	0.506425281	0.806697972	0.79561076	0.994056663	0.963044129
0	-494.7113631	-1024	1477	11640	0.817221487	0.78248738	36.19305754	46.25385467	51.01741493	58.63101367	50.8171835	58.83043304	44321.56055	37.79964388	0.713365152	8490.154567	0.191558114	44515.32715	21	145	96093992	2.972181464	67	3.118196457	279	39.20519668	76.62405498	69	-71	350	27.78230487	90.85976884	0.589102253	367496176.2	0.150267268	2384.251792	44.28668354	440.4849294	28.9477613	11.22202359	3.580780538	0.508668556	1.390673443	2.070264065	1.410807973	0.552419298	0.501109877	0.984916186	0.920418874
0	-417.9688902	-1024	1505	8029	0.763488259	0.591530443	26.61288468	44.98988177	53.9891054	53.68661097	43.3768435	55.66151639	28513.72293	34.34924651	0.715455468	6308.665017	0.221250134	28659.17834	20	89	30018650	2.175698242	36	2.991877008	145	21.27042743	55.12342758	56	-78	223	15.3834814	61.14554914	-0.072334836	107150310.6	0.254907369	700.1859115	44.77009047	29.75947395	0.102466492	3.310790545	1.428275511	0.396736561	0.874224732	1.591858781	0.615218272	0.643990981	0.617710565	0.986330434	0.924557705
0	-487.1317732	-1024	1197	2562	0.738024168	0.661620893	20.42005478	30.86367889	35.50536467	38.2624643	28.66796875	38.77650874	9909.653152	22.77814093	0.739388753	3017.520671	0.304503157	10020.63501	30.1	98	11953613	2.18841727	33	3.277398205	155	20.7461713	62.89656518	62	-28	183	13.99472107	68.30618546	0.122312197	46753627.21	0.26253488	709.7570608	25.71481863	33.12502506	0.203707005	3.052318728	1.717180731	0.281398574	0.9083482	1.673560972	0.79704071	0.652608856	0.623812794	0.980382178	0.915960698
0	-559.844875	-1024	1508	4176	0.842026596	0.744227616	25.03943088	33.64485589	42.88685377	42.39992814	34.1069986	43.03070817	16388.1958	28.32986348	0.719042752	4339.271672	0.264780317	16516.40625	29	102	20118249	2.338387725	38	3.340665944	164	23.64592933	62.4762931	61	-39	203	16.10793502	69.40884931	0.064743792	79569246.53	0.23697974	914.3011621	25.57417012	56.90534444	0.797547394	4.058014332	1.803553752	0.378620533	0.959646976	1.675659117	0.757941086	0.634197829	0.602096372	0.979316276	0.91118225
0	-510.3601724	-1023	1024	4883	0.808919247	0.618178975	22.22970164	35.95997686	45.16259755	34.39709872	37.41883306	45.45954656	16290.17521	29.0887174	0.73625917	4220.888803	0.259106409	16425.28662	18	51	6589398	1.319703416	18	3.143746469	99	10.43051501	34.36002458	34	-3	102	7.559342423	36.73495462	0.312134743	22165216.22	0.473000927	168.8456025	8.24684911	2.697428411	0.033691113	0.938730669	0.489568002	0.313837125	0.437506427	1.062025189	0.27834516	0.789923716	0.786452944	0.981584745	0.928321823
0	-536.6648644	-1024	1602	1266	0.868061123	0.549041778	13.95809173	25.42264047	32.47986155	33.65677319	27.9252597	34.47283308	4798.335266	22.06840583	0.64732849	2125.297816	0.442923993	4896.477539	-7	33	593403	1.494185204	20	3.543222986	64	12.37764201	14.59004739	17	-41	105	8.444980695	21.65000575	-0.616763167	2295090.412	0.424685978	255.8532659	9.980057503	4.769864956	-0.576893261	1.168211271	0.621782574	0.302102467	0.533083203	1.128424483	0.302659209	0.748139607	0.742328335	0.976804869	0.913257402
0	-514.7419926	-1024	1488	1672	0.25392117	0.178097121	17.69465923	99.35398797	66.90819956	68.04972906	28.58833971	70.79175654	6802.594757	25.22808089	0.558772125	3107.175558	0.456763289	6985.375977	18	75	4675467	1.96718925	33	2.925313462	107	18.61125976	47.66447368	50.5	-28	135	13.60471778	52.88035493	-0.351213746	19533429.94	0.300956079	524.4298862	18.88522985	20.21726802	-1.256968325	2.907041616	1.091093522	0.465326379	0.713308442	1.434802764	0.521355397	0.700209914	0.680869835	0.9793271	0.915873571
0	-499.085036	-1024	1919	23329	0.975174031	0.792835658	44.13251285	55.66413721	66.62920339	67.10207505	64.29957087	68.83472851	94083.66364	54.28222105	0.747789071	13377.69093	0.142189307	94329.80908	7	45	20907024	1.453673953	19	4.501354587	140	11.74625325	25.84174204	26	-55	195	8.33442383	29.93629483	0.170423408	84536653.2	0.420172585	228.3861165	20.9638666	4.658300169	0.206406742	1.140127949	0.4963651	0.384788084	0.448777665	1.077890066	0.281377964	0.783372226	0.780369314	0.993990879	0.955551743
0	-478.5777719	-1024	1591	13815	0.839296701	0.750094688	37.33188312	49.76956072	55.79149941	59.30887405	53.73577721	59.91931882	55657.34365	41.77142812	0.750874436	9388.54854	0.168684812	55860.35889	10	62	21897900	1.88973244	26	5.72767348	194	16.77910869	32.75541079	30	-84	278	10.84056961	39.81308118	0.811337093	88543217.72	0.330622395	512.1644975	33.72202	24.22811092	2.603186006	2.156752192	0.950887568	0.369306751	0.648555186	1.396212991	0.493822085	0.719849044	0.705669343	0.993570376	0.951714641
0	-577.6343416	-1024	1676	32290	0.75781849	0.69305818	38.09752011	54.97016157	66.72647789	61.17243175	52.23946935	67.26964455	59842.72568	41.65740484	0.72754873	10169.42228	0.169935814	59952.50244	7	71	63550069	2.101150338	31	4.854577857	204	20.24781016	35.50755652	31	-87	291	13.44651877	44.36331498	0.960589149	117992742.9	0.284827668	707.3171464	35.16044093	48.54622804	5.555214662	3.292890721	1.08341338	0.496786502	0.715082976	1.468028947	0.544096912	0.694509738	0.678298683	0.993757696	0.950601982
0	-470.2546618	-1024	1751	6302	0.697932447	0.625027996	18.87148373	30.19302152	35.17900652	29.39867729	31.40236683	36.96272669	8327.353821	21.0726894	0.731246509	2717.012674	0.326275637	8377.536621	23	79	23514275	2.084050612	28	39.93469577	482	19.93185189	51.40542685	48	-59	541	11.81566837	61.08387744	3.92805303	31258600.43	0.309460679	1088.722173	31.97628717	1135.455634	55.1355264	5.878248233	2.123910363	0.485773109	0.769233392	1.555509554	1.469807341	0.710520067	0.695291262	0.996388283	0.969766734
1	-760.1470013	-2048	1703	21359	0.923694267	0.834359402	41.19573229	49.3740853	56.9715733	63.66295504	52.27715329	63.96959731	65193.29963	45.60655954	0.736495667	10636.10388	0.163147194	65307.70558	-10	23	5631182	1.366997762	16	9.760824298	154	10.77646116	6.410599747	7	-109	263	7.137876984	16.23713211	-0.653649457	17218014.71	0.48967245	222.5486699	33.76796325	5.707951012	-0.376670397	0.904054926	0.56860899	0.212032918	0.471702253	1.166376936	0.337330105	0.778565736	0.773647435	0.996119835	0.964230533
1	-683.4750104	-2048	1476	664	0.887486309	0.704975903	10.8086333	15.3319188	19.46303173	17.47077128	14.90534897	19.89722493	1538.392741	13.60686803	0.791626198	814.0956751	0.529185853	1576.07372	-5.7	47	736306	1.941509448	24	4.787701104	115	16.88238496	23.92771084	26	-60	175	10.49257249	33.30006874	0.266186042	1747699.603	0.325401002	536.3592321	19.94272349	15.49349381	0.100098017	1.763352074	1.060937254	0.196906456	0.720311605	1.406909276	0.484566228	0.691779827	0.673602417	0.984294648	0.923626054
1	-889.6792439	-2048	1537	20892	0.703631661	0.599746206	24.00793041	40.03014971	41.95939524	44.26042893	33.73796824	45.51413017	18112.15958	28.16648074	0.655288011	5089.776663	0.281014345	18145.9973	-5	40	12892955	1.688455226	23	4.626532889	135	14.22214485	16.37330078	15	-59	194	9.549585767	24.84198098	0.614822758	11198330.78	0.38498589	349.0390402	17.34522795	13.57434596	1.339291346	1.695223701	0.586139747	0.479444167	0.494680942	1.182731184	0.332434344	0.767332994	0.761795652	0.992941503	0.951352837
1	-771.0380979	-2048	1212	7222	0.88858417	0.70348643	26.30907512	37.39812737	45.91340388	41.28480127	37.15117317	46.57459668	21968.7449	33.23138395	0.752850707	5038.62564	0.229354279	22082.13164	-96	91	28169454	3.067052639	62	2.593369595	151	46.81668133	1.02603157	6	-129	280	31.24170104	62.45403073	0.006491465	86131485.94	0.161501278	3899.453213	44.54276147	1016.136459	-12.20128883	18.20045386	5.249216147	0.541031926	1.420747555	2.170691353	2.7780644	0.612231139	0.568905908	0.973548343	0.913329538
1	-773.6979962	-2048	1370	471140	0.826792227	0.74959193	60.15988486	80.25684703	81.01968672	85.53808567	92.03046995	96.47087573	230609.0638	66.35573726	0.470131672	38682.58864	0.167740973	230490.7339	-12	28	150998187	1.537637228	22	3.37089048	87	12.77606322	7.942889587	8	-150	237	8.961481908	17.90238438	-0.069776422	73871212.25	0.403238621	257.4058716	46.95772873	5.333978592	-0.021346876	1.299321566	0.656239095	0.328424344	0.548652109	1.233077747	0.349784191	0.74317378	0.736429287	0.993569497	0.950931513
1	-1078.879358	-3024	1604	1576	0.876910604	0.705923672	23.0486376	32.65032539	42.39410204	40.84428989	33.42680045	43.73342606	10515.12373	28.63141657	0.622937499	3726.054825	0.354351972	10757.14818	-64	47	3306719	2.364073546	67	2.560400568	139	38.22067368	8.877538071	30	-111	250	28.95032043	45.80580699	-0.759018281	22570346.63	0.298041369	2019.361272	35.41713137	177.8068434	-14.27846078	7.890469854	4.394026302	0.287519352	1.324069781	1.912003845	2.156862854	0.648809118	0.605230746	0.967810943	0.90667788
1	-465.4480864	-1024	2167	46865	0.911558684	0.855472001	51.52292713	60.22748505	67.82433652	71.95875555	69.28764912	75.93228506	120876.909	54.900887	0.75590689	15640.28698	0.129390196	121052.6611	-4	23	10139073	1.104156427	14	8.175861657	108	8.72199211	8.975674811	9	-109	217	5.984945448	14.70871775	-0.049236341	26189304.77	0.588023592	135.7836396	34.75569621	2.459355841	-0.058284087	0.609223041	0.402788021	0.197730939	0.370382897	1.023823844	0.263745601	0.819969567	0.818035236	0.996033868	0.966570786
1	-437.2860776	-1024	1545	6489	0.914419704	0.766912456	27.68232166	36.09580394	43.90351988	42.99989514	40.08369102	44.60887303	23019.88087	33.00671436	0.776639202	5038.874369	0.218892287	23162.21301	-2	28	2356375	1.277344257	15	8.423866044	116	10.16855277	12.50377562	11	-74	190	6.414388263	19.05606898	0.813209168	8410981.613	0.552082984	206.7893601	16.13168288	5.645225402	0.562633581	0.809226711	0.458664796	0.253959129	0.382329347	1.080608829	0.307284576	0.820521372	0.816438634	0.993077963	0.958341399
1	-1013.248171	-3024	1513	59103	0.50684854	0.399837537	42.13810393	105.3880641	97.55789142	90.73362225	74.30448984	113.7262684	133785.2054	53.41578643	0.573811791	22045.5049	0.164782831	133926.7352	4	45	62049929	1.500421132	15	12.69155059	189	14.92093253	21.37730741	16	-115	304	7.187375977	32.40155712	2.226473558	140604443.3	0.521628984	592.8716316	40.95326818	124.7440947	13.70246449	2.849111421	0.545553509	0.66894487	0.367463443	1.114770077	0.402613066	0.840374861	0.833421582	0.996861714	0.974555392
1	-523.8994972	-1024	1463	5631	0.933775207	0.884448097	30.13975508	34.07747179	44.02190132	45.2758641	37.07028966	46.22104922	22369.05377	31.82069827	0.736192372	5215.042919	0.233136501	22519.18835	19	75	12195351	1.795683959	28	2.873332517	112	17.10109533	41.51287516	36	2	110	12.28690348	46.53764352	0.818417612	48770983.17	0.336310485	442.4334606	4.474807474	17.12758528	2.951279016	2.156481058	0.706574912	0.492338266	0.573404905	1.214877631	0.346792778	0.734694097	0.726614548	0.97399139	0.907546198
1	-526.8650569	-1024	1348	31000	0.802491629	0.669898888	44.91957064	67.05425467	76.38813254	76.48212618	80.40400832	84.61823492	105894.4775	53.8104781	0.656998169	16475.38252	0.155583019	106169.8914	2	23	9875919	0.804702943	11	21.52457801	153	7.651719149	12.88377419	11	-78	231	4.486984531	17.84875436	2.662638816	33823395.07	0.754208726	152.5863948	25.40810096	6.552652709	0.949107854	0.480860902	0.239477428	0.278372323	0.189753542	0.738834853	0.201788	0.912182078	0.910005408	0.998069113	0.984491487
1	-488.0561707	-1024	2507	94502	0.752899322	0.413332184	48.64424388	117.688014	122.1364106	110.5859009	116.5674854	130.6319685	337006.0823	88.60722595	0.647731819	36156.0284	0.107285982	337554.5224	4	20	36139337	0.481052142	8	72.08735972	312	6.550087902	13.43689022	12	-73	385	3.490078043	19.55552999	6.737881622	129087179.5	0.880899128	201.8687341	16.70109987	47.52084784	4.981689077	0.798448447	0.392428068	0.335465645	0.147914093	0.566280543	0.367687454	0.948250318	0.944746672	0.998595709	0.991980573
1	-427.9863275	-1024	1365	53343	0.884790281	0.791159689	46.80772199	59.16343143	68.73821099	68.73821099	63.48538256	69.16898364	102718.9302	52.34722911	0.738192597	14368.61024	0.139882787	102887.2973	-2	24	13660961	1.017634142	13	7.923680395	90	8.351679457	11.03599348	10	-86	176	5.61390149	16.0030185	0.616063304	26349087.15	0.646100508	134.3034492	24.7122174	2.52141016	0.149376839	0.558362387	0.337086016	0.231131697	0.301165274	0.943259132	0.243783903	0.855056943	0.852997098	0.994873229	0.966927647
1	-463.9739386	-1024	2653	21269	0.917684212	0.826855328	42.925801	51.91452426	61.09516175	61.09516175	58.519789	64.3469771	73936.56822	47.64113928	0.726973867	11718.48633	0.158493782	74153.3092	-4	18	2813717	0.868577215	12	4.810668568	68	6.963557929	7.061968123	7	-54	122	4.889758523	11.50182278	-0.005085583	9809884.184	0.659610666	82.42053345	14.85344351	0.819057165	-0.185617766	0.410021041	0.30103583	0.14821893	0.288590572	0.894460271	0.215986295	0.857748373	0.85694924	0.991916662	0.958993557
1	-538.566241	-1024	1521	284882	0.721470786	0.594214788	94.01450333	158.2163643	178.2024655	173.6312656	132.1874476	181.1336497	1196997.037	114.1484847	0.719611532	75761.41202	0.063292899	1197846.74	11	89	689398696	1.982882219	25	5.885824787	257	23.94632861	36.56428276	24	-112	369	13.24691743	49.19293379	1.790520956	2898722911	0.340269809	1082.997962	48.94598342	235.0185544	28.68816372	6.19829423	0.835648467	0.759700806	0.546677096	1.326831684	0.51057862	0.764703087	0.754213186	0.996803921	0.968738205
1	-760.1470013	-2048	1703	21359	0.923694267	0.834359402	41.19573229	49.3740853	56.9715733	63.66295504	52.27715329	63.96959731	65193.29963	45.60655954	0.736495667	10636.10388	0.163147194	65307.70558	-10	23	5631182	1.366997762	16	9.760824298	154	10.77646116	6.410599747	7	-109	263	7.137876984	16.23713211	-0.653649457	17218014.71	0.48967245	222.5486699	33.76796325	5.707951012	-0.376670397	0.904054926	0.56860899	0.212032918	0.471702253	1.166376936	0.337330105	0.778565736	0.773647435	0.996119835	0.964230533
1	-683.4750104	-2048	1476	664	0.887486309	0.704975903	10.8086333	15.3319188	19.46303173	17.47077128	14.90534897	19.89722493	1538.392741	13.60686803	0.791626198	814.0956751	0.529185853	1576.07372	-5.7	47	736306	1.941509448	24	4.787701104	115	16.88238496	23.92771084	26	-60	175	10.49257249	33.30006874	0.266186042	1747699.603	0.325401002	536.3592321	19.94272349	15.49349381	0.100098017	1.763352074	1.060937254	0.196906456	0.720311605	1.406909276	0.484566228	0.691779827	0.673602417	0.984294648	0.923626054
1	-889.6792439	-2048	1537	20892	0.703631661	0.599746206	24.00793041	40.03014971	41.95939524	44.26042893	33.73796824	45.51413017	18112.15958	28.16648074	0.655288011	5089.776663	0.281014345	18145.9973	-5	40	12892955	1.688455226	23	4.626532889	135	14.22214485	16.37330078	15	-59	194	9.549585767	24.84198098	0.614822758	11198330.78	0.38498589	349.0390402	17.34522795	13.57434596	1.339291346	1.695223701	0.586139747	0.479444167	0.494680942	1.182731184	0.332434344	0.767332994	0.761795652	0.992941503	0.951352837
1	-771.0380979	-2048	1212	7222	0.88858417	0.70348643	26.30907512	37.39812737	45.91340388	41.28480127	37.15117317	46.57459668	21968.7449	33.23138395	0.752850707	5038.62564	0.229354279	22082.13164	-96	91	28169454	3.067052639	62	2.593369595	151	46.81668133	1.02603157	6	-129	280	31.24170104	62.45403073	0.006491465	86131485.94	0.161501278	3899.453213	44.54276147	1016.136459	-12.20128883	18.20045386	5.249216147	0.541031926	1.420747555	2.170691353	2.7780644	0.612231139	0.568905908	0.973548343	0.913329538
1	-773.6979962	-2048	1370	471140	0.826792227	0.74959193	60.15988486	80.25684703	81.01968672	85.53808567	92.03046995	96.47087573	230609.0638	66.35573726	0.470131672	38682.58864	0.167740973	230490.7339	-12	28	150998187	1.537637228	22	3.37089048	87	12.77606322	7.942889587	8	-150	237	8.961481908	17.90238438	-0.069776422	73871212.25	0.403238621	257.4058716	46.95772873	5.333978592	-0.021346876	1.299321566	0.656239095	0.328424344	0.548652109	1.233077747	0.349784191	0.74317378	0.736429287	0.993569497	0.950931513
1	-757.3087772	-2048	1698	164826	0.764277379	0.608481716	56.95160456	93.59624627	111.8490165	107.9314609	92.23936221	112.6235903	238116.3833	71.53349376	0.587659873	31614.35114	0.132768484	238158.406	-9	33	84192720	1.659434192	22	29.73678402	553	13.73317645	11.76131193	11	-129	682	9.023944573	22.60083114	1.800657051	121650734.7	0.400401893	372.4691101	48.81276954	54.02936605	2.907348793	1.572717447	0.809489807	0.309262727	0.597188208	1.3247239	0.439954206	0.730947266	0.721065541	0.99904504	0.98031375
[truncated: 806 more columns]
