# Supplementary material for: Enhanced and unenhanced: Radiomics models for discriminating between benign and malignant cystic renal masses on CT images: A multi-center study
Source: PLoS One. 2023 Sep 28;18(9):e0292110. doi: 10.1371/journal.pone.0292110 (PMC10538730; doi:10.1371/journal.pone.0292110)
Supplement: S1 Data — (ZIP) [file pone.0292110.s004.zip › 数据/A for train.csv]

ID	Mean	Minimum	Maximum	VoxelNum	Elongation	Flatness	LeastAxisLength	MajorAxisLength	Maximum2DDiameterColumn	Maximum2DDiameterRow	Maximum2DDiameterSlice	Maximum3DDiameter	MeshVolume	MinorAxisLength	Sphericity	SurfaceArea	SurfaceVolumeRatio	VoxelVolume	10Percentile	90Percentile	Energy	Entropy	InterquartileRange	Kurtosis	Maximum	MeanAbsoluteDeviation	Mean	Median	Minimum	Range	RobustMeanAbsoluteDeviation	RootMeanSquared	Skewness	TotalEnergy	Uniformity	Variance	Autocorrelation	ClusterProminence	ClusterShade	ClusterTendency	Contrast	Correlation	DifferenceAverage	DifferenceEntropy	DifferenceVariance	Id	Idm	Idmn	Idn
0	-967.6671213	-3024	3071	3878	0.852628989	0.751249716	24.62690704	32.78125304	39.57579749	39.2218327	32.79620132	40.45829147	15674.16463	27.95024663	0.773654623	3914.953446	0.249771107	15787.81682	52	115	29649877	2.067989755	34	3.029420572	172	19.745009	83.93579165	85	-39	211	14.29897399	87.43947586	-0.105983507	120708310.2	0.274826111	600.44482	34.77313315	25.91955222	0.043802109	3.045383647	1.053224974	0.485718165	0.740280775	1.454516172	0.489465217	0.677761084	0.660925254	0.987512389	0.928735649
0	-544.9813284	-1024	1575	63341	0.960347822	0.85097269	61.46881761	72.23359618	86.48126265	85.765356	80.10552123	90.92294235	217918.3125	69.36937678	0.757876457	23107.24628	0.106036276	218229.5391	17	73	156020733	1.976225448	26	9.581428473	310	18.69475005	41.94807471	37	-146	456	11.35718252	49.63050556	1.726116084	537540181.7	0.329520069	703.546111	66.91693636	113.7467065	11.4425394	3.466066455	0.949141548	0.561004713	0.614257837	1.380326487	0.543338962	0.735779485	0.724126362	0.997415187	0.970042917
0	-780.6121333	-2048	1323	9828	0.169488301	0.149038827	29.1884072	195.8443161	38.54469245	42.76312547	226.0614403	226.7880836	24016.70027	33.19332049	0.645374072	6237.56144	0.25971767	24216.38856	5	193	1086220666	3.522774844	110	14.58903617	313	172.3082968	17.97680098	94	-2048	2361	44.92603274	332.4500914	-3.359794489	2676469445	0.100786954	110199.8979	7438.313172	2057975.769	-18213.80585	218.2285052	5.425249052	0.616219194	1.589041382	2.250077749	2.516635549	0.543468725	0.489493037	0.999406828	0.983837788
0	-507.8359515	-1024	1354	12516	0.855682856	0.69154336	34.71563022	50.20022203	59.54351055	63.69628489	50.65297932	64.19039448	52097.65975	42.95546936	0.722421463	9337.679447	0.179234144	52290.01509	24	121	87171808	2.710384217	50	4.127877696	246	30.53324841	73.3555449	75	-90	336	20.73354976	83.45555499	-0.267046123	364191047.9	0.185518624	1583.79369	58.81083054	170.4984141	-0.506751184	6.320537898	2.894036356	0.354269856	1.210861347	1.922967594	1.218376139	0.587247521	0.544412351	0.986092381	0.925629089
0	-535.7423167	-1024	1344	753537	0.771279059	0.612918396	57.01144274	93.01636738	106.3612312	109.3387704	84.19591725	111.7119865	264031.7327	71.74157634	0.467649403	42559.95474	0.161192574	264096.3078	9	93	2600461893	2.474859548	46	3.254417869	249	26.58702697	48.43551544	46	-134	383	18.94729868	58.74527702	0.161081817	911398358	0.21075506	1105.008416	73.11809212	113.2428437	4.261622273	6.105783093	0.958111017	0.727507642	0.689667377	1.417530444	0.46920633	0.696154019	0.681806664	0.996304971	0.960292138
0	-357.2728772	-1024	1454	25207	0.866600443	0.794095945	43.79656616	55.15273873	64.88427984	62.44568914	60.00453782	65.94785255	83056.13968	47.79538781	0.772215442	11921.38747	0.143534091	83265.07036	26	112	166115799	2.467043033	47	3.762653361	169	27.4459084	73.48113619	80	-93	262	19.42834826	81.17922278	-0.800741774	548722326.8	0.214644671	1190.588836	56.91877525	92.54891219	-6.837045912	5.27571525	2.134680687	0.417520967	1.008359078	1.776310141	0.992301276	0.63072521	0.598456763	0.983660894	0.922482689
0	-514.5514323	-1024	1783	28773	0.938483291	0.883258819	36.09266344	40.86306602	47.94552856	44.38553849	48.12909569	49.56420985	40267.36463	38.34930466	0.770407107	7374.501171	0.183138411	40336.93403	28	103	152038177	2.334553478	40	3.962913348	290	23.6225981	66.22455079	67	-103	393	16.58841829	72.69152063	-0.2322977	213142665.5	0.233635514	898.3660438	67.49256319	57.7547192	-1.046973111	4.081522968	1.760623056	0.394687835	0.963460579	1.72630801	0.798224391	0.623251053	0.593293019	0.994062642	0.948682801
0	-1044.402147	-3024	1310	37279	0.553669625	0.376543768	31.3907482	83.36546991	92.78410293	95.81496734	53.65115688	95.99040058	77298.19047	46.15692845	0.637737027	13760.11436	0.178013408	77432.25004	30	70	106679993	1.566810131	21	5.105592384	133	12.74933384	50.78341694	52	-59	192	8.565560011	53.49452829	-0.615358078	221585125.5	0.403683187	282.7091206	31.45808127	8.614498617	-0.729084841	1.428132843	0.553474878	0.4368375	0.474972111	1.151249295	0.318878346	0.774943065	0.770349206	0.993330465	0.953204306
0	-833.4664653	-2048	1447	24283	0.895535734	0.837963145	40.24953733	48.03258658	56.67105942	57.0048672	50.03935575	57.77340911	59701.35658	43.01489769	0.791620525	9331.609247	0.156304811	59833.79766	24	138	200421783	2.797797343	65	2.30820988	222	35.41824915	80.26730635	80	-72	294	26.6670004	90.84923837	0.142974914	493843281.7	0.156954759	1810.743644	46.62245837	237.0900069	5.570382923	10.19284655	1.890859389	0.687891327	0.95197108	1.726843227	0.87276158	0.64355442	0.612803671	0.987541846	0.931555282
0	-450.3448695	-1024	1317	18704	0.74686995	0.681322504	29.03809232	42.62018671	48.70630462	39.2183124	49.50749912	50.58877753	26148.5148	31.8317367	0.706911764	6026.755871	0.230481766	26221.18007	37	119	135373927	2.470915867	44	3.625741314	199	26.10167192	78.41023311	79	-100	299	18.23424101	85.07466875	-0.22151569	189781015.6	0.212397872	1089.534607	59.66060929	82.62514371	-1.278558612	5.081975179	2.010128219	0.431291301	1.039526038	1.801088208	0.879132311	0.607383784	0.572609165	0.986706768	0.925018898
0	-520.7820019	-1024	1265	3209	0.658589453	0.561975821	14.57098998	25.92814393	28.76868738	29.25225165	21.39339651	30.93480128	4185.348165	17.07600213	0.66852808	1878.677347	0.448870028	4220.364433	29	120	22054383	2.500404924	55	2.197446394	159	29.27412143	75.31660954	77	-29	188	22.43036833	82.90153989	-0.092534669	29005152.26	0.192259112	1200.073644	31.00860404	81.2059262	-0.94517436	6.169245424	2.061025015	0.501357238	1.043903925	1.804237993	0.905376036	0.609229024	0.574591664	0.976657908	0.904069756
0	-737.6414638	-2048	1455	4521	0.839787598	0.690523326	19.69314503	28.51915975	29.85809145	33.00544502	31.73606872	34.32486599	9576.080118	23.95003668	0.77406633	2817.287239	0.294200467	9638.975445	64	232	115296587	3.337523174	87	2.456234092	297	50.59851108	147.1857996	148	-67	364	36.83872997	159.6948726	0.005427393	245817511.8	0.109992392	3838.792729	92.60275447	1014.577235	12.20691738	19.74447261	5.870550789	0.546722651	1.723250005	2.304066862	2.407664182	0.5168726	0.458208358	0.976524822	0.905260359
0	-661.9513234	-1024	1222	6302	0.937076594	0.90898631	30.89172011	33.98480237	42.97908911	45.26672097	37.84543327	46.98394389	23419.08896	31.84636285	0.755375055	5240.444791	0.223768089	23559.43496	31	110	36739583	2.319531875	46	2.338210744	157	24.78912051	70.28705173	70	-31	188	18.58896847	76.35331756	-0.006204798	137347479.5	0.222064024	889.559461	28.97621187	45.55272239	0.504718276	4.194094262	1.435912196	0.482798178	0.817045232	1.568623678	0.676133125	0.675675198	0.65131478	0.983453229	0.923541842
0	-478.3697622	-1024	1062	77212	0.801983876	0.720067729	54.33650607	75.46027114	80.40499953	82.96471717	77.31658186	92.36853565	175239.3486	60.51792071	0.71836904	21080.98686	0.120298249	175354.4165	23	121	455860277	2.617811698	58	2.590432555	179	31.58701837	66.80180542	61	-98	277	23.73207993	76.83754386	0.277646337	1035293904	0.18560606	1441.526939	53.36944347	163.8504007	9.165902367	8.066611436	1.355037695	0.711490197	0.770060321	1.545259443	0.677035626	0.693088033	0.671138187	0.990979663	0.943785718
0	-472.7223563	-1024	1362	1181	0.866776344	0.742294938	15.41689313	20.76922843	23.91433277	24.42667091	22.56895711	26.77234667	4330.008813	18.00227589	0.815773384	1574.854539	0.363707006	4415.057551	11	101	5565457	2.503647752	50	3.009948102	134	28.4362052	59.0677392	64	-53	187	20.68455693	68.64761717	-0.565556969	20805938.15	0.204941922	1223.497528	36.00433089	99.47908413	-5.495491546	6.165781591	1.512118983	0.608169134	0.878585293	1.598425138	0.661884018	0.651325236	0.623565244	0.982397907	0.917620813
0	-562.8986702	-1024	1665	4116	0.940229146	0.923949241	24.09810613	26.0816342	33.43674829	33.03413521	28.75021056	34.41530347	11060.06509	24.52271264	0.816620556	2939.69499	0.265793643	11154.69208	12.5	50	5227802	1.483435335	19	6.726687456	94	12.11254806	31.72011662	33	-81	175	8.001769417	35.63870233	-0.822673679	14167765.2	0.444308093	263.9513057	34.12726081	6.195374687	-0.598944664	1.05518418	0.839063647	0.114155333	0.575071617	1.286205702	0.461290363	0.7478272	0.737042353	0.987816124	0.938782136
0	-506.8341765	-1024	1334	36237	0.688129795	0.579273013	34.33061951	59.26500761	64.91628449	49.78890629	64.85007197	65.59253881	56688.44626	40.78201751	0.693605643	10288.87464	0.181498618	56772.32972	15	102	155411351	2.493840203	51	3.047766801	175	28.00462437	55.88909126	54	-121	296	20.75093606	65.48853118	0.030281836	243482199.5	0.201270384	1165.157195	60.94424204	98.62530873	2.816590225	5.996284041	1.311226869	0.638097898	0.808595464	1.574872953	0.629152664	0.665795083	0.644322318	0.992474841	0.944525184
0	-1050.008667	-3024	1166	10638	0.883528132	0.748495341	30.79057576	41.13662982	49.47879395	45.81954342	43.81023522	49.87786732	32839.26461	36.34536969	0.773681761	6409.892033	0.195189877	32953.36334	87	219	298098139	3.046710981	66	4.153480405	278	41.76273661	158.5298928	168	-90	368	28.18962508	167.3977589	-0.970829914	923419466.5	0.145514289	2890.282759	124.9445781	642.4650616	-37.85950874	12.28352388	3.598855908	0.534043005	1.342732819	2.093584696	1.620665121	0.565114869	0.518591061	0.986805869	0.927586511
0	-757.4288814	-2048	1398	63122	0.827046089	0.670237251	47.12881082	70.31660911	85.00753058	78.63024517	67.50428063	85.81117317	135682.2512	58.15507652	0.743995344	17163.10793	0.126494864	135818.345	17	90	247364883	2.326148281	46	3.797058291	252	24.98311013	54.71282596	57	-165	417	18.91243509	62.60062183	-0.08917913	532250071.5	0.228437184	925.3445296	95.58880245	69.14848304	-0.261355022	4.978402453	0.790185752	0.723121561	0.561407133	1.30021329	0.451208119	0.750082983	0.740908456	0.997596857	0.971027036
0	-858.1466197	-3024	1186	12829	0.901814927	0.873497283	30.42818846	34.83489764	40.17738829	39.80134129	40.78066404	41.49973693	23886.28103	31.41463068	0.77640415	5166.090001	0.216278541	23972.39279	55	128	124243029	2.292089748	40	23.90090442	587	23.41446901	93.32629199	94	-16	603	16.55767153	98.41008634	1.806482891	232161718.9	0.237987469	974.7483157	28.66352018	461.976285	16.92929624	4.991984953	1.832498523	0.468459087	0.87717334	1.627817105	1.002580644	0.655147968	0.631159357	0.997234376	0.967444575
0	-978.2115656	-3024	1370	58416	0.879609154	0.81919495	31.78578007	38.80124026	39.58308071	44.83458766	44.21501451	46.44328512	30316.73947	34.12992614	0.765698565	6140.653883	0.202549944	30333.98373	73	238	1881049790	3.344123991	75	3.507071719	468	49.31824753	167.6369145	176	-126	594	32.7261963	179.4461883	-0.38986611	976782623.4	0.122021093	4098.799386	179.5055927	1765.121011	-51.01390315	22.67228362	3.711811783	0.718532053	1.418617925	2.176240564	1.653978475	0.538131778	0.486281587	0.994216874	0.948465207
0	-1001.988559	-3024	1242	5403	0.676460641	0.588963589	22.99203951	39.03813401	34.62578588	39.83443369	43.36165737	45.71371914	16544.64056	26.40776116	0.737741198	4256.16359	0.257253313	16653.93555	45	192	95343293	3.15792339	87	2.227117057	263	46.34750698	120.8141773	124	-52	315	35.31625314	132.8396094	-0.157692438	293881372.6	0.122044638	3050.296397	74.00990234	531.548839	-5.328506299	15.52120523	4.545403585	0.548686832	1.540434033	2.211701833	1.909483202	0.531844712	0.47782024	0.97879244	0.908213211
0	-925.4178663	-3024	3071	4490	0.654055654	0.508927313	20.61358031	40.50397729	44.7300948	43.08712202	31.91089678	45.4412412	14294.26874	26.49185535	0.680842111	4183.556871	0.292673724	14396.06721	45	171	64879380	3.030674636	67.75	3.104677322	247	39.57770944	109.4828508	112	-73	320	27.96332584	120.2071153	-0.379410674	208019580.2	0.142323302	2463.255942	66.53821408	379.7826608	-9.448374084	11.08738383	3.32093632	0.526444019	1.303382892	2.016937981	1.405524542	0.572878691	0.527736735	0.981699853	0.91552103
0	-878.8109081	-3024	1355	102028	0.729175778	0.706903479	38.47906107	54.4332603	63.17046823	57.74776993	57.79687289	68.18634351	57547.68923	39.69141491	0.652449164	11048.14516	0.191982429	57571.34155	31	152	1034077507	2.970710911	65	3.248982831	330	37.93098204	88.79571294	85	-125	455	26.96085793	100.6738921	0.326442391	583498935.1	0.148733927	2250.553917	85.08892014	426.29951	14.66598971	11.67777441	2.821632559	0.610550268	1.269179235	2.023842088	1.185185028	0.556656575	0.50939922	0.992389484	0.940021473
0	-513.1114053	-1024	1264	15492	0.79685553	0.6955363	35.36116579	50.8401442	62.87131948	57.81479503	49.02250417	63.93276907	51308.82708	40.51225005	0.747426524	8933.953278	0.174121175	51485.51914	16	76	39894202	2.053601657	31	3.33514093	136	18.99715722	44.62690421	44	-60	196	13.15633328	50.74592193	0.027584748	132582862.2	0.288833674	583.5880136	28.59894507	23.67220258	1.000117928	2.64882956	1.008853516	0.436432558	0.679499779	1.401118307	0.495224201	0.708341091	0.692530502	0.988132858	0.934908991
0	-1019.503894	-3024	1703	42866	0.913161789	0.685324895	48.09318545	70.17574557	83.91091555	79.82693739	71.21943372	91.06800225	142698.4721	64.0818094	0.687973182	19195.1789	0.134515658	142854.9652	42	185	747892307	3.063415476	82	2.265784202	304	44.36657767	121.0013297	129	-90	394	33.64504641	132.0879053	-0.315520047	2492421254	0.132204878	2805.892944	92.19378619	606.7900989	-24.86434019	16.34698254	2.278482748	0.756460405	1.099178868	1.861109949	0.984704308	0.600088095	0.561881383	0.992336564	0.942189462
0	-891.2285458	-3024	1026	39836	0.879806634	0.778853259	44.08605695	56.60380363	67.14767948	67.14767948	57.60160613	67.99781249	89270.56463	49.80040195	0.769236782	12557.29999	0.140665628	89391.08492	29	160	432527852	3.020552758	82	2.243417641	232	43.22133039	90.95973491	87	-99	331	33.37362843	104.2003499	0.146298105	970582737.9	0.136640485	2584.039548	70.17121788	464.1425726	12.63440632	14.584182	1.90263285	0.768526204	0.98789273	1.756225997	0.857218718	0.62442543	0.592701508	0.990649861	0.937717301
0	-415.6166589	-1024	1101	130855	0.762059413	0.659767924	76.9041123	116.5623691	125.9012859	135.9852969	107.8819568	137.8641945	540854.6283	88.82745057	0.658918434	48719.87523	0.090079427	540799.1797	31	91	577128389	2.035035005	33	3.597234241	179	19.11613418	61.94553513	63	-84	263	13.71750556	66.41115876	-0.305397584	2385163420	0.284179616	573.1926853	50.24127722	25.17281176	-1.096580222	2.805634314	0.913980498	0.50337339	0.652686697	1.369666815	0.455977993	0.712830013	0.699498004	0.993801663	0.951187899
0	-1001.708552	-3024	1707	16000	0.740315536	0.639563779	34.39837228	53.78411565	50.77745815	59.83061247	59.35085432	60.48183566	51720.61204	39.81721639	0.706214751	9505.824166	0.183791796	51801.82219	22	88	53667114	2.128020333	35	3.264656792	163	21.00685289	51.605625	48	-61	224	14.74407131	57.91540922	0.556084446	173753393.5	0.272120117	691.0540934	30.8477148	38.39702239	4.1586289	3.301374982	1.08288148	0.501379119	0.726921872	1.482508101	0.535919944	0.688391932	0.671439627	0.989595907	0.936498469
0	-1008.372984	-3024	1369	16650	0.876468382	0.680230807	32.68254512	48.04625837	50.16987533	55.16390982	54.13400672	56.96545685	46474.7452	42.11102634	0.75076012	8326.47037	0.179161184	46584.56166	56	192	314902066	3.090446341	74	2.979494711	288	42.04566129	127.3521922	131	-95	383	30.50363106	137.5246778	-0.29117707	881055538.1	0.134152805	2694.456141	95.78098706	539.2313174	-8.552229578	13.67279214	3.562651523	0.585821418	1.369545931	2.091288766	1.501489877	0.556179062	0.50701069	0.986805482	0.925931582
0	-498.128222	-1024	1164	110052	0.740875402	0.656767652	69.11169983	105.2300606	117.7566776	114.1520218	96.42795476	121.537358	404205.7466	77.96236346	0.736592438	35891.52056	0.088795176	404509.4448	37	96	592758579	1.96048171	30	3.883822811	158	18.19156014	69.6008705	73	-80	238	12.56597029	73.39051823	-0.700108457	2178755894	0.308400056	541.8869919	54.03263975	27.27208136	-2.933276098	2.739049765	1.008058198	0.462264136	0.682151563	1.420680039	0.503131378	0.70699134	0.691156093	0.991927187	0.945170597
0	-862.5007392	-2048	1115	21055	0.652528556	0.636469083	45.28279245	71.1468847	81.35670436	67.85476493	67.61926462	83.66000901	102779.2464	46.42537397	0.694246111	15284.13816	0.148708409	103005.1026	26	175	314462646	3.172331268	85	2.438174825	273	47.17370893	108.2776538	117	-78	351	35.37333488	122.2100465	-0.198573227	1538411641	0.127285547	3211.24516	81.77342807	716.7177669	-8.73116589	17.58582982	3.171875487	0.69483052	1.248438377	1.979878845	1.380732544	0.58795464	0.544897106	0.986692119	0.928360447
0	-1032.528127	-3024	3071	32565	0.926971128	0.695841262	44.80611106	64.39128219	71.21089983	78.76459088	72.37186844	82.13611485	119003.4899	59.68885946	0.703494354	16631.44459	0.13975594	119159.7655	33	129	247892570	2.694182912	48	3.863633762	266	30.2578744	77.86863197	75	-111	377	20.31760404	87.24814734	0.26620138	907072639.4	0.188595873	1548.715369	76.80040565	209.1066254	9.611529908	7.595661101	2.14404	0.556811452	1.022765076	1.831612535	1.036838799	0.622564544	0.590546108	0.991940355	0.943226922
0	-379.0717036	-1024	1469	6290	0.943907542	0.817126563	18.37198462	22.48364629	26.65273277	26.15893803	24.74483058	28.24184496	6275.223938	21.2224833	0.794014543	2072.089389	0.330201664	6306.89209	81.9	194	132473017	2.806997652	60	2.901445819	266	34.28657652	138.7985692	141	-70	336	24.77747465	145.1237162	-0.209986067	132828779.5	0.162479824	1795.850205	83.56020675	209.8926141	-2.126177408	8.985941642	2.747792372	0.533459157	1.205286108	1.934705339	1.163261147	0.578909688	0.53649937	0.986733532	0.925512113
0	-948.7038056	-3024	1552	235	0.935086292	0.789317199	8.72811335	11.05780206	13.86867082	13.32633766	11.82338977	15.15033143	718.2002352	10.33999913	0.823861222	470.7537175	0.655463051	753.4689967	-35	88	795753	2.869503375	80	2.328224045	122	41.04409235	32.04680851	43	-109	231	31.44329666	58.19091835	-0.411423327	2551383.892	0.153245813	2359.185043	45.58037028	194.0032606	-1.837894163	8.170293575	5.240165403	0.20357438	1.839802471	1.976353818	1.148479064	0.472585963	0.395705458	0.952939235	0.855732604
0	-754.5000678	-2048	1580	85799	0.852017838	0.620668573	57.39102683	92.46646171	94.71763511	103.4926162	102.0265867	109.7110058	288249.0547	78.78307476	0.686362996	30745.0727	0.106661487	288456.238	33	133	712324905	2.715876355	57	3.009345603	258	31.93789143	82.16038648	82	-105	363	23.22651839	91.11669349	-0.011421817	2394836331	0.174879179	1551.922725	79.40247547	167.0905255	0.692199496	7.689215141	1.95351038	0.590333361	0.975610453	1.7624195	0.921897385	0.632813512	0.602203186	0.992633001	0.9455877
0	-405.1914324	-1024	991	11684	0.911549049	0.736653492	33.70709133	45.75705088	54.66924919	55.15093813	48.02915069	56.81557034	46027.55127	41.70979623	0.766702727	8100.945242	0.17600209	46211.13281	10	137	75434043	2.850419742	77	2.75833554	241	42.11095725	62.79005478	49	-65	306	31.93169428	80.35037692	0.766320522	298347533.3	0.165641008	2513.592092	36.9796821	476.420003	37.9690293	12.95664147	2.824503768	0.637025564	1.13266318	1.924756748	1.384212204	0.613397981	0.577439966	0.984631101	0.92617548
0	-711.8163532	-2048	1364	3222	0.826635154	0.611126084	17.86166315	29.22745995	32.240474	30.60406796	30.15333116	37.96809487	7845.953017	24.16044585	0.706849903	2701.39064	0.344303698	7939.07244	12	84	11117051	2.334388569	29	5.276244173	151	22.46871466	49.46710118	52	-109	260	13.18227023	58.7397415	-0.753468456	27392636.01	0.260189587	1003.363132	57.57163003	70.50866752	-4.276555808	3.751305305	1.30171572	0.449329902	0.755173995	1.558770864	0.676635902	0.696339951	0.675439233	0.991308534	0.944746799
0	-744.5649232	-2048	2597	5047	0.8176594	0.663265451	20.9704349	31.61695649	33.92826858	38.92606345	31.42323472	39.07820929	11908.77189	25.85190166	0.786942134	3204.689643	0.269103286	11979.58443	73	145	68474542	2.238649741	36	4.081847287	181	22.57170998	112.8099861	118	-30	211	15.38307679	116.4790757	-0.822845864	162531515.3	0.25404695	841.2821036	50.26489888	57.25097276	-4.966887568	4.024648303	1.412185534	0.479649179	0.820642588	1.5457652	0.640167997	0.670967689	0.64630637	0.986659245	0.929596087
0	-941.8758048	-3024	2510	92268	0.886820109	0.797319565	36.23054786	45.44043498	48.97834408	50.05812648	51.73139272	53.38493151	47874.06355	40.29749151	0.766449744	8318.926788	0.173766883	47912.48992	27.7	228	1942476472	3.536567185	133	1.925892035	392	66.97326331	123.0757359	119	-128	520	53.58416994	145.094961	0.17241855	1008679980	0.093532929	5904.910942	137.2697369	2199.583399	40.39380811	34.66304084	3.831497528	0.801091376	1.449721156	2.199938917	1.673240881	0.534254187	0.481138935	0.992324741	0.940954092
0	-468.0979833	-1024	1266	3794	0.766748574	0.683601028	16.54779339	24.20680005	28.41414777	25.82970318	22.56895711	29.60615317	5281.608392	18.56052943	0.803731846	1824.807592	0.345502252	5318.817214	31	97	19490167	2.191753993	35	5.73837275	140	21.29460717	65.98444913	70	-99	239	14.24189871	71.67358321	-1.026213125	27323309.37	0.263201976	783.1550033	52.73639567	64.5104563	-5.406005252	3.689002881	1.176077058	0.512346627	0.759526162	1.509221922	0.574861354	0.678525211	0.660430291	0.988779984	0.93393029
0	-703.1636658	-2048	1392	38343	0.7572535	0.726783848	44.21247014	60.83303898	72.50662039	71.28990111	56.18741518	72.55687424	87229.12148	46.06603168	0.752175303	12645.59845	0.144969916	87350.14688	67	196	805147712	3.010132536	67	2.944311003	312	39.58359375	136.2986203	140	-94	406	28.19284171	144.9087922	-0.368830915	1834227131	0.143296995	2421.244159	101.6492794	438.1273768	-12.44243888	12.49354108	2.810092962	0.631115683	1.185213189	1.922511442	1.209501738	0.594903923	0.55337902	0.99065903	0.938533146
0	-620.4344475	-2048	1442	133446	0.679116496	0.636436382	63.88030138	100.3718568	113.2556471	115.4485266	85.68022035	120.6211266	302934.5184	68.16418368	0.687716973	31718.07999	0.104702759	303106.5755	24	172	1615457924	3.128776394	95	2.144001891	305	47.85935798	94.64207245	92	-101	406	37.61361692	110.0259293	0.216034327	3669318819	0.12445959	3148.583232	90.85278108	669.0414667	13.47567769	17.99877254	2.533552717	0.753600867	1.068136965	1.863664739	1.234845566	0.628195925	0.594137807	0.992489181	0.947310465
0	-827.9419983	-2048	1440	23903	0.809660325	0.756194367	40.56086906	53.63815287	54.80277456	58.67301339	59.72006874	62.21837771	67608.02688	43.4286843	0.77060121	10414.85622	0.154047629	67766.08064	40	85	102947419	1.716553813	23	11.14387082	133	14.86574233	62.21942852	64	-118	251	9.669469529	65.62684494	-1.729194076	291860565.5	0.377506103	435.6254904	64.83887917	30.21484465	-2.834828522	1.870191951	0.631257763	0.481937244	0.486102886	1.205495111	0.376066712	0.777977178	0.771172904	0.994916634	0.96038387
0	-1088.487045	-3024	1619	11280	0.822645333	0.758340141	32.70134936	43.12227136	52.88666739	46.53944404	43.73567306	53.36602266	35312.35073	35.47433527	0.762542811	6826.073801	0.193305562	35464.31069	35	118	83487642	2.379722272	48	2.765994401	232	26.02327222	80.0106383	84	-81	313	19.47627552	86.03131234	-0.264649459	262485077.6	0.21833096	999.6844613	60.77324565	71.82638926	-2.873089758	5.39407738	1.261162311	0.622003602	0.78762537	1.550422281	0.607680004	0.67290422	0.652140904	0.993727328	0.949382983
0	-1011.592989	-3024	1647	14527	0.958250829	0.739654157	33.58925205	45.41210471	51.12011775	53.85019545	54.61871982	54.83278961	45744.89214	43.516187	0.742426915	8331.543933	0.182130584	45898.12812	53	114	113468479	2.065080931	30	4.1722005	161	19.13303116	84.8113857	87	-62	223	12.95181937	88.37911501	-0.640272627	358504218.8	0.288500588	617.8968264	49.41296121	31.01803642	-2.156429455	2.849284363	1.001238845	0.47272666	0.70279161	1.427674385	0.484429846	0.693624544	0.678183581	0.990323374	0.938301254
0	-723.5981757	-2048	3624	3160	0.809666521	0.712529228	17.96004289	25.20604375	30.45229949	28.42355671	24.74167205	33.32028091	6495.02497	20.40848976	0.775692523	2170.276507	0.334144444	6552.8288	31	114	20639458	2.483665632	52	2.748394551	170	27.9351358	73.49936709	74	-46	216	20.9550912	80.81753554	-0.230395347	42799631.27	0.202340771	1129.317088	31.04398912	82.48040807	-0.851659322	5.825483168	1.016206834	0.699127364	0.676094288	1.399876202	0.507764968	0.709983141	0.694949935	0.988102011	0.935307209
0	-559.7982497	-1024	1562	2803	0.933036664	0.858312093	16.38782065	19.09307906	23.45577895	22.19674691	22.18259897	23.93890773	3894.54292	17.8145428	0.784535208	1525.841241	0.391789556	3929.532064	17	49	3509395	1.310679457	17	6.372505842	72	10.2263242	32.74812701	33	-60	132	7.148003037	35.38380864	-0.802790846	4919828.819	0.494602707	179.5740912	23.80230573	2.551395728	-0.160222508	0.813223956	0.516621535	0.217927112	0.459412156	1.127709174	0.302233833	0.779664825	0.77601486	0.986281596	0.935383479
0	-808.6119244	-2048	1289	319	0.726453496	0.467232343	6.777123455	14.50482518	14.02104076	15.56985408	14.04	17.23721555	751.4234325	10.53708096	0.747762575	534.5359131	0.711364445	786.02238	15	93	1179640	2.360261147	42	2.550960923	125	25.22072307	52.49529781	49	-32	157	18.62798706	60.81061613	0.057435901	2906656.553	0.224260768	942.1747428	24.11438298	41.57095889	1.027233378	3.822651744	1.495826461	0.425349179	0.889499875	1.619880136	0.664786777	0.6425348	0.615482538	0.9782184	0.907561815
0	-586.2491548	-2048	1418	36655	0.934847946	0.821591758	38.57663522	46.95353242	58.74570677	53.6422591	53.41406056	60.33021706	55152.92945	43.89441335	0.735248378	9530.063029	0.172793415	55239.26828	24	125	239954291	2.705065997	58	3.283036538	249	32.83472297	70.04193152	65	-76	325	23.94741035	80.90915181	0.586477378	361612316.3	0.179957746	1640.418676	54.77353325	228.8332243	14.53692369	8.534855049	1.901097051	0.634155881	0.915805966	1.709379419	0.94182058	0.65981671	0.631793624	0.990761162	0.942712223
0	-765.2571565	-2048	1381	54401	0.769007922	0.728252858	51.40661537	70.5889648	75.86193694	69.67762915	79.94174299	81.46398002	133903.8815	54.28347311	0.725963219	17435.38806	0.130208235	134045.152	39	118	383094275	2.394205406	44	3.379070264	267	25.1860936	77.85788864	77	-88	355	18.21381544	83.91689176	0.204756603	943951955.5	0.219938567	980.1938997	58.46339096	79.44712932	3.269383686	5.006601996	1.36671605	0.569012737	0.790509892	1.57023602	0.683902951	0.680238302	0.659013507	0.994103936	0.952589461
0	-976.3602943	-3024	1294	13011	0.815177588	0.776416827	32.51233603	41.87484726	45.92457105	50.62068088	43.217313	53.93474222	32236.30389	34.13543699	0.768232153	6376.100282	0.197792535	32341.11652	41	141	139979317	2.719414191	46	4.958048635	208	31.68182346	94.3865191	100	-110	318	19.75884461	103.7233647	-1.104038676	347943079	0.19127721	1849.721405	90.41444207	322.5001136	-21.93114863	8.142020384	2.30348618	0.544109505	1.03938898	1.81897719	1.113142775	0.624091673	0.592502632	0.988892695	0.935474752
0	-976.6321151	-3024	1468	49220	0.754620625	0.65198421	45.5794579	69.90883707	74.15116269	66.71092265	75.09113182	80.3584756	118133.4867	52.75465034	0.739097202	15753.04745	0.133349551	118311.7636	15	96	187752618	2.411553591	50	2.857208605	207	27.08068465	52.46156034	49	-96	303	20.29136185	61.76212017	0.414745155	451307260.3	0.211609472	1062.344175	44.31314693	97.11822477	7.201255057	5.88740072	1.085713554	0.687020038	0.702144794	1.462403016	0.561932967	0.70129008	0.685534508	0.993768622	0.951576075
0	-687.0987985	-2048	1535	10473	0.717277356	0.650809347	26.52668203	40.75952835	44.57471499	36.6702024	43.81730595	45.39051338	22645.7637	29.23588672	0.788781928	4907.404086	0.216702963	22741.12456	44	154	126823535	2.777999719	58	2.774869086	205	33.246476	101.9647665	104	-85	290	23.67865323	110.043495	-0.222046172	275385258	0.166201306	1712.757185	76.47876788	201.1255204	-0.87691066	8.621625365	2.276747105	0.580198145	1.057674137	1.788016729	0.972657932	0.621606598	0.584207398	0.987226455	0.929803268
0	-598.3535965	-1024	1301	38816	0.730452459	0.663173401	49.37109875	74.44674154	82.8804243	85.71045153	71.96000923	89.17228147	135872.7632	54.37980544	0.723710667	17660.68003	0.129979546	136131.8507	25	78	117959457	1.902108516	30	5.766795362	153	17.35293363	50.45926937	51	-148	301	12.32104464	55.12657272	-0.616590494	413696392.9	0.317142245	492.8011543	73.12912716	21.48015501	-0.616929567	2.261967921	0.772453659	0.476738163	0.570060734	1.283929071	0.416620335	0.74445184	0.734697942	0.995523776	0.960210593
0	-444.6749897	-1024	1338	94022	0.777915857	0.727362569	31.65638798	43.52215705	50.70745244	40.11548197	50.811777	52.67240677	32930.12947	33.85657611	0.620425404	8007.989792	0.243181242	32952.41387	8	75	212618171	2.185030528	33	4.11959673	219	20.84911794	39.10830444	37	-111	330	14.28443602	47.55382403	0.169971039	74517474.29	0.26709694	731.9067041	50.96462046	54.16102399	2.988437535	3.766897364	0.831400032	0.637379338	0.637076241	1.348219327	0.418136173	0.711846578	0.700807546	0.995817015	0.9583256
0	-541.6717779	-1024	1783	470	0.803451849	0.768398005	12.47100263	16.22987377	19.90663889	20.35574863	14.59969656	21.19964788	2000.004268	13.03992208	0.850140139	902.9857246	0.451491899	2060.278369	30	89.1	1886443	1.985588868	34.75	2.832349118	115	18.93674966	58.95106383	60	-26	141	13.85749566	63.3538358	-0.259970141	8269356.824	0.288039837	538.480584	24.23123811	17.92156235	-0.812756285	2.357015517	0.955610409	0.414338328	0.710580922	1.326156819	0.4040448	0.684647119	0.669212488	0.981483079	0.91455055
0	-719.4560496	-2048	1778	14419	0.771513592	0.713671865	32.11229899	44.99588754	47.3532107	51.9581435	44.64742075	53.11003208	35448.7264	34.71493883	0.736854742	7082.218686	0.199787677	35528.70438	41	137	141377418	2.619006322	53	3.104285249	235	30.24653241	91.75241001	95	-75	310	22.21643477	99.01989284	-0.403865275	348356785.5	0.186736744	1386.434434	53.61973438	130.061149	-5.315162328	6.874859849	1.694297323	0.601308473	0.925226536	1.673968317	0.750953983	0.640798718	0.611432019	0.990342756	0.937374072
0	-737.9886008	-2048	1508	8726	0.854975349	0.764551685	27.17666235	35.54587984	43.68804853	38.06280962	38.21932125	44.38872958	20625.83625	30.39085102	0.773854086	4700.016922	0.227870369	20712.07723	29	158	103624420	2.956167967	75	2.361556337	214	40.58920572	97.64496906	103	-89	303	30.97715138	108.9741404	-0.282026716	245963441.4	0.141947562	2340.8233	75.81830191	340.6971958	-12.30191394	12.0354135	2.623262514	0.639939786	1.123027657	1.890718586	1.198555035	0.6097636	0.57187993	0.985516864	0.926205373
0	-1190.150398	-3024	3071	8468	0.97967095	0.780865761	32.02851552	41.01667294	50.24880151	50.67022642	44.97037959	51.38462865	36619.20029	40.18284296	0.7682098	6941.876005	0.189569296	36749.2127	43	133	76119957	2.606106484	48	3.93404926	201	28.84648957	87.30975437	89	-93	294	20.01016493	94.81102516	-0.470873762	330343468.5	0.194980313	1366.137283	66.33901937	133.4510256	-3.35585061	6.267177178	2.066400488	0.502473885	1.036942088	1.800507854	0.91845325	0.611616706	0.577575984	0.988346159	0.930478142
0	-976.78503	-3024	1376	26535	0.653835081	0.577223992	35.42250788	61.36700543	57.2132232	67.36620689	58.08152861	76.11444286	56701.55764	40.12390096	0.6825004	10457.90134	0.184437638	56798.77306	44	141	246274148	2.652953683	52	2.894359095	209	30.3820453	88.59589222	85	-45	254	21.54287714	96.33849703	0.247384645	527155434	0.185231319	1431.873893	38.23950595	171.0063112	6.74113388	7.562898062	1.493207359	0.666353445	0.868720926	1.612691409	0.672227391	0.652318114	0.626392658	0.988195292	0.931398989
0	-526.2483137	-1024	1065	37842	0.89578123	0.863406594	58.29811925	67.52104933	77.08857218	80.67029195	75.3906	81.34674132	171760.6164	60.4840886	0.787732092	18969.44592	0.110441185	172067.349	10	91	112036874	2.346591005	42	3.80618401	230	25.87154897	43.542836	35	-97	327	17.91681278	54.41184481	0.887671918	509431000	0.238431166	1064.670289	39.39230726	124.8506178	13.79354343	5.368949628	1.497780031	0.559875853	0.827870837	1.621516832	0.758645761	0.671217514	0.648753114	0.992639174	0.947412198
0	-603.6815526	-1024	991	6139	0.913763875	0.792961408	27.97342784	35.27716175	42.53860097	42.53860097	39.51267934	45.16020975	22804.9	32.23499601	0.781212853	4978.137169	0.218292436	22950.07477	-80	43	27943466	2.592964521	62	32.27726669	71	44.25077421	-3.824401368	22	-683	754	28.38542735	67.4669877	-4.21451116	104464022.5	0.247107058	4537.168383	808.8798425	12303.85605	-386.1947344	22.8396714	9.926725705	0.415905708	1.490847408	2.177490816	7.213631685	0.636117309	0.596051108	0.991779993	0.95919288
0	-716.4559381	-2048	1217	4434	0.849086582	0.75345737	24.37004139	32.34428694	38.16733682	38.16733682	33.93439694	40.65672963	14959.68017	27.46310004	0.779814656	3765.080537	0.251681887	15052.89792	22	117	26137580	2.66025995	51	3.494092196	188	30.25675507	66.53360397	64	-105	293	21.29420127	76.77765495	-0.022078488	88733947.59	0.186940053	1468.087842	67.12684553	133.743571	1.805813122	6.459450946	2.028698259	0.510665092	1.011775838	1.784915043	0.91769986	0.622962397	0.589816937	0.988538698	0.93223385
0	-756.7972021	-2048	4269	16331	0.821583301	0.808586509	38.14175647	47.17090385	56.64724586	52.66988608	47.4191285	58.01259008	49826.46592	38.75482692	0.78759789	8314.184101	0.16686281	49933.99222	63	220	393299374	3.327763284	82	2.95830727	397	48.38877216	142.9395628	143	-85	482	34.36588266	155.1869645	0.057119512	1202560032	0.115279142	3651.275326	109.9359119	1004.256025	6.749966681	18.92758199	4.264646168	0.631571834	1.482396257	2.166125225	1.804483478	0.54140356	0.488995122	0.989825649	0.934839474
0	-780.3415045	-2048	1375	20763	0.94258297	0.612147825	31.17102315	50.92074478	56.02386977	59.98828806	58.87181441	63.04730265	51028.93019	47.99702687	0.721215468	9224.936834	0.180778566	51160.44726	35	85	87771631	1.822069772	23	5.020160753	154	15.57017887	61.5199634	63	-66	220	10.0758923	65.01776438	-0.541540056	216271054.2	0.36066529	442.6037892	36.05660724	17.66179763	-1.431954623	1.963558173	0.686515412	0.466147852	0.52172331	1.243859279	0.392348158	0.763534059	0.755384718	0.993341937	0.953772899
0	-420.0882872	-1024	1404	135923	0.670434305	0.523458345	73.01756922	139.4906966	143.8477144	156.3331145	120.8169149	156.6908484	620828.9031	93.51934816	0.652612213	53927.49068	0.086863692	621247.3019	31	115	924792212	2.44959738	46	2.883892028	270	26.37073513	75.80725852	78	-104	374	19.09123683	82.48511917	-0.143897911	4226839214	0.210062493	1057.054439	74.25250513	80.65467186	-1.840646691	5.335446532	1.74049209	0.508317363	0.941545708	1.689800218	0.773582455	0.635514786	0.605914731	0.993374349	0.947099081
0	-367.4330794	-1024	1347	30933	0.742912898	0.686758856	40.52361241	59.00704746	67.70479263	60.25464116	58.16577584	76.728203	72095.9396	43.83709665	0.725870529	11540.70034	0.160074207	72275.07156	19	103	144099191	2.437185001	48	2.712457039	204	26.72349072	60.04458022	59	-60	264	19.8984583	68.25268653	0.24825722	336688305.1	0.208174921	1053.077604	35.53662201	75.44677476	2.935505455	5.476021099	1.487492688	0.572073308	0.865396416	1.627540542	0.690377507	0.652772593	0.627738591	0.990057259	0.936672729
0	-763.996867	-2048	1404	73002	0.926491495	0.791095922	55.41672289	70.05057334	76.24705959	80.98019916	79.6514827	84.30825072	179678.3917	64.90126043	0.763616466	20165.36441	0.112230326	179878.388	43	205	1487379039	3.230008407	100	2.044912648	316	51.37337888	129.4380839	135	-86	402	40.2194903	142.7392627	-0.183455186	3664931700	0.114600788	3620.279563	97.92031266	844.1858388	-16.05788063	20.31247163	2.984200918	0.743266304	1.170213861	1.962720788	1.447576259	0.605602256	0.567058287	0.990241605	0.939734625
0	-692.4125993	-2048	1767	212165	0.738323393	0.644372979	66.45421045	103.1300391	111.978205	120.8595156	101.2484311	122.8340319	344444.9687	76.14332033	0.641781223	37026.30278	0.107495554	344662.0425	24	152	1949381141	2.951646414	72	2.872244434	482	40.25496132	82.42377866	75	-54	536	29.89061576	95.85427998	0.581062686	3166769664	0.146595145	2394.363701	49.69868726	510.8414183	26.70377026	13.66839615	2.184060295	0.725137466	0.996879887	1.782359589	1.044721405	0.640682403	0.608630847	0.995957329	0.960323935
0	-400.7713629	-1024	1068	17135	0.812840474	0.800140629	41.09181196	51.35573734	62.63065531	63.02488107	57.04124043	66.77847923	56410.45832	41.74402191	0.668136597	10646.13452	0.188726255	56601.22111	21	67	41272580	1.775087957	21	5.835873119	121	15.11480109	44.34514152	47	-84	205	9.26480043	49.07821452	-1.147927919	136333727.8	0.361262546	442.1795642	40.43819288	16.04719059	-1.690597782	1.687915008	0.918580695	0.263421203	0.591300681	1.357783727	0.530767199	0.747834726	0.735980529	0.989325535	0.943625826
0	-552.0418994	-1024	1534	13557	0.8757975	0.751897786	28.32951942	37.67735447	45.32510996	42.65967163	43.78296989	46.80793374	23282.12285	32.99773286	0.753869852	5230.414809	0.22465369	23356.56396	36	105	84518581	2.154925641	36	3.676199895	184	21.55581201	74.19775762	78	-83	267	15.41000086	78.95766571	-0.615069515	145612129.8	0.265280387	729.0057396	56.86601081	42.46251811	-3.442444967	3.835782684	0.989090683	0.590692971	0.683212888	1.440120175	0.507508208	0.702894787	0.6882369	0.993318064	0.949061392
0	-880.064306	-3024	1548	242794	0.906914749	0.872418974	86.19202362	98.7965945	114.9922639	124.0147009	123.3061141	128.6933859	528837.5301	89.60008866	0.6858868	46108.37944	0.087188176	529055.3422	31	156	2580258150	2.955942921	73	2.571900593	267	39.90791933	91.13664259	88	-92	359	29.92487459	103.0890658	0.357651358	5622459198	0.144140909	2321.467873	69.30029835	441.7528808	16.75158804	13.14027024	1.814054263	0.756588841	0.938083257	1.718506003	0.849758888	0.642892371	0.613651116	0.992204412	0.944394168
0	-617.9845957	-2048	1357	104700	0.847780029	0.779327134	63.05990178	80.91582983	93.37904949	87.08113771	90.14050441	95.03775271	246143.7672	68.59882455	0.772972858	24572.29811	0.099829049	246357.006	15	98	395517943	2.454282306	43	4.076102886	280	26.67138819	50.99301815	45	-101	381	18.08368085	61.46243392	0.752432958	930645809.5	0.223289286	1177.342883	58.40648217	139.0267644	12.19222948	5.984007034	1.687431401	0.558952019	0.885291409	1.670986016	0.818691873	0.658487564	0.63214804	0.994324154	0.953021702
0	-762.3353577	-2048	1444	84616	0.965713013	0.701672657	48.53581874	69.17159769	91.38569308	80.91524022	75.43557052	92.27252679	157271.8635	66.79991199	0.735006413	19170.21651	0.121892219	157428.068	45	138	862179154	2.569594334	51	2.629838013	236	29.06570207	94.43745864	97	-58	294	21.06616499	100.9421413	-0.10890167	1604084316	0.191440295	1270.882304	54.73766323	131.8506432	-3.048124354	7.01700403	1.533009372	0.642527862	0.868068464	1.601457819	0.683445852	0.657151376	0.630534621	0.991233435	0.941005633
0	-982.1072258	-3024	1295	1680	0.852077186	0.813137495	16.97696163	20.87834065	25.31988706	23.91565015	21.86761856	26.5577801	4402.009209	17.78995775	0.813490025	1596.733819	0.362728414	4458.178723	28	80	5727414	1.838102974	27.25	2.923131382	120	16.19396825	54.75833333	55	-18	138	11.49454676	58.38814092	0.098687646	15198711.45	0.326911848	410.6999306	14.26922246	10.64930738	0.253844866	1.870056985	1.102251988	0.258127923	0.752341789	1.477711433	0.514292027	0.67661195	0.658607001	0.972070341	0.898500213
0	-991.3381664	-3024	1197	1640	0.918277653	0.733078442	15.23020346	20.77568046	25.54917102	26.00501041	21.9787242	26.25483496	4228.44475	19.07784309	0.798685635	1583.295673	0.374439248	4282.299894	-15	56	1940215	2.190871119	37	2.893735642	96	21.63649613	21.13109756	22	-71	167	15.27329662	34.39560912	-0.170533314	5066208.834	0.255334622	736.5346427	20.13403525	26.40343008	0.288407269	2.969456597	1.348301737	0.367171532	0.763549454	1.576411305	0.719194777	0.694958578	0.674339907	0.975482465	0.911922315
0	-833.1126106	-2048	1389	3268	0.955508398	0.909541396	24.85575036	27.32778351	33.53074006	34.3539535	32.89328859	34.90309456	12580.43791	26.11192665	0.797257558	3281.073697	0.26080759	12682.47074	61	174	54558259	2.809441368	61	2.694936279	218	35.08316579	121.879743	126	-39	257	25.60272852	129.2079475	-0.374599387	211729964.3	0.161808097	1840.021952	57.33388138	222.5753661	-7.09421159	9.478465598	2.847442888	0.543710822	1.236096031	1.94796524	1.148363939	0.576064089	0.530605925	0.978240761	0.906351547
0	-549.2163179	-1024	1231	19272	0.958101716	0.787901538	40.47242232	51.36736047	58.47270991	57.29120984	59.9266745	61.66613111	71820.69945	49.21515622	0.741930852	11262.1277	0.156808939	72046.56149	20	94	75081121	2.28202976	42	2.825086691	157	23.4558028	55.4123599	54	-71	228	17.24428977	62.41686916	0.063969185	280683717.3	0.233124277	825.3359265	32.92318681	45.00597536	1.738853263	4.128026048	1.36119522	0.503523526	0.81571953	1.552843857	0.623124551	0.668992349	0.645624906	0.987038662	0.929765365
0	-514.1070053	-1024	1440	7598	0.894133516	0.652051965	27.14063615	41.62342514	47.32281974	50.04692064	45.84668804	51.53736228	28250.35572	37.21689948	0.752739508	5959.210058	0.210942833	28404.4092	35	111	49813638	2.350595473	40	3.631659894	158	24.23196771	74.82969202	78	-66	224	16.61334462	80.97006456	-0.636239235	186223605.9	0.232526937	956.6685472	43.63882858	55.34825599	-3.443222759	3.917958969	1.758716214	0.36579632	0.898614045	1.681374712	0.861699383	0.656604659	0.630121676	0.983759887	0.924201732
0	-959.0924722	-3024	1310	21782	0.830880747	0.80377343	40.54648907	50.44517217	61.02410512	58.979292	52.28523081	64.47065481	58603.86846	41.91392234	0.734132963	9938.639166	0.169590156	58735.88623	39	172	298582099	3.093187369	76	2.707812366	334	42.33572956	105.0845193	105	-83	417	31.24777788	117.0800789	-0.029694295	805136543.8	0.132313001	2664.988679	78.69325264	457.0840874	4.576319618	13.30377568	2.793008645	0.648164085	1.189267338	1.955079231	1.257551878	0.587558586	0.547104228	0.991703809	0.941288575
0	-776.794286	-2048	1569	15960	0.892977968	0.82097007	34.94049891	42.56001552	50.14891779	50.14891779	44.53208327	51.26985922	40564.46772	38.00515616	0.788977126	7236.305604	0.178390252	40681.7208	51	179	297340873	2.890005157	66	3.244674818	280	40.07714512	127.1246241	141	-70	350	28.1908188	136.4931519	-0.874674152	757915938.5	0.165620316	2469.710471	78.86443895	462.7303983	-36.19338318	11.82395339	3.083376167	0.579320913	1.195610918	1.984733252	1.453207596	0.606010327	0.56596755	0.987111851	0.931503441
0	-495.2443407	-1024	1420	20062	0.994054818	0.874832527	43.12033055	49.28981173	59.32494643	61.01744973	56.31254688	65.3232767	74783.69779	48.99677483	0.777383807	11042.14023	0.147654376	74999.90227	19	85	65080844	2.143571152	36	3.094096263	165	20.85696814	50.72196192	49	-50	215	15.03813144	56.95599919	0.271407856	243298621.3	0.260906815	671.2684231	20.7041198	30.45916988	1.328365514	3.125155162	1.328079709	0.398019032	0.802279872	1.547372828	0.621473779	0.672639831	0.650209336	0.984559879	0.924279384
0	-804.5956096	-2048	1319	73760	0.604892844	0.588015776	68.16150351	115.9178143	121.130983	126.4271431	92.50765836	141.6903	360344.1861	70.11785632	0.661287498	37031.57288	0.102767227	360848.0819	22	101	351243725	2.3969552	41	3.305561846	202	24.65405952	61.59884761	62	-95	297	17.43755384	69.00710896	0.003976852	1718351741	0.223362994	967.56306	50.03135021	72.26933327	0.304185424	4.752973981	1.507154226	0.515489691	0.843490801	1.600769067	0.709466787	0.666364799	0.641636864	0.99141222	0.942725945
0	-396.8562776	-1024	1382	210067	0.599176317	0.540017346	62.86449749	116.4119967	129.0840453	99.92817542	90.78941528	135.3854563	285971.3797	69.75131137	0.577824494	36327.5875	0.127032249	286139.0922	64	164	3234788851	2.687445582	50	3.377500111	396	30.85688372	117.6745372	122	-77	473	20.98471722	124.0920766	-0.520187564	4406211092	0.184886111	1551.54677	87.43865927	243.1666484	-14.03384306	8.461127562	1.614659226	0.679222749	0.915992237	1.69148774	0.745820693	0.636534903	0.609050926	0.99602668	0.957835374
1	-568.8728981	-1024	1239	19366	0.708034913	0.605117621	37.94058534	62.69952163	63.36185638	67.75488797	68.44479591	70.96320876	72747.20109	44.39345036	0.697678335	12079.2438	0.166044104	72992.37822	-4	40	13655712	1.677083583	16	8.225132949	149	14.74857093	13.2306274	9	-117	266	7.434918294	26.44610106	1.11526822	51050596.42	0.460654147	524.3467598	36.78636323	36.10811961	3.391781023	2.032512544	0.80379192	0.400020394	0.509722315	1.309385008	0.523686901	0.784109158	0.773306655	0.99364182	0.959283677
1	-719.83365	-2048	1404	53072	0.723548954	0.667184241	43.75265211	65.57806591	74.75301265	73.18348516	56.91009049	75.55510109	98614.09704	47.44894099	0.773039283	13352.88869	0.135405475	98740.456	-4	24	14507061	1.184842395	14	12.07526886	149	9.371443727	9.770632349	9	-92	241	6.097839635	16.53320275	1.176038286	26990386.99	0.571483814	177.8815365	24.17960937	4.937877852	0.36201768	0.720459652	0.435425575	0.229927716	0.372283683	1.046995343	0.290278314	0.823045126	0.820004848	0.995746636	0.966613312
1	-781.1203978	-2048	3553	30236	0.519068961	0.432952491	34.92070641	80.65713248	51.57197394	80.49847405	78.50168164	81.96658746	74314.74053	41.86661398	0.659341607	12964.53525	0.174454424	74502.10872	-2	41	25658044	1.677085061	19	10.60356456	213	15.11333136	17.64915994	13	-107	320	8.2076634	29.13061171	1.97342532	63221933.58	0.447711928	537.099692	38.70507336	67.68556192	8.115829382	2.361024997	0.673192638	0.539041495	0.482801162	1.243438211	0.427757363	0.784606813	0.776941587	0.99663828	0.968568225
1	-461.3849865	-1024	1436	34801	0.89885606	0.800425132	41.92524989	52.37872754	58.96942096	61.01902468	62.23980606	63.03954724	72144.47004	47.08093666	0.744145816	11262.32646	0.156107966	72285.19363	-4	23	8209568	1.122715755	14	9.594519364	131	8.892860277	9.354903595	9	-90	221	5.948476062	15.35904775	0.507814281	17052102.31	0.588780636	148.3861264	24.06801811	2.949080284	0.135617055	0.601954579	0.433520345	0.154982967	0.384211489	1.059875292	0.283298107	0.815618161	0.812794235	0.995742886	0.965437914
1	-546.1954777	-1024	1501	87416	0.671748507	0.482214562	43.40474068	90.0112607	98.83260394	97.43691181	71.65641866	98.9748622	150447.576	60.46493	0.644215383	21234.55496	0.141142553	150603.9238	-11	26	32140631	1.549975661	19	13.64232537	330	12.39786288	7.821760318	8	-121	451	7.952134379	19.17483936	0.463897552	55373217.07	0.439033027	306.4945301	34.43299544	24.27348063	1.258322754	1.305826506	0.733999732	0.275928377	0.560715471	1.298873306	0.414942855	0.744657202	0.736250258	0.997988537	0.972363397
1	-753.7684806	-2048	1300	1854	0.761129955	0.722434007	16.58251319	22.95367194	22.60267462	25.85582333	25.16452145	27.19351717	4507.719255	17.4707273	0.76232728	1731.067103	0.38402283	4568.29308	3	81	3682275	2.07510697	34.75	4.361719376	163	24.17267717	31.98004315	21	-21	184	15.845317	44.56595781	1.328522951	9073199.245	0.322431223	963.4014356	7.472585204	74.62939721	10.31034563	3.703347253	1.78168154	0.338493475	0.863594903	1.705787353	0.934918675	0.685940373	0.65633611	0.975029464	0.913314258
1	-643.2039285	-1024	1211	10962	0.521441268	0.487611723	29.9877481	61.49923535	61.44700754	65.25326902	36.71733492	66.32933926	40823.08258	32.06823929	0.768511173	7460.554989	0.182753347	40980.40717	-7	19	2599587	1.275253538	12	9.315241495	93	9.375538562	5.988414523	6	-77	170	5.505305251	15.39952338	0.070979655	9718311.78	0.537767746	201.2842117	23.16981987	5.387502556	-0.027503729	0.825689336	0.519162094	0.21820036	0.424089728	1.132684196	0.332372249	0.802095656	0.797386747	0.992194133	0.953892345
1	-782.0798923	-2048	1752	37814	0.697338395	0.659855834	25.42995819	38.5386578	40.50195101	39.46450679	37.61710473	43.50615244	18186.25427	26.87448578	0.703714385	4752.438824	0.261320377	18212.5837	15	53	56066416	1.56402895	20	7.664478361	129	12.76839137	34.20045486	35	-107	236	8.190534503	38.50570574	-1.033226785	27003604.34	0.436107622	313.0182618	48.01338016	12.11865785	-1.162136737	1.397624861	0.545840163	0.434792475	0.461346256	1.162332836	0.329071899	0.78229723	0.777698268	0.995570491	0.962083013
1	-553.2770345	-1024	1383	5088	0.908567483	0.861500905	20.11288354	23.34632897	27.0751357	28.41414777	24.77026229	29.36048334	7091.989936	21.21171535	0.786701661	2269.095621	0.319951895	7132.878752	-8	51	5653874	2.101502157	30	6.559924118	195	19.38862359	20.10573899	19	-110	305	12.55864028	33.33492724	0.357632083	7926178.798	0.297024105	706.9766337	39.55270859	58.59209479	2.14885175	2.746797146	1.158858361	0.395584961	0.758151578	1.514936741	0.565371922	0.678336765	0.659842622	0.993325041	0.947677329
1	-782.5004539	-2048	1646	230486	0.803596518	0.705307063	49.47097346	70.14104363	79.11535881	64.57362929	77.52850699	79.76256729	140885.1923	56.36509844	0.718248876	18229.97483	0.129395961	140947.7207	-12	28	92566582	1.597227386	20	16.0527255	299	13.05293813	7.923197071	8	-130	429	8.683469613	20.0403286	0.460376463	56606686.49	0.41644263	338.8377187	47.14988142	47.71142265	1.883914714	1.62132226	0.618685421	0.445935011	0.508570038	1.206261617	0.355198437	0.761698176	0.756182621	0.998108955	0.973513133
1	-511.9062958	-1024	1074	27282	0.69984464	0.67580767	46.50123629	68.80838792	90.64791505	64.30298323	74.07535022	90.92811224	91493.69125	48.15518147	0.598529387	16405.62368	0.179308797	91770.50188	8	39	19812517	1.315677989	16	5.445258585	77	9.936559679	23.59823327	24	-78	155	6.806457594	26.94832174	-0.444220504	66644843.8	0.449565559	169.3354312	30.1694304	3.13971083	-0.175113005	0.900181333	0.476969686	0.300786073	0.432872282	1.071801002	0.28177164	0.790377947	0.787917681	0.992740013	0.952378899
1	-967.8500204	-3024	1207	85837	0.882663269	0.781849424	60.84390547	77.82049025	90.99579059	92.09134354	81.04294517	96.29530644	233714.1881	68.68928834	0.776449337	23631.66852	0.101113538	233931.0761	0	27	31290016	1.179766672	14	9.8174974	133	9.434873708	13.36903666	14	-112	245	5.833304667	19.09262433	-0.600422897	85274498.33	0.590569674	185.7971624	36.72003289	4.660521503	-0.157590347	0.694302573	0.445618748	0.205249865	0.373874334	1.076828215	0.304214426	0.823965257	0.820185094	0.996385862	0.969291547
1	-950.5158934	-2048	1489	84807	0.830397574	0.818503259	38.71436613	47.29897617	53.5738033	53.5738033	46.63894154	53.7447497	51816.74722	39.27695509	0.740495527	9076.988449	0.175174802	51861.51587	-3	39	55906311	1.66708547	22	6.744599088	173	13.79529531	17.72086031	18	-118	291	9.220345867	25.67524331	-0.060736347	34188050.93	0.388740612	345.1892288	39.0873869	13.27100969	0.11132749	1.533932693	0.653872559	0.399972963	0.539908096	1.234699148	0.355542428	0.748176545	0.741415596	0.995528199	0.959086961
1	-514.7753816	-1024	1239	8171	0.698741613	0.629572804	30.0214782	47.68547497	54.90687071	50.30083067	44.78975496	59.5764762	30378.13183	33.31982569	0.711322055	6618.992544	0.217886754	30546.51587	-8	22	3035245	1.328036284	14	10.64817405	64	11.53483837	5.712275119	8	-119	183	6.100563873	19.27344154	-2.259046591	11346978.29	0.55603045	338.8354619	33.73458279	18.83734692	-3.110071807	1.29959315	0.784896118	0.22684449	0.470468972	1.252826665	0.546269252	0.804057785	0.794831958	0.988797189	0.950872358
1	-947.6818992	-3024	1269	25319	0.936302403	0.898730359	45.4560056	50.57802395	56.37403584	60.78231467	56.68629316	63.34055088	78661.14538	47.35632535	0.799398848	11106.07964	0.141188888	78820.43203	-12	19	6859241	1.459016168	15	8.484532295	95	10.86625698	3.669457719	4	-114	209	6.459265108	16.45942869	-0.281868229	21353463.37	0.4557492	257.4478728	32.50012231	7.244536033	-0.27915968	1.017880328	0.577098093	0.260685311	0.489515645	1.175838107	0.333362564	0.768614248	0.76396919	0.993061248	0.951821872
1	-648.8685115	-2048	1268	462	0.709474322	0.656419757	9.810250737	14.94508755	17.55801458	17.20359776	12.49875466	18.27319578	1105.420972	10.60315586	0.800627037	645.7617825	0.584177249	1138.37724	-23.9	100	2199152	2.731405191	82.75	2.100290853	132	42.6339274	48.89177489	67	-84	216	33.77758683	68.99325521	-0.58504345	5418754.511	0.188527202	2369.663612	45.1756664	160.1493313	-9.009548243	7.362606415	7.248754915	0.010040031	2.009352553	2.245506709	2.216406353	0.497890093	0.431240509	0.938816192	0.850492457
1	-1166.189647	-3024	1260	47038	0.819865085	0.719591372	48.01121154	66.72010451	78.73923436	72.96821117	64.60832142	84.36218394	124643.5785	54.70148418	0.764783603	15778.24985	0.126586945	124823.6969	14	48	51002905	1.415951944	16	7.218011065	156	10.53497648	29.59566733	27	-29	185	6.823923074	32.92858227	1.348934094	135345277.3	0.427617456	208.3880054	13.5506553	6.707393576	1.059444611	1.113801974	0.516935163	0.360605506	0.470209744	1.103414263	0.290631842	0.77226059	0.769552046	0.993744457	0.95339588
1	-994.5591485	-3024	1280	43964	0.753743786	0.677636198	46.45356132	68.55236112	81.13098001	67.16697679	64.4023972	81.34454726	119009.0644	51.67091623	0.786726445	14872.37759	0.124968444	119181.771	-5	24	12939997	1.244795677	14	13.05256413	154	9.81047904	9.685310709	9	-112	266	6.281372092	17.15609681	1.415354501	35078968.22	0.549885273	200.5264142	34.9509679	7.39143555	0.757168803	0.810037617	0.492305157	0.237430313	0.419589703	1.117251445	0.31439999	0.801016968	0.797328838	0.996635743	0.968110508
1	-613.3861644	-1024	1717	33238	0.938747823	0.746143313	47.2505143	63.32632552	77.22577341	73.38988486	72.73453009	78.42665606	126510.555	59.44745023	0.743520761	16391.12891	0.129563331	126781.0554	-5	23	9240076	1.250257684	13	14.8425835	175	9.557606708	8.8691257	7	-53	228	5.850294915	16.6732526	2.189190545	35244797.73	0.537410515	199.3359618	14.98135989	8.835026256	1.05555066	0.821396536	0.507357474	0.216922333	0.424305013	1.113110859	0.321686001	0.799499449	0.795862213	0.995900218	0.965145976
1	-442.8684854	-1024	1380	39965	0.925831998	0.739152273	36.20988544	48.98839761	53.61292473	55.99052549	56.98074814	57.18147635	55943.20217	45.35502604	0.751496309	9412.872016	0.168257655	56027.02424	-15	31	16753029	1.718693412	24	4.860329635	121	14.45660505	7.927411485	8	-126	247	9.914757138	20.47419152	-0.025081128	23486109.39	0.367890495	356.3486656	46.85444751	8.989944352	0.103467098	1.404774355	1.006045638	0.161052231	0.715495195	1.444159547	0.484312449	0.686660669	0.671059251	0.991908455	0.94219093
1	-417.0998175	-1024	2850	18981	0.733940313	0.534548743	33.8399829	63.30570101	71.18938306	69.7719327	60.07797499	73.75310754	69537.42503	46.46260599	0.730804205	11189.96745	0.160920072	69747.33581	-1	26	5603217	1.084489551	14	5.78419266	89	8.895659454	12.2802276	11	-46	135	5.858455304	17.18142483	0.783696495	20589508.34	0.612524595	144.3973694	9.079764051	2.252666751	0.267269056	0.596331415	0.378054787	0.214187802	0.335716742	0.995853315	0.261475256	0.83904745	0.836375433	0.989965334	0.952789334
1	-755.3105439	-2048	1341	183480	0.528373201	0.469986037	69.64349141	148.1820434	129.2695972	139.779315	119.489308	156.0829682	533760.3135	78.29542057	0.653668582	48680.76183	0.091203412	534081.8406	-4	24	53732465	1.187478718	14	17.92048474	264	9.51385864	9.730722695	10	-123	387	6.077044334	17.11291592	0.191866514	156406877.1	0.586748424	198.1649271	35.27506958	10.44732612	0.249193879	0.806503972	0.450765583	0.26961485	0.369831767	1.063588624	0.309991973	0.826157171	0.822708456	0.998262492	0.978496754
1	-633.8291211	-2048	1378	62137	0.728196786	0.705201701	53.3332989	75.62843199	88.28749302	88.8799678	66.98124824	90.01217207	152941.9267	55.07238111	0.741107284	18661.82362	0.122019017	153106.8107	0	28	21952224	1.113748505	14	11.52720853	145	8.970468472	14.0096239	14	-86	231	6.065224423	18.79594312	0.650071406	54090718.98	0.604339445	157.017916	25.78157178	3.942752625	0.31647225	0.631145797	0.39406153	0.21911723	0.349229325	1.014667502	0.268428739	0.832447823	0.829840105	0.996129943	0.968585396
1	-427.5886152	-1024	1293	180553	0.888862495	0.856726608	75.345811	87.94615492	95.38310713	104.6180404	95.76803453	105.606406	373055.3577	78.17203868	0.776483789	32275.07441	0.08651551	373299.93	-6	19	29165583	1.050625573	13	9.000207001	129	8.010670158	6.470925435	7	-136	265	5.439259801	12.70963202	-0.066724765	60300909.39	0.591955184	119.66187	46.36797203	1.964342327	-0.184375004	0.554839101	0.397174454	0.159051338	0.366002492	1.012136823	0.259734398	0.821941233	0.820108474	0.997271272	0.972014949
1	-431.7564244	-1024	1169	11072	0.850773211	0.642420333	30.56200782	47.57322618	49.218768	55.36655284	54.22413081	55.70732927	41200.81736	40.47402638	0.735482007	7843.609428	0.190375093	41391.63184	-6.9	24	2869140	1.280447341	16	7.006413922	109	10.02638667	8.649566474	8	-76	185	6.672979595	16.09766301	0.541414371	10726010.35	0.520281757	184.3197541	23.7857019	3.912719707	0.240557019	0.766524908	0.546613797	0.158524592	0.455125459	1.160677547	0.334117488	0.78639832	0.781499322	0.993439715	0.955294336
1	-534.9565538	-1024	3071	93945	0.940996814	0.867939505	62.28894085	71.76645432	83.65233468	81.13126848	78.60142051	85.33254124	219327.5129	67.53200486	0.788841005	22295.81691	0.101655358	219502.848	-7	20	18934016	1.150674576	14	14.68977518	136	8.958951559	6.102762255	7	-125	261	5.924347208	14.19660616	-1.597636511	44239400.03	0.562893469	164.2999195	33.65763952	5.856681735	-0.797553923	0.684154252	0.472825073	0.174258906	0.414465043	1.093537436	0.298229707	0.801572347	0.798514387	0.996157231	0.965824234
1	-760.5715286	-2048	1375	165408	0.817282194	0.751215105	43.54204541	57.96215378	58.495334	66.2592635	62.55459875	67.24024929	82167.82094	47.37143623	0.68819947	13281.2098	0.161635171	82211.9112	-15	26	53985229	1.595722303	22	6.909637311	195	13.10635187	5.194071629	5	-119	314	8.986590594	18.06588406	0.469775304	26832008.44	0.397342931	299.3977867	32.91347699	11.25751226	0.552707581	1.439476143	0.627735157	0.391383133	0.527220616	1.214353525	0.344287079	0.75231942	0.746386463	0.996332445	0.962813708
1	-674.0929006	-2048	1306	1459	0.932029241	0.786995813	14.0201078	17.81471714	21.14543014	22.07804339	19.96218665	23.00935462	3018.06	16.60383729	0.824770853	1224.529915	0.405734119	3063.19968	-3	33	669333	1.437523518	17.5	6.314555864	105	11.74934431	14.26936258	12	-26	131	7.704269122	21.41871799	1.312397552	1405278.02	0.475602967	255.1467721	9.216308581	5.694440978	0.847839963	1.008821903	0.679194769	0.191040053	0.512291832	1.252138152	0.40053261	0.768745726	0.76027023	0.986947585	0.93817668
1	-565.1872327	-1024	1216	7536	0.657483823	0.582201282	29.4588302	50.59904727	47.38508532	47.27795779	55.74940523	58.31116594	34273.76422	33.26805503	0.71207833	7165.79245	0.209075152	34482.33906	5	55	8672425	1.740091589	24	7.363932019	201	15.90308233	26.49110934	22	-53	254	10.48651997	33.92343579	1.323292532	39682258.4	0.37483258	449.0206216	20.3603654	18.82829422	2.591766749	1.806926949	0.776277117	0.3775673	0.565779077	1.31654869	0.435515609	0.748686945	0.738042856	0.994728871	0.957603275
1	-674.5705111	-2048	1386	223474	0.884420183	0.692559873	74.64828729	107.7860415	119.8349716	120.237307	107.2315053	120.9748414	550414.4303	95.32815059	0.777345215	41782.72262	0.075911387	550644.4055	-7	20	47108812	1.134414912	14	20.29909327	281	8.901404924	6.796056812	7	-118	399	5.905988498	14.51902907	-0.050802245	116077054.9	0.575738282	164.615817	33.96000633	7.943093926	-0.006116833	0.70007245	0.44391923	0.213481875	0.383532907	1.054662915	0.292381908	0.816506993	0.813851748	0.99847982	0.978860425
1	-460.1408159	-1024	1119	34316	0.851161697	0.768441638	51.42802785	66.9250927	73.9508677	71.31128778	76.87481698	78.52221015	139991.8783	56.96407547	0.749118042	17404.8023	0.124327229	140284.3418	-20	23	18495968	1.601012731	16	8.14827212	134	14.52917682	4.795255857	8	-122	256	7.309996329	23.21615011	-1.027197946	75611804.88	0.48881783	515.9951471	33.62394929	29.76055465	-2.545316768	1.724554677	0.87997704	0.264239042	0.522654961	1.339185709	0.584825611	0.785090381	0.773076452	0.993069077	0.958577142
1	-995.1906586	-3024	1235	70508	0.883192145	0.751247024	57.58980785	76.65894978	89.20183753	85.63289061	79.60209597	90.69227267	216026.8444	67.70458226	0.783034413	22235.2367	0.102928119	216250.4823	-5	21	19192044	1.124720117	13	63.30581318	467	9.169985765	7.697793158	9	-104	571	5.50356134	16.49838437	1.457926944	58862664.84	0.61607866	212.9406674	34.5748026	27.81791729	0.351377563	0.742687297	0.414873064	0.260102024	0.339924614	1.031022507	0.297976808	0.840448113	0.837083002	0.999284825	0.986514009
1	-441.8423386	-1024	1056	14089	0.930685606	0.771348696	36.21517052	46.95045277	56.28533645	53.94091009	52.53009584	56.99076705	52476.00579	43.6961106	0.766299765	8845.572499	0.168564135	52670.4029	2	31	6127218	1.23434119	14	5.791163132	94	9.404925667	16.49911278	17	-59	153	6.178032271	20.85410624	-0.369897017	22906028.87	0.53025547	162.6730243	17.55072307	2.591087113	0.116179292	0.732522627	0.461293835	0.221566353	0.409794728	1.081527701	0.289386124	0.803291893	0.800248415	0.990908753	0.949477687
1	-526.645745	-1024	1103	1463	0.878560479	0.613352517	15.30840762	24.95857962	28.07400471	27.46581958	27.08714127	30.95399344	6370.84575	21.92762167	0.813916323	2041.906066	0.320507849	6481.04117	-3	23	305820	1.012497247	12	4.549163316	70	7.97243466	10.12576897	10	-20	90	5.671326266	14.45808518	0.434933233	1354772.393	0.618234052	106.5050297	3.584488778	1.016322176	-0.023838357	0.469089541	0.38325234	0.092041742	0.358207025	0.999065854	0.252429972	0.825070707	0.823401019	0.977897721	0.929193439
1	-747.837155	-2048	1493	706774	0.937385016	0.734870758	114.4113061	155.6890172	178.3503059	176.6595888	165.3137168	179.4301813	1872477.637	145.9405518	0.736157028	99798.67038	0.053297657	1872894.558	-2	22	152530807	0.936139826	12	19.61028275	294	7.789415521	9.850561849	10	-114	408	5.28570077	14.69056508	0.194724861	404194436.1	0.672532231	118.7791338	35.18162751	3.283711258	-0.076522355	0.476238945	0.318141088	0.186382564	0.29088738	0.919971808	0.231650548	0.8587931	0.857250757	0.998905548	0.983918068
1	-601.861686	-1024	3071	131623	0.927199443	0.878685405	62.09827564	70.67179592	81.18345531	79.68762381	77.46674537	84.02360546	208316.8547	65.52684979	0.79883752	21273.64673	0.102121582	208448.8941	-11	29	49286202	1.557056732	21	9.404499427	126	12.7514879	9.07449306	10	-357	483	8.69301329	19.35070462	-0.833636508	78053640.34	0.420454912	292.1033451	252.7706274	8.87079355	-0.632251438	1.120928136	0.847945774	0.133752498	0.635546906	1.366450725	0.437352315	0.714800238	0.703147051	0.998091329	0.971524563
1	-453.6160791	-1024	1261	2176	0.837846823	0.722849838	17.20273078	23.79848468	27.62500454	29.26774722	22.14042669	29.84483176	5710.880463	19.93948478	0.793376076	1947.483279	0.34101279	5774.23518	-11	35	1192630	1.774095274	21	5.072128021	105	14.60915113	11.95128676	11	-71	176	9.164172768	23.41118621	0.260763546	3164763.834	0.38175146	405.2503844	16.12061158	11.78443259	0.610450994	1.540248822	0.989009164	0.206106954	0.667416117	1.434961212	0.51969824	0.713011309	0.698004922	0.985438685	0.929239923
1	-582.51428	-1024	1328	17591	0.856764805	0.700181737	33.37970797	47.67292003	56.11404656	47.61593158	49.89335039	56.76268397	46532.89034	40.84448004	0.760856115	8222.835623	0.176710184	46678.3927	-7	26	5101177	1.363012153	16	7.100149208	127	10.59180246	9.051617304	8	-71	198	6.976854671	17.02903085	1.094944488	13536168.68	0.483259454	208.0561157	14.95237875	4.617119826	0.51529133	0.884231485	0.600467796	0.181995793	0.494383776	1.190248046	0.347310369	0.768701451	0.763197305	0.992810762	0.951489622
1	-792.0784647	-2048	1290	11138	0.751911429	0.684643991	26.59496182	38.8449503	37.75886947	40.84603286	47.01415957	47.01415957	21044.3926	29.20796208	0.738327466	4992.591466	0.237240939	21131.90464	-1	27	4126724	1.177678617	15	13.83788409	139	9.600279824	13.35428264	12	-39	178	6.087497072	19.24859811	1.958567641	7829550.911	0.585064095	192.1716646	9.182994992	5.568644068	0.663491823	0.700887449	0.389899914	0.255165656	0.341425545	1.005719489	0.268098753	0.836891782	0.83411889	0.994081507	0.962590613
1	-724.6894122	-3024	1452	75759	0.607207669	0.511850056	47.8179431	93.4217795	98.35161735	70.82178227	85.13147149	98.71466401	176814.7292	56.726421	0.703146185	21666.26879	0.122536561	177011.1902	-27	28	41464955	1.9737455	28	5.224850512	150	17.65421705	0.949365752	2	-154	304	11.86118317	23.39502332	-0.531721872	96883024.27	0.311463839	546.4258209	58.07428819	22.85614751	-1.177347037	2.094313567	1.265475925	0.23877711	0.819687046	1.569547227	0.584307752	0.655928297	0.634152032	0.993678997	0.947157751
1	-516.9601996	-1024	1326	1993	0.873242305	0.846665983	21.23232604	25.07757069	30.60561113	29.2961848	28.89741273	31.46524955	8393.29142	21.89879564	0.781498309	2555.706337	0.304493936	8507.478602	-11	42	1845706	1.658520054	20	3.90185113	72	15.64517457	22.31710988	28	-49	121	9.769956685	30.43179801	-1.146317707	7878727.697	0.399060283	428.0409366	12.1245757	11.42978505	-2.039282097	1.696070469	1.370556419	0.111121398	0.763521742	1.554873822	0.703192127	0.703836744	0.678255136	0.954322619	0.886056177
1	-738.1962673	-2048	1390	4232	0.551298576	0.492655568	19.48932534	39.55973833	41.74230894	43.1357545	27.77117678	45.28159511	10346.11198	21.80922739	0.683226707	3360.759281	0.324833067	10427.73264	2.1	44	3380577	1.641908215	18.25	5.966855601	126	13.31332614	21.34050095	21	-74	200	8.352965969	28.26328167	0.048282788	8329809.34	0.401903447	343.3961101	19.19004445	10.8838436	0.558984321	1.439613021	0.702608384	0.332703892	0.528430148	1.262181983	0.40465969	0.761310691	0.752872831	0.991658723	0.948671242
1	-798.4840383	-2048	1266	490457	0.902018641	0.678935086	110.8088569	163.209796	190.8734116	202.2496893	170.990598	207.5082736	1838427.139	147.2182784	0.739802488	98099.30985	0.053360456	1839105.849	1	24	131093368	0.853971971	11	21.78948898	223	7.534123091	12.08859084	13	-129	352	5.080659051	16.34895099	-1.477985997	491571289.5	0.719005792	121.1541699	49.1768788	3.646375652	-0.290411502	0.430342186	0.290639786	0.182580467	0.256043679	0.872182276	0.224192646	0.876963088	0.875325408	0.998721171	0.984119877
1	-764.1172946	-2048	1204	36854	0.843396399	0.811062132	46.05164989	56.77943539	64.06739651	66.85287022	59.59975866	67.29736652	90658.07185	47.88757134	0.779013595	12527.85562	0.138187978	90808.99308	-11	25	19756203	1.516647568	16	20.96431399	373	13.45503191	7.54444565	11	-121	494	6.945486187	23.15311475	-0.399798093	48679679.32	0.506051794	479.1480626	34.84940153	71.86599641	-0.527399605	1.751860485	0.80464874	0.333364012	0.479642118	1.267048545	0.556076491	0.797978474	0.788833166	0.998040371	0.977809353
1	-862.1965055	-3024	3071	65583	0.737668244	0.668648706	49.24836519	73.65357134	85.93201385	65.82401728	83.70222124	93.32261879	136044.0606	54.33190065	0.72172414	17724.17177	0.130282584	136222.5181	-5	29	24523706	1.416985427	17	7.629881593	142	11.27653892	11.44433771	10	-101	243	7.253416789	19.33737018	0.887168193	50938215.48	0.485296151	242.9610197	35.62644279	8.822573545	1.00439118	1.064751961	0.545337319	0.312652867	0.463248754	1.161419472	0.326362221	0.781345624	0.776558636	0.995569022	0.961914055
1	-415.2919758	-1024	1389	105001	0.941180072	0.83150063	73.79560499	88.7499087	105.2283591	103.0998777	97.37316035	106.6070849	392166.1162	83.52964545	0.764641801	33884.89414	0.086404441	392536.3741	-5	27	44234818	1.388975736	15	85.93625383	641	11.14695671	11.0332473	12	-124	765	6.775203493	20.52510582	2.272368238	165367711.4	0.521418721	299.5474227	35.84298142	81.79863073	2.25472233	1.124270661	0.712877762	0.208020929	0.487790266	1.24384573	0.466588873	0.781358566	0.774067494	0.999275833	0.984949754
1	-963.2016404	-3024	2258	309682	0.693578561	0.494591873	50.28676506	101.6732538	112.1520287	95.18721431	112.1103844	125.1856017	232572.3247	70.51838911	0.367168435	49810.87166	0.214173684	232738.1017	-20	66	545782391	2.525149164	45	13.14095003	895	27.07986924	23.06045879	22	-132	1027	18.83181163	41.98090322	0.882185829	410176754.3	0.205201871	1230.611476	55.59253833	422.4203759	13.43001359	4.945838769	3.20559026	0.213327608	1.364943685	2.095394339	1.325348459	0.537022982	0.484408289	0.99819768	0.969194287
1	-687.8580691	-2048	1637	115252	0.954111304	0.79692052	64.19773639	80.55726355	94.13709596	93.66464571	89.35277054	96.68094319	283899.4564	76.86059579	0.710986797	29380.93614	0.103490639	283983.233	-2	24	28317118	1.01523895	14	16.66640791	183	8.336359664	10.66162843	11	-118	301	5.750357495	15.67473798	-0.876118394	69773945.09	0.6362446	132.0270901	35.51827581	3.52505482	-0.236503826	0.531823417	0.368742787	0.16644945	0.335622761	0.984459857	0.253269571	0.837409246	0.835431733	0.997840267	0.976181839
1	-728.3620799	-2048	1302	64171	0.95356844	0.845260346	56.4902774	66.83180831	79.70284016	79.45909348	78.32934536	80.46928358	170385.8526	63.72870316	0.718238021	20693.6971	0.121451968	170515.5021	-3	22	12326759	0.960785105	13	32.1219711	86	7.852136743	9.179021676	9	-310	396	5.532877674	13.85973891	-1.164952499	32754725.65	0.645371163	107.8379237	193.2336319	2.586944276	-0.211945209	0.476035315	0.348109634	0.148773351	0.324354098	0.959004898	0.240518298	0.841686074	0.840176961	0.998801627	0.982049325
1	-508.1955711	-1024	1147	98786	0.934988015	0.857661429	74.15459457	86.46138447	99.50735063	99.40677108	98.36392718	103.7331231	373922.248	80.84035823	0.73280813	34251.64096	0.091600971	374174.7633	-8	20	16093225	1.128739971	14	5.201232036	82	8.7587188	5.906393619	6	-114	196	6.148040284	12.76361928	-0.244351142	60956802.13	0.543011931	128.0244915	33.30229737	1.49249548	-0.18983038	0.60591494	0.481769648	0.111745808	0.437215235	1.093916513	0.287087196	0.788732092	0.785847712	0.994164698	0.956681951
1	-481.3381741	-1024	1248	195894	0.753715162	0.5662175	55.6400051	98.26613462	101.3689989	102.3983595	94.28642319	109.0937283	274567.3495	74.06467555	0.697329206	29296.26108	0.106699726	274624.2434	-14	29	71030589	1.620035936	23	6.901392613	204	13.4975865	7.5208378	7	-144	348	9.413583075	19.04198159	0.331171518	99577943.99	0.388670526	306.0340615	46.67317154	10.29348492	0.476713227	1.259289715	0.991889396	0.117745038	0.700256171	1.432132622	0.492128438	0.692619215	0.677926201	0.99567333	0.95726908
1	-489.0131943	-1024	1297	80457	0.669215744	0.639592235	48.45523276	75.75957009	88.89955168	84.85714311	62.48064118	90.08228201	112686.3064	50.69949707	0.619741466	18204.87348	0.161553556	112792.851	-12	23	19301411	1.409771691	19	5.448187318	123	11.22997325	5.34405956	5	-135	258	7.775323152	15.48861597	-0.182599727	27058691.9	0.44585802	211.338252	45.40381821	3.675714958	-0.125107975	0.922411239	0.666924796	0.156913156	0.55692962	1.238226096	0.351967283	0.739313978	0.732520298	0.994581801	0.954288053
1	-471.8291518	-1024	1180	73435	0.731064181	0.569343788	57.51402218	101.0180904	96.96865629	111.7388667	110.4654908	121.8494436	274131.2411	73.85070746	0.610694443	33416.8758	0.121901012	274529.8486	-13	17	11136283	1.226473531	16	3.741886587	92	9.632102555	1.984108395	2	-94	186	6.81720032	12.31455095	0.008605845	41631947.79	0.47330605	147.7114789	21.29668518	1.891571663	-0.072977502	0.825472354	0.44627499	0.297266142	0.412654384	1.056697247	0.272326334	0.799168355	0.797034123	0.993182942	0.954520445
1	-449.118288	-1024	1267	37747	0.877824956	0.801986736	42.52209242	53.02094224	59.49181372	57.66349045	61.55340156	63.45215508	75081.51992	46.54310631	0.728416138	11815.71306	0.157371788	75186.17478	-8	20	6542719	1.139774312	14	8.54109024	115	8.753045209	6.099584073	6	-55	170	6.11108931	13.16551686	0.746301759	13032082.4	0.541334935	136.1259084	14.1618883	2.326628243	0.005531706	0.627129715	0.455614505	0.149193706	0.420326702	1.060811154	0.273877749	0.795587656	0.793362245	0.993042278	0.953685897
1	-673.7783562	-2048	1264	27474	0.1658594	0.134427482	35.39669288	263.3144085	167.2519133	54.8145172	161.6384536	171.4909067	67450.39148	43.67316986	0.566202435	14152.57207	0.209821941	67696.48548	-3	26	10022195	1.239779779	15	35.33674298	216	9.957159054	11.80239499	11	-78	294	6.389740658	19.09943312	3.01481047	24694888.92	0.556154209	225.4918178	24.78182018	16.46811968	1.114166568	0.786568139	0.466561734	0.217690955	0.407523201	1.087228505	0.295022708	0.805564249	0.802120282	0.997270179	0.971168504
1	-762.2286479	-2048	2661	30755	0.641194816	0.457140366	42.09158161	92.0758365	86.17452654	88.93442834	79.91105816	106.0379826	81049.68023	59.03854908	0.497879659	18191.16911	0.224444675	81498.2896	-4	24	8577011	1.161109377	15	14.39019186	125	9.394132886	9.827962933	10	-122	247	6.174813769	16.6997557	-1.588646256	22728392.99	0.59115621	182.2929849	35.23763979	5.676485272	-0.590464885	0.703313251	0.408144422	0.245528468	0.357683754	1.029641895	0.27619584	0.829005033	0.826176908	0.996679854	0.970510006
1	-488.2885157	-1024	1342	91449	0.906235341	0.826733515	51.27494953	62.0211333	72.95391792	67.88766262	73.76799654	74.42470797	128228.9048	56.2057429	0.707631665	17378.04116	0.135523587	128202.5607	-15	29	35804830	1.671817235	23	6.918697803	153	13.9876707	7.118306378	7	-165	318	9.609489193	19.78706259	-0.458222465	50194872.47	0.379746717	340.8575604	61.19206104	10.38446835	-0.358623233	1.31011899	0.983907196	0.134362403	0.706408898	1.43453283	0.476015646	0.689500767	0.674361197	0.995061777	0.954040281
1	-549.9317413	-1024	1315	118056	0.682095392	0.436777449	63.19897636	144.6937716	121.30909	158.1224075	134.271853	170.6306934	441309.4887	98.69495477	0.463880377	60428.28931	0.136929504	441341.2652	0	23	28939842	0.822823655	11	14.13583899	115	7.313726522	11.71405096	11	-102	217	4.990474742	15.65683756	1.246130204	108188880.6	0.727600776	107.9175724	35.92009385	3.602701221	0.477596069	0.447993583	0.263396168	0.253382878	0.240970655	0.834957273	0.204377584	0.882967745	0.881739403	0.997408958	0.978259253
1	-613.3219579	-1024	1308	22961	0.767275146	0.691986953	42.12197021	60.87104683	70.35296067	58.74660998	65.76728522	72.24060016	85922.20704	46.70484132	0.733634135	12835.36462	0.149383554	86153.12062	-1	21	4241235	0.774146295	11	6.538895565	85	6.909228842	10.02739428	10	-23	108	4.864523995	13.59097986	0.781420343	15913750.73	0.729056563	84.16609769	3.752461207	0.784777844	-0.025906203	0.336701932	0.269133963	0.109346355	0.250519413	0.847878464	0.20534444	0.877732842	0.876600486	0.989811828	0.958682063
1	-478.4615707	-1024	1273	60124	0.962997175	0.80433078	59.78313658	74.32655579	88.58917068	88.01194615	84.97763585	92.69700129	229149.8522	71.57626326	0.756040003	23952.58576	0.104528044	229450.5439	-2	24	14227337	1.02033175	14	5.180134602	82	8.351879252	10.82105316	11	-73	155	5.728008791	15.38288794	-0.409922587	54295625.93	0.62938694	119.5380499	15.72636632	1.373062493	-0.119951624	0.506001613	0.403990358	0.109371883	0.358738641	1.031393262	0.272698693	0.827994108	0.825151748	0.992030989	0.955780109
1	-624.8448776	-1024	1062	12834	0.882945342	0.711862079	33.9168216	47.64521473	58.27781833	50.95095432	50.70129647	60.36146295	47786.48693	42.06812042	0.746930129	8525.912727	0.178416814	47978.70331	0	22	2898090	0.843429825	11	9.650018451	98	7.380710288	11.08290478	10	-57	155	4.883974326	15.02709101	1.385335542	10834237.2	0.712144921	102.9826858	15.78401177	1.760315052	0.216783803	0.399673288	0.301225939	0.130761526	0.264053901	0.886262025	0.229665015	0.873576371	0.871673425	0.994087543	0.967489373
1	-669.4750737	-2048	1216	24051	0.890076066	0.657944518	33.486593	50.89577018	59.54546243	58.5468488	56.44896442	59.91898277	53524.19695	45.3011069	0.721537562	9519.013735	0.177845055	53660.66712	0	30	10216737	1.264644668	16	13.13870797	116	10.01474019	14.7766413	15	-124	240	6.552488898	20.61054794	-0.972952694	22794766.26	0.541711511	206.4455581	37.52415121	8.030197626	-0.392328484	0.851091515	0.468194038	0.274894905	0.406437498	1.089374949	0.297937471	0.806364763	0.802911385	0.995409719	0.963508485
1	-862.5951627	-2048	1147	15270	0.833829674	0.757445544	42.09817152	55.57913944	63.93124419	64.92093912	60.41171436	66.59946321	74453.86237	46.34353574	0.707854528	12091.07545	0.162396887	74703.77184	-2	21	3439230	0.967847464	12	7.173557356	88	7.978131438	9.774197773	9	-51	139	4.905443729	15.00759467	0.706091551	16825373.49	0.666597791	129.6929557	15.58594811	2.010528611	0.105410608	0.477953114	0.285411503	0.225099282	0.253936912	0.865334229	0.218925437	0.878050291	0.876179003	0.994373242	0.968687466
1	-555.4739434	-1024	1312	55141	0.862315543	0.606296441	54.50191197	89.8931748	102.9542144	102.3427332	93.03734375	111.0270867	242672.794	77.51628188	0.631329433	29801.77613	0.122806416	242992.283	15	51	67364609	1.456256239	18	4.517473876	110	11.32360618	31.71511217	30	-81	191	7.816944095	34.95252683	0.245888647	296858601.3	0.426971248	215.8307919	33.5355015	4.312905272	0.273191416	1.079794514	0.588349451	0.287341673	0.512242272	1.160947512	0.315261886	0.756297718	0.75148858	0.992895438	0.94946281
1	-700.2245454	-2048	1978	69616	0.71189997	0.569672489	46.03360029	80.80713241	89.73833963	76.86338325	74.16832794	93.03515945	145483.3719	57.52659513	0.669279683	19987.20445	0.137384803	145709.4207	-4	23	20873755	1.168347382	14	18.78976411	203	9.58401547	8.910494714	10	-123	326	5.889261153	17.31592746	-1.313993297	43689708.53	0.601790795	220.4444279	34.97990902	11.77494227	-0.693988111	0.791829163	0.430509755	0.256988892	0.350310801	1.034740647	0.302793988	0.835756286	0.832523678	0.997838781	0.976963342
1	-870.4452504	-2048	1534	17931	0.745898011	0.515094785	38.94351554	75.60456183	78.23376051	66.55813086	255.3502428	269.1354672	87423.67488	56.39329227	0.710508609	13407.0785	0.153357526	87721.89475	-6	20	40489311	1.155609383	13	420.5401654	168	10.58515438	5.031007752	6	-1016	1184	5.543564475	47.51907061	-19.7538198	198081483.4	0.564473512	2232.751032	1748.98891	21420.50113	-265.8410034	4.008329581	0.417905837	0.365888624	0.367217996	1.028607059	0.278983154	0.823608982	0.821348394	0.999818795	0.992526179
1	-401.179105	-1024	1437	16270	0.838611605	0.78355615	37.53486894	47.90322804	58.26645087	49.20777262	54.40524035	59.5612039	50357.11418	40.17220297	0.741830653	8889.689095	0.176532934	50526.49336	-10	25	4082590	1.395370829	18	3.606772418	73	11.09383571	7.110755993	7	-61	134	7.791568322	15.84069045	-0.033272355	12678485.34	0.453686284	200.3646231	14.53010199	2.871820145	-0.062353681	0.907749617	0.631575912	0.174860822	0.533304986	1.209065633	0.339744354	0.749248255	0.743169946	0.983365442	0.925545505
1	-835.9820442	-2048	1498	123611	0.831272269	0.650503902	71.03038307	109.1928625	101.5566522	111.8850343	230.2814076	351.7291341	377677.9868	90.76899854	0.643362717	39274.38107	0.103989066	377955.4658	10	30	4125620222	1.090192072	10	123.5455006	309	33.34146981	3.551399147	20	-2048	2357	4.455388131	182.6905417	-11.03215872	12614578903	0.555676812	33363.22161	6919.213851	1623907.56	-9979.54532	62.62419339	0.41117052	0.373109069	0.357021146	0.95429198	0.280931346	0.823358552	0.822951843	0.999955222	0.9962855
1	-1125.612027	-3024	1788	105605	0.794630486	0.625074587	43.51080043	69.60897357	75.82309992	74.7227726	59.59017923	195.5005081	89101.21157	55.31341247	0.556633275	17331.54848	0.194515295	89252.24723	-19	35	59441228	1.930582508	28	8.356885154	471	17.17787153	7.524833104	7	-227	698	11.7794935	23.72475007	0.300133496	50236855.99	0.316645596	506.2406527	116.9560589	18.75642737	0.461504367	1.853995629	1.344199415	0.15610256	0.85517426	1.601200906	0.605614991	0.644695461	0.620673473	0.998410099	0.97201176
1	-1125.612027	-3024	1788	105078	0.675362588	0.636385707	42.86650669	67.35931717	76.00166644	74.16420846	58.88251362	77.31103017	88694.09495	45.49196277	0.632095552	15215.90756	0.171554911	88806.85227	-19	35	64756013	1.909327482	27	74.98680925	718	17.06961413	8.01687318	7	-117	835	11.76989553	24.82470817	3.29699803	54728655.67	0.319079503	551.99588	34.00221706	134.509666	3.964368011	1.93661282	1.368283123	0.167712382	0.856601274	1.603278784	0.626967571	0.644736988	0.620751147	0.99882381	0.975922154
1	-1036.617281	-3024	1233	44886	0.211877477	0.195084397	47.86484125	245.3545342	195.1524111	64.50459644	188.4030678	197.882308	127921.2046	51.9850996	0.636143875	19299.99225	0.150874066	128221.9823	-4	25	12245482	1.164804245	15	9.889049558	132	9.284251892	10.5506394	10	-85	217	6.310978064	16.51705023	0.821192334	34980617.03	0.576052782	161.4969567	24.4696211	3.548710857	0.225583163	0.664388512	0.454837332	0.182343976	0.398700861	1.084779653	0.294343626	0.809374899	0.806213449	0.995537969	0.964170256
1	-340.9249282	-1024	1388	56660	0.294360775	0.242503131	49.86084033	205.6090581	199.6134992	82.0010495	212.0426633	212.2872211	151136.1294	60.52324164	0.630880491	21749.49734	0.143906672	151499.1016	-12	22	22147826	1.479025408	18	26.82013087	365	11.85041627	5.443346276	5	-134	499	7.324842565	19.77093764	1.639492345	59219480.07	0.456372654	361.2599566	45.48067504	41.19443239	2.053839212	1.342453664	0.643554729	0.313454292	0.494706494	1.187015416	0.388291261	0.770394752	0.765523133	0.998563319	0.977785413
1	-508.8197101	-1024	1119	11859	0.92338079	0.625276042	30.69476197	49.08993775	60.21514358	53.77262218	55.67856702	61.27663152	47995.52089	45.3287055	0.699509516	9130.424522	0.190234929	48215.23856	-10	21	4011701	1.406921469	15	15.54682364	119	11.21905647	4.788346404	6	-123	242	6.532900272	18.39247794	-2.214874937	16310407.35	0.498568249	315.3549835	33.61146711	17.11098124	-1.825166804	1.043388406	0.54708608	0.258463987	0.455730329	1.162952812	0.334309545	0.786124995	0.781207357	0.994652516	0.959243972
1	-695.2550701	-2048	1226	18822	0.879641369	0.793907369	35.97768934	45.3172382	50.06778609	55.38748292	49.29019903	56.02443253	46259.20348	39.86291745	0.772302787	8069.165496	0.174433732	46377.78444	-1	31	8288811	1.335454924	17	6.762494895	138	10.63499669	15.29460206	14	-31	169	7.001997968	20.98520586	1.069370661	20423796.08	0.507108134	206.4540129	9.710260532	5.303682365	0.730731089	0.911105074	0.57027971	0.221257287	0.468859162	1.17775478	0.34259117	0.781201435	0.775642013	0.991403623	0.948999167
1	-1006.245802	-3024	1404	43777	0.738668319	0.663132635	27.01686847	40.74127416	40.83785724	44.64838037	38.04917124	47.05738755	22721.27857	30.0942885	0.633636316	6122.553309	0.269463415	22732.31316	-16	30	18211418	1.718014881	23	6.234990239	168	14.56186617	7.371130959	8	-140	308	10.1220932	20.39618221	-0.217986978	9456738.862	0.364664282	361.6706772	46.68239282	10.27075944	-0.135168407	1.438051224	0.999856053	0.176710079	0.716366378	1.439982203	0.477332797	0.685654064	0.670020881	0.994193795	0.950155449
1	-757.370352	-2239	13753	1445334	0.811962379	0.52217537	120.9316778	231.5920758	260.2403937	248.133902	218.281366	261.0684945	3560834.151	188.044053	0.601484696	187482.4874	0.052651283	3561331.883	3	30	559148978	1.059330751	13	17.40376791	382	8.342416494	16.48201039	17	-99	481	5.972590409	19.66888124	0.459366059	1377754265	0.58012395	115.208223	26.73618923	2.839481441	0.1991026	0.587020948	0.409189573	0.176241392	0.380353549	1.020954139	0.260197643	0.81455787	0.812697621	0.99898074	0.981950149
1	-621.3264734	-1024	1253	16898	0.836104965	0.751654328	39.11459185	52.03800524	56.10624996	60.51365655	56.23558869	65.03904332	61889.38462	43.50923454	0.746949499	10129.86506	0.16367694	62093.17109	-2	19	3808731	0.988269597	11	17.05721807	120	7.651225658	8.878032903	8	-88	208	4.565072534	15.01317329	1.280709314	13995513.41	0.660588674	146.575904	24.39114744	4.763162564	0.321657264	0.538210353	0.279678484	0.256383826	0.2418936	0.835322107	0.216870586	0.884495567	0.88278508	0.996639329	0.976137819
[truncated: 806 more columns]
