# Supplementary material for: Enhanced and unenhanced: Radiomics models for discriminating between benign and malignant cystic renal masses on CT images: A multi-center study
Source: PLoS One. 2023 Sep 28;18(9):e0292110. doi: 10.1371/journal.pone.0292110 (PMC10538730; doi:10.1371/journal.pone.0292110)
Supplement: S1 Data — (ZIP) [file pone.0292110.s004.zip › 数据/data collection.xlsx]

## Sheet: unenhanced-train
ID (0 = malignant, I = benign)	Mean	Minimum	Maximum	VoxelNum	Elongation	Flatness	LeastAxisLength	MajorAxisLength	Maximum2DDiameterColumn	Maximum2DDiameterRow	Maximum2DDiameterSlice	Maximum3DDiameter	MeshVolume	MinorAxisLength	Sphericity	SurfaceArea	SurfaceVolumeRatio	VoxelVolume	10Percentile	90Percentile	Energy	Entropy	InterquartileRange	Kurtosis	Maximum	MeanAbsoluteDeviation	Mean	Median	Minimum	Range	RobustMeanAbsoluteDeviation	RootMeanSquared	Skewness	TotalEnergy	Uniformity	Variance	Autocorrelation	ClusterProminence	ClusterShade	ClusterTendency	Contrast	Correlation	DifferenceAverage	DifferenceEntropy	DifferenceVariance	Id	Idm	Idmn	Idn
0	-970.263	-3024	3071	4735	0.757314	0.526441	21.5792	40.9908	42.4102	39.5758	45.0992	47.3044	19144.3	31.0429	0.757233	4570.33	0.238731	19276.8	-8	43	6930155	1.91961	24	58.8678	452	17.7876	20.4653	22	-147	599	10.4505	38.257	4.43812	28213517	0.339931	1044.78	54.9647	718.755	25.0992	3.65251	1.93558	0.288248	0.810267	1.57323	1.2666	0.67647	0.65901	0.997209	0.970115
0	-562.67	-1024	1379	60293	0.881188	0.857484	62.451	72.8305	83.9766	79.3987	81.5072	90.5048	207418	64.1773	0.750912	22566.2	0.108796	207728	15	49	93666649	1.56349	16	25.4714	334	13.1349	32.7681	29	-45	379	6.93321	39.4148	3.49588	323000000	0.428455	479.774	14.9908	122.199	11.0011	2.39033	0.793303	0.489518	0.515979	1.25145	0.50811	0.772492	0.765857	0.997003	0.970466
0	-790.837	-2048	1370	8557	0.788674	0.74913	27.601	36.8441	36.2104	43.5652	41.0055	45.1702	20987.6	29.0579	0.775045	4747.51	0.226205	21084.6	14	46	9738176	1.29878	16	7.01122	73	10.5374	30.5719	32	-80	153	6.90794	33.7348	-1.20381	23995060	0.510108	203.393	33.5619	3.87306	-0.59582	0.861946	0.501495	0.255527	0.425104	1.10882	0.311361	0.798986	0.794965	0.990206	0.94788
0	-505.522	-1024	1553	14809	0.822207	0.735986	38.7718	52.6801	65.6117	66.701	53.1877	67.1731	61583.3	43.314	0.735214	10257.6	0.166565	61869.8	6	46	16758776	1.57148	18	8.34009	78	13.6114	27.2183	31	-93	171	7.94324	33.6402	-1.85792	70015712	0.442624	390.825	32.5239	17.631	-2.80481	1.43897	0.808244	0.256378	0.557286	1.33101	0.483213	0.755536	0.745707	0.988163	0.940666
0	-532.773	-1024	1332	367439	0.783358	0.629693	57.1315	90.7291	104.178	102.623	88.4403	109.159	257417	71.0733	0.470459	41596.2	0.161591	257557	17	71	939000000	1.89872	32	10.2631	581	17.8292	45.4025	47	-113	694	13.2688	50.5508	0.014181	658000000	0.311984	494.003	54.5176	35.9338	-0.65824	2.75117	0.479613	0.702077	0.425793	1.0904	0.294684	0.795003	0.792198	0.999432	0.985863
0	-366.354	-1024	1318	24224	0.83575	0.803182	44.1234	54.9357	64.0517	59.9906	59.1486	65.0432	79818.4	45.9125	0.7717	11617.3	0.145546	80018	11	46	26356797	1.4439	18	11.6115	77	11.8459	28.2633	30	-111	188	7.52963	32.9855	-1.93208	87063139	0.461827	289.229	44.8948	11.7167	-1.55508	1.11611	0.678615	0.223292	0.513974	1.23501	0.399635	0.765765	0.758891	0.991976	0.950004
0	-511.657	-1024	1306	37314	0.924508	0.88105	39.4504	44.7766	53.379	50.9651	51.0869	55.5685	52243.3	41.3963	0.763296	8854.1	0.169478	52310.6	8	61	67519247	1.94135	26	6.32614	231	17.422	35.1926	38	-110	341	11.0286	42.5381	-0.9974	94655386	0.328063	570.969	49.5876	35.9467	-2.6407	2.3936	0.971263	0.40899	0.669002	1.4224	0.508476	0.708103	0.69479	0.995766	0.959255
0	-1047.64	-3024	1445	37126	0.712595	0.527173	35.5223	67.3827	78.5072	79.9569	58.2829	82.0493	76989.6	48.0165	0.692278	12642.3	0.164208	77114.4	15	44	40843387	1.19163	15	11.0391	68	9.81885	30.1333	32	-99	167	6.20113	33.1682	-1.83268	84835842	0.553782	192.113	33.5523	5.22792	-0.98077	0.768638	0.407155	0.290675	0.360732	1.03074	0.273664	0.826974	0.824271	0.99198	0.95554
0	-839.591	-2048	1420	24851	0.913108	0.882298	41.8807	47.4678	55.4047	57.3453	49.4848	58.5571	61105.2	43.3432	0.781267	9602.93	0.157154	61233.4	17	54	38445902	1.43663	20	5.35322	82	11.7246	36.3223	38	-94	176	8.1804	39.3326	-0.75648	94731471	0.446786	227.745	36.1266	5.83939	-0.53243	1.21724	0.461364	0.447779	0.41533	1.06471	0.280087	0.799646	0.796917	0.992976	0.954355
0	-455.726	-1024	1286	19177	0.654312	0.590361	27.3381	46.3075	53.0495	38.4967	49.5264	54.4578	26809.5	30.2995	0.701197	6177.83	0.230435	26884.3	17	50	25178057	1.31629	18	3.24621	86	10.5851	33.702	34	-41	127	7.4231	36.2344	-0.10754	35297175	0.484375	177.106	14.9858	2.5662	-0.11907	0.874825	0.56543	0.214184	0.492349	1.16809	0.31933	0.765845	0.761133	0.985027	0.930962
0	-515.912	-1024	3071	7170	0.671617	0.54081	18.6799	34.5406	38.3582	40.1943	28.7465	44.3886	9381.45	23.1981	0.689977	3117.67	0.332322	9429.73	13	50	9164473	1.48778	19	8.63829	83	12.112	31.7335	33	-96	179	8.14599	35.7515	-1.27985	12052794	0.443163	271.156	33.8771	7.79879	-0.76684	1.1728	0.609794	0.309873	0.507241	1.19947	0.347836	0.76161	0.756427	0.990822	0.94473
0	-744.526	-2048	1491	5681	0.838015	0.691362	21.413	30.9722	33.8726	36.1909	33.0459	37.7992	12039.5	25.9551	0.766343	3314.86	0.275333	12112.1	3	42	5606569	1.43372	16	7.79376	63	12.7217	25.4052	30	-90	153	7.12415	31.4149	-1.92099	11953457	0.479125	341.474	31.8254	10.8506	-2.11508	1.20611	0.731157	0.211521	0.490476	1.25809	0.463605	0.787798	0.778283	0.986284	0.941783
0	-664.982	-1024	1287	5500	0.938455	0.784605	26.4626	33.7273	39.9555	40.7889	38.1345	43.0844	20417.3	31.6515	0.784349	4605.82	0.225584	20561.2	11	33	3158291	1.12872	11	7.39748	54	7.11063	21.922	22	-45	99	4.81088	23.9632	-1.13492	11806974	0.491273	93.6606	11.5523	1.16153	-0.03752	0.629831	0.460233	0.15266	0.44494	1.02018	0.25523	0.779971	0.779059	0.982435	0.9262
0	-486.833	-1024	979	59455	0.771863	0.657653	47.6468	72.4498	76.5396	76.853	74.038	86.2057	134844	55.9213	0.710899	17888.2	0.132658	135027	12	32	32861322	1.02998	10	10.3317	65	6.45286	21.8265	22	-74	139	4.4127	23.5098	-0.83905	74630601	0.527752	76.3149	18.9861	1.18283	0.166483	0.624099	0.358474	0.266892	0.350658	0.940765	0.229974	0.825875	0.825449	0.990351	0.950041
0	-468.836	-1024	1326	1062	0.962006	0.677013	13.7683	20.3368	22.9165	23.9143	22.569	25.5853	3882.65	19.5642	0.758236	1575.55	0.405792	3970.19	1.1	43	835343	1.59189	23	5.07418	69	13.6176	21.9294	23	-66	135	9.52627	28.046	-0.71079	3122851	0.39052	305.678	19.8592	5.28113	-0.39494	1.17857	0.737366	0.218042	0.603946	1.24811	0.356061	0.720019	0.711369	0.980631	0.916093
0	-562.899	-1024	1665	3821	0.654048	0.55837	19.1188	34.2404	36.4539	38.5715	26.159	40.2267	10268.5	22.3949	0.773975	2951.86	0.287467	10355.2	14	50	4847393	1.37379	18	3.58886	83	11.2446	32.5289	33	-33	116	7.6147	35.6177	-0.30535	13136826	0.472607	210.488	15.1942	3.16491	-0.22793	0.904869	0.652205	0.161277	0.505099	1.20009	0.364442	0.770507	0.762156	0.98308	0.9304
0	-505.89	-1024	1303	13209	0.688344	0.608898	34.6104	56.841	64.7596	51.1342	65.7842	66.2734	52313.8	39.1261	0.711823	9502.91	0.181652	52533.2	7	43	11851019	1.46672	19	5.58655	102	11.6842	25.5717	27	-92	194	7.78407	29.9532	-0.9045	47132449	0.426759	243.279	31.0237	5.02093	-0.61368	1.07189	0.667212	0.226143	0.532432	1.23226	0.371936	0.75375	0.747096	0.992031	0.947934
0	-1044.6	-3024	1197	9622	0.779216	0.712605	30.2873	42.5021	47.6295	43.354	43.2266	54.7299	29675	33.1183	0.752131	6162.88	0.20768	29806.1	22	48	13260280	1.03815	14	12.8503	75	8.64568	35.1804	36	-88	163	5.80906	37.123	-1.60407	41076408	0.628634	140.459	35.6699	2.66697	-0.34103	0.525789	0.363423	0.175705	0.33075	0.987026	0.253409	0.839877	0.83789	0.994459	0.963608
0	-775.244	-2048	1443	50203	0.752242	0.628208	43.8079	69.7348	82.6669	77.8824	65.7376	83.059	107873	52.4574	0.721956	15179.2	0.140714	108021	9	40	42409300	1.37147	16	12.6427	64	11.0092	24.1499	26	-190	254	6.86195	29.0647	-2.18371	91251243	0.452067	261.538	90.786	11.0833	-1.70033	1.19408	0.516055	0.380987	0.401268	1.09856	0.345195	0.814296	0.810328	0.995865	0.967244
0	-858.822	-3024	1116	10855	0.96318	0.8712	28.3323	32.521	38.7034	38.7034	37.4909	39.5629	20197.9	31.3236	0.735867	4874.04	0.241314	20283.8	9	41	13548399	1.47356	16	208.088	628	11.5638	25.8123	25	-53	681	6.76198	35.3288	10.6326	25316669	0.429514	581.848	21.4667	1440.53	50.4545	3.18342	1.46911	0.382815	0.581096	1.28198	1.11614	0.754668	0.74868	0.998464	0.981349
0	-982.747	-3024	1287	13128	0.88054	0.74622	28.9107	38.7429	41.64	46.4397	42.4511	47.0926	27174.6	34.1146	0.783481	5579.11	0.205306	27268.2	24	56	23305781	1.26588	17	4.37206	95	10.0131	40.1092	41	-57	152	6.95257	42.134	-0.40667	48408462	0.505864	166.528	26.3485	2.41357	-0.10548	0.803746	0.525905	0.208315	0.46815	1.13002	0.302609	0.775303	0.771696	0.989624	0.942275
0	-1004.91	-3024	1253	6813	0.80487	0.565966	22.9054	40.4714	40.6838	41.3818	44.2483	49.1011	20890	32.5742	0.76278	4808.87	0.2302	21000	8	44	6439375	1.47255	17	9.17414	74	11.5282	26.2523	28	-93	167	7.50942	30.7434	-1.46138	19848406	0.433272	255.976	31.589	9.24082	-1.22835	1.08343	0.678008	0.225117	0.555939	1.24928	0.363831	0.74109	0.734181	0.986778	0.932159
0	-915.464	-3024	1263	3547	0.679175	0.564677	19.9547	35.3383	42.9097	37.0038	29.9197	43.0291	11267.7	24.0009	0.732319	3319	0.294559	11372.6	12	60	5973932	1.73515	24	3.76682	90	14.919	36.3169	37	-54	144	10.3456	41.0393	-0.382	19153926	0.359426	365.305	25.5975	8.27004	-0.38202	1.55457	0.856136	0.286488	0.649756	1.36441	0.427825	0.707384	0.695715	0.983444	0.921575
0	-883.898	-3024	1251	21751	0.90742	0.785251	36.0683	45.9322	55.3773	50.8973	51.1023	56.1234	48972.6	41.6798	0.762287	8491.83	0.1734	49093.8	17	50	28470376	1.29836	16	7.84037	80	10.3306	33.4644	34	-99	179	7.16881	36.179	-0.96024	64259918	0.507199	189.057	34.7384	4.18661	-0.45503	0.833678	0.544596	0.205939	0.468602	1.15575	0.321762	0.77751	0.773223	0.991753	0.948755
0	-512.163	-1024	1274	14731	0.825729	0.700209	34.2584	48.9259	59.6074	57.0556	47.1715	60.1899	48486.2	40.3996	0.75777	8485.79	0.175014	48660.2	3	36	10207877	1.41359	14	7.32954	58	10.6324	21.6255	25	-85	143	6.35946	26.324	-1.66391	33719189	0.426512	225.291	29.8242	5.57703	-1.09709	1.06147	0.628568	0.238621	0.506285	1.19314	0.353702	0.765217	0.759012	0.987802	0.938343
0	-1017.03	-3024	1754	38367	0.79688	0.654204	46.3435	70.8396	72.024	78.1472	76.2586	88.5472	127641	56.4506	0.717285	17091.7	0.133905	127862	13	44	38695480	1.27849	16	8.57185	176	9.94296	28.8935	29	-106	282	6.80979	31.7579	-0.58512	129000000	0.485274	173.729	44.9223	4.12867	-0.25923	0.802751	0.561064	0.175378	0.490461	1.1623	0.318606	0.765834	0.76173	0.996719	0.965297
0	-896.449	-3024	1034	30549	0.967143	0.803862	40.0939	49.8766	57.3731	56.7068	56.2415	58.9611	68431.1	48.2378	0.744153	10872.4	0.15888	68551.3	5	42	23907177	1.48941	19	5.10059	80	11.883	23.1988	24	-92	172	8.04227	27.9747	-0.67289	53647166	0.413728	244.402	30.0761	4.45831	-0.35865	1.0632	0.667084	0.22308	0.550766	1.23823	0.357505	0.742868	0.73622	0.989929	0.940068
0	-425.923	-1024	1073	127828	0.800061	0.672727	76.257	113.355	123.135	132.027	110.688	136.238	530952	90.691	0.659012	48116.6	0.090623	531164	21	49	180000000	1.10718	14	10.2052	78	9.07265	35.4025	36	-110	188	6.11612	37.5092	-1.44767	747000000	0.602024	153.602	48.4835	3.5285	-0.50329	0.637994	0.400581	0.220487	0.359528	1.02648	0.269297	0.826795	0.824335	0.995156	0.964415
0	-1003.53	-3024	1689	17496	0.758886	0.63968	35.0675	54.8203	54.5165	63.1012	58.7367	64.2452	56501.6	41.6024	0.746925	9533.39	0.168728	56645.3	13	46	19229356	1.36322	16	7.64229	74	10.8545	29.6068	31	-82	156	6.97655	33.1523	-1.30547	62257230	0.484386	222.511	33.126	5.12807	-0.81999	0.894006	0.619923	0.17226	0.50199	1.22289	0.363979	0.766943	0.76073	0.987951	0.93883
0	-1019.91	-3024	1650	19739	0.792935	0.762474	39.2453	51.471	57.6283	67.3653	50.0521	67.7009	55307.5	40.8131	0.654934	10718.7	0.193802	55227.2	15	43	20038582	1.16961	15	71.3205	375	8.96949	29.2579	30	-91	466	6.14847	31.8618	2.43242	56065379	0.520365	159.151	32.7436	16.4437	0.460158	0.706961	0.477609	0.184117	0.430378	1.08424	0.289922	0.791672	0.789204	0.998814	0.979604
0	-505.413	-1024	1126	106167	0.718915	0.662082	69.9428	105.641	118.127	108.402	97.7707	127.469	404549	75.9466	0.724033	36534.8	0.09031	404647	19	51	151000000	1.30232	16	12.0047	85	10.5367	34.7489	36	-202	287	6.96407	37.6983	-1.68374	575000000	0.523697	213.675	119.724	8.03173	-1.0221	0.92076	0.526966	0.264626	0.441164	1.13906	0.325762	0.792279	0.787825	0.996926	0.968885
0	-863.576	-2048	1133	16003	0.713632	0.661021	41.4456	62.6994	72.2182	61.0219	60.3712	74.6653	77944.2	44.7443	0.710878	12413.1	0.159256	78289.8	12	43	14943486	1.24774	16	7.81002	67	9.87924	27.5588	29	-79	146	6.873	30.558	-1.19925	73106403	0.489807	174.304	31.8872	3.34865	-0.55928	0.857983	0.469456	0.288559	0.409237	1.07763	0.296035	0.804141	0.801284	0.990814	0.949636
0	-1035.76	-3024	3071	25583	0.788077	0.750811	45.7064	60.8761	61.4361	69.4732	71.374	71.374	93413.5	47.9751	0.745051	13363	0.143052	93611.7	7	54	37353726	1.79082	23	7.21177	91	15.8305	31.1326	34	-113	204	9.89062	38.2112	-1.53325	137000000	0.368491	490.859	47.0097	27.7034	-3.631	2.03963	0.873282	0.386841	0.622811	1.37449	0.476098	0.72396	0.713027	0.989707	0.93987
0	-403.516	-1024	1403	7404	0.815801	0.565596	16.3039	28.8261	28.3185	32.9297	31.3363	35.3715	7388.25	23.5163	0.760129	2413.37	0.32665	7423.88	13	46	7850102	1.36665	17	5.72483	80	10.661	29.3223	30	-59	139	7.16965	32.5615	-0.69187	7871184	0.463764	200.457	22.3434	3.60441	-0.39205	0.932038	0.557396	0.248594	0.482439	1.15827	0.319977	0.770481	0.766243	0.98906	0.940709
0	-951.851	-3024	1660	260	0.710214	0.507454	7.60045	14.9776	17.3952	16.0132	11.8234	17.6876	800.093	10.6373	0.785763	530.419	0.662947	833.625	-34.1	32	171738	2.08842	36	3.07906	57	20.5701	-0.82308	1	-89	146	14.5048	25.7008	-0.39154	550635	0.275621	659.853	21.3733	12.7156	-0.7583	1.8157	1.76586	-0.01606	1.04316	1.58041	0.592458	0.585458	0.549985	0.966976	0.879177
0	-755.943	-2048	1642	85871	0.844116	0.648448	59.7397	92.1272	93.0696	107.896	109.402	113.438	288388	77.766	0.677994	31134.6	0.107961	288698	17	52	123000000	1.43861	18	15.3936	299	11.5922	34.0956	35	-107	406	7.54719	37.8747	-0.7365	414000000	0.477504	271.98	48.1301	18.854	-0.45009	1.19351	0.587247	0.331497	0.472667	1.17849	0.357906	0.779121	0.77416	0.997998	0.974057
0	-418.369	-1024	870	12369	0.899158	0.841872	37.7477	44.8378	51.8374	53.2537	47.6312	56.5098	48737.6	40.3162	0.788892	8179.17	0.167821	48920.4	2	39	7467991	1.43921	19	5.13578	76	11.8052	19.1252	18	-84	160	8.16103	24.5717	-0.36612	29536488	0.44543	237.995	28.2338	5.27614	0.14571	1.148	0.556758	0.343902	0.455179	1.16258	0.342143	0.787422	0.782369	0.991638	0.950502
0	-720.676	-2048	1417	2433	0.719732	0.585009	16.1542	27.6135	32.6883	28.3355	24.56	34.1337	5932.54	19.8743	0.763697	2075.18	0.349797	5994.96	2	46	2877403	1.48477	17	7.85128	70	13.8642	28.1295	33	-95	165	8.10167	34.3898	-1.87097	7089979	0.487902	391.389	33.2572	14.7237	-2.72471	1.35218	0.579846	0.365575	0.426038	1.18208	0.3888	0.80955	0.802256	0.988897	0.948777
0	-793.605	-2048	2379	5165	0.801101	0.681386	22.2863	32.7072	35.7626	40.1455	30.6064	41.2252	13344.2	26.2018	0.784906	3466.26	0.259758	13424.9	22.4	55	9051890	1.36236	15	9.96254	74	10.7483	38.939	41	-75	149	6.6761	41.8634	-1.82496	23527718	0.492146	236.297	26.2981	5.57054	-0.68297	0.83131	0.535696	0.173171	0.446943	1.12596	0.319973	0.789959	0.785353	0.98599	0.937669
0	-938.588	-3024	1907	96681	0.948163	0.771492	35.3244	45.7871	52.1459	53.0223	53.5	54.1128	50159.3	43.4136	0.65232	10083	0.20102	50204.1	6	54	127000000	1.7843	25	6.30833	118	15.3514	30.1716	31	-130	248	10.5158	36.3062	-0.70939	66176078	0.349327	407.815	60.3071	15.6221	-0.90672	1.70936	0.981095	0.267166	0.707265	1.43141	0.472396	0.688568	0.673568	0.9921	0.942777
0	-485.808	-1024	1249	4123	0.760272	0.694727	17.4968	25.1852	27.9657	27.621	23.522	29.3437	5739.39	19.1476	0.740135	2094.51	0.364937	5780.04	15	64	8762094	1.85072	25	7.19533	92	16.6912	39.8307	43	-92	184	10.4486	46.0996	-1.51618	12283599	0.343722	538.689	39.0477	26.9994	-3.31992	2.01134	1.05458	0.291371	0.678794	1.45119	0.576253	0.709691	0.696136	0.984788	0.92838
0	-709.476	-2048	1403	34009	0.756285	0.693683	42.5407	61.3258	68.7108	68.5125	55.1769	72.8757	77226.2	46.3798	0.600472	14605	0.18912	77476.8	17	48	42169496	1.26213	16	7.09208	86	9.95748	32.6031	33	-87	173	6.77859	35.2129	-0.95071	96067383	0.524034	176.987	34.2279	3.3565	-0.38675	0.821805	0.488132	0.250931	0.424153	1.10038	0.30078	0.797876	0.79427	0.9926	0.953564
0	-629.838	-2048	1439	129756	0.669744	0.638949	63.5766	99.5019	114.471	115.046	82.6605	119.691	294569	66.6408	0.689223	31063.4	0.105454	294725	15	51	173000000	1.45277	19	7.44775	89	11.8512	32.8297	34	-100	189	7.94763	36.4934	-1.17635	393000000	0.457272	253.978	34.4881	7.48157	-0.8108	1.18644	0.528327	0.373847	0.442069	1.12715	0.322822	0.791578	0.78742	0.992048	0.951793
0	-832.146	-2048	1478	20794	0.819652	0.705727	36.746	52.0683	51.6356	57.446	58.734	59.6397	58801	42.6779	0.768961	9509.76	0.161728	58951.9	30	56	42572949	1.29609	13	21.5187	90	9.81742	42.2142	44	-101	191	5.49698	45.2478	-3.37536	121000000	0.499718	265.325	52.5348	20.3847	-2.36162	1.10071	0.479676	0.373052	0.401236	1.07772	0.31142	0.809904	0.806903	0.994278	0.960537
0	-1094.28	-3024	1423	11104	0.840687	0.780291	32.8113	42.0501	51.0498	47.7992	43.2732	52.9898	34786.1	35.351	0.785991	6556.48	0.18848	34911	10	40	9220101	1.34292	16	10.974	70	10.2062	24.9808	26	-124	194	6.53592	28.8156	-1.67888	28987990	0.455158	206.299	43.1354	4.90591	-0.74312	0.881559	0.556794	0.216394	0.487669	1.14874	0.314903	0.76676	0.763043	0.991556	0.946559
0	-1014.62	-3024	1660	12843	0.954538	0.671703	30.6686	45.658	51.7774	50.4339	53.8791	56.5528	40431.3	43.5822	0.699514	8143.9	0.201426	40577.5	19	59	23703641	1.54486	21	5.26346	87	12.7066	39.6626	41	-89	176	8.71577	42.961	-0.84166	74891771	0.406526	272.524	38.3426	5.81412	-0.63514	1.18592	0.681763	0.262638	0.559085	1.24654	0.361429	0.739874	0.7327	0.989708	0.939217
0	-731.22	-2048	4405	2758	0.933159	0.691626	16.0831	23.2541	28.1504	28.1504	25.6362	28.8336	5717.59	21.6998	0.772785	2000.94	0.349962	5772.62	5.7	48	3363031	1.50285	18	6.22558	67	13.5037	29.4695	34	-55	122	8.13164	34.9195	-1.59954	7038975	0.47536	350.919	22.9405	13.2246	-2.34168	1.45368	0.671836	0.349449	0.459914	1.21738	0.434624	0.80079	0.791114	0.983061	0.937861
0	-559.798	-1024	1562	2803	0.933037	0.858312	16.3878	19.0931	23.4558	22.1968	22.1826	23.9389	3894.54	17.8145	0.784535	1525.84	0.39179	3929.53	17	49	3509395	1.31068	17	6.37251	72	10.2263	32.7481	33	-60	132	7.148	35.3838	-0.80279	4919829	0.494603	179.574	23.8023	2.5514	-0.16022	0.813224	0.516622	0.217927	0.459412	1.12771	0.302234	0.779665	0.776015	0.986282	0.935383
0	-815.685	-2048	1310	347	0.682706	0.55403	7.97713	14.3984	14.5217	16.1142	14.4551	17.5769	821.443	9.82985	0.791458	535.93	0.652425	855.015	1	35	202109	1.43898	17	5.1432	53	11.4788	18.5331	21	-43	96	7.64571	24.1339	-1.15975	498001	0.426754	238.969	11.9206	4.00256	-0.59417	1.01813	0.424086	0.391154	0.411553	0.997536	0.249049	0.796313	0.795477	0.983789	0.931706
0	-586.364	-2048	1431	35545	0.959857	0.866653	39.1349	45.1564	55.7319	53.6423	51.9929	57.625	53466.2	43.3437	0.753252	9111.65	0.170419	53566.5	14	47	40347496	1.40815	17	8.0788	162	11.0443	30.1323	31	-92	254	7.28617	33.6914	-0.70701	60803878	0.464291	227.152	33.1002	5.90852	-0.2985	1.0245	0.570077	0.274538	0.465073	1.14861	0.337413	0.782546	0.777685	0.995396	0.961887
0	-763.875	-2048	1412	51390	0.735926	0.724473	51.1147	70.5543	75.8428	71.7784	78.9056	79.5253	126454	51.9227	0.711624	17120.7	0.135391	126626	28	57	101000000	1.2506	14	14.3556	110	9.65544	41.9744	43	-102	212	6.29087	44.2349	-1.97119	248000000	0.516223	194.872	52.1486	6.96011	-0.65035	0.854259	0.495662	0.254765	0.42414	1.10026	0.307931	0.798352	0.794968	0.995155	0.961961
0	-978.751	-3024	1318	11393	0.914234	0.776353	30.1839	38.8791	44.3763	47.2409	42.3282	49.3674	28211	35.5446	0.751342	5964.74	0.211434	28319.3	15	42	10921860	1.15478	14	12.2206	68	8.86418	28.4055	29	-92	160	5.89311	30.962	-1.71403	27148194	0.530615	151.773	32.5778	2.96511	-0.57539	0.656477	0.464214	0.162413	0.424617	1.07431	0.280662	0.793967	0.791647	0.99082	0.947462
0	-971.285	-3024	1382	49177	0.801597	0.685308	46.1334	67.3178	73.9789	65.5301	74.6384	79.8963	118038	53.9618	0.745165	15616.3	0.132299	118208	8	40	35925866	1.257	17	3.873	81	9.96256	23.944	24	-93	174	7.20596	27.0285	-0.14716	86356208	0.460163	157.229	29.9315	2.03105	0.030098	0.86689	0.44107	0.324737	0.412404	1.05114	0.268638	0.79851	0.796663	0.993255	0.954494
0	-695.147	-2048	1566	13190	0.885984	0.662664	27.1918	41.034	45.874	48.5239	43.9904	52.2266	28534.5	36.3555	0.738229	6117.02	0.214373	28640.8	21	45	16214097	0.911503	12	8.33764	64	7.78178	33.4519	34	-81	145	5.23643	35.061	-1.19606	35207371	0.669578	110.24	34.7821	1.65167	-0.37003	0.48425	0.25424	0.302132	0.239013	0.819287	0.194952	0.882996	0.882016	0.994951	0.970334
0	-596.356	-1024	1363	29205	0.74071	0.681422	44.9988	66.0365	76.9126	72.8405	56.1046	78.7825	100398	48.9139	0.76409	13671.7	0.136175	100620	19	43	30424058	0.989911	12	10.0004	122	7.67696	30.5918	31	-71	193	5.31949	32.276	-0.98046	105000000	0.598949	105.882	22.7875	1.7125	-0.37689	0.575071	0.336875	0.257695	0.319634	0.930488	0.230554	0.842741	0.841885	0.994851	0.964669
0	-437.077	-1024	1316	44186	0.9162	0.89732	33.7657	37.6295	44.3151	41.748	43.2883	46.2708	30928.8	34.4762	0.732458	6505.44	0.210336	30972.2	5	43	37735342	1.5214	19	9.40599	177	12.2421	23.9118	24	-105	282	8.25251	29.2235	-0.43491	26450631	0.412849	282.236	42.4483	16.0631	0.184019	1.38347	0.551309	0.427844	0.479239	1.15379	0.317829	0.771528	0.767517	0.996777	0.966105
0	-544.424	-1024	1463	3745	0.809474	0.772509	14.8785	19.2599	22.395	21.547	18.5502	23.1647	3057.16	15.5904	0.762953	1335.16	0.43673	3078.09	5	42	2908646	1.40788	20	3.53008	71	11.6263	23.6828	24	-42	113	8.31728	27.8689	-0.41893	2390673	0.428121	215.801	12.2433	3.34111	-0.3091	1.0321	0.546239	0.306672	0.485011	1.13886	0.304562	0.767569	0.763617	0.979496	0.920613
0	-693.259	-2048	1406	13556	0.808243	0.755345	32.2069	42.6387	47.3146	50.9699	44.4538	51.7804	33292.8	34.4624	0.755824	6621.61	0.19889	33402.3	7	43	12267246	1.46194	18	6.41101	78	11.8154	25.3808	27	-74	152	7.61438	30.0821	-1.24934	30226739	0.4356	260.747	21.2109	6.61702	-1.07283	1.10259	0.580398	0.297153	0.487356	1.17174	0.332302	0.77067	0.765595	0.988657	0.940333
0	-750.025	-2048	1610	7716	0.894133	0.786713	26.172	33.2675	42.0096	35.6677	36.3607	43.1028	18225.5	29.7456	0.786286	4259.48	0.23371	18314.7	8	42	6498839	1.36389	17	4.77969	62	10.8466	25.2762	27	-53	115	7.348	29.0216	-0.89962	15425677	0.447965	203.37	21.0925	3.34689	-0.59537	0.947683	0.532229	0.271644	0.457655	1.12747	0.310475	0.783073	0.778619	0.985959	0.935927
0	-1189.93	-3024	3071	8079	0.94442	0.736976	30.5365	41.4348	50.8606	52.4484	44.9704	52.5807	34910.8	39.1319	0.768116	6725.07	0.192636	35061	13	41	7300349	1.22028	14	11.2185	66	9.25952	26.9092	29	-96	162	5.85421	30.0603	-1.9385	31681870	0.511213	179.518	32.127	3.72423	-0.83905	0.767965	0.498849	0.20717	0.432595	1.11637	0.309133	0.793587	0.79025	0.990231	0.946805
0	-987.636	-3024	1397	24377	0.782095	0.598274	33.6495	56.2443	59.8316	64.673	59.3502	68.431	52046.5	43.9885	0.690168	9767.65	0.187672	52179.5	17	46	27911284	1.1828	15	7.79453	173	9.38585	31.4185	32	-45	218	6.32585	33.8376	-0.26726	59744740	0.545695	157.864	14.7099	3.59797	-0.18396	0.727289	0.432437	0.249745	0.384	1.05114	0.281946	0.815195	0.812679	0.994792	0.962021
0	-540.188	-1024	857	41107	0.952787	0.863898	58.7117	67.9614	81.981	80.067	77.359	82.3166	186617	64.7527	0.77836	20289.5	0.108723	186913	1	37	26214534	1.50832	18	6.77809	71	12.1836	18.6234	21	-96	167	7.60745	25.253	-1.39369	119000000	0.419034	290.882	28.3226	7.36869	-0.96699	1.14843	0.714367	0.214872	0.532649	1.26616	0.4174	0.759216	0.751542	0.986361	0.935777
0	-603.682	-1024	991	5744	0.937524	0.819694	28.0766	34.2526	44.3879	40.7889	37.5977	44.9112	21329.8	32.1126	0.759241	4898.86	0.229672	21473.4	22	49	8293446	1.063	14	10.21	71	8.91374	35.8301	37	-56	127	5.75193	37.998	-1.78413	31004269	0.632763	160.05	24.7751	3.56912	-0.54827	0.609486	0.35357	0.242276	0.316625	0.954356	0.249191	0.847066	0.845328	0.990659	0.955389
0	-729.769	-2048	1235	2548	0.823161	0.664878	19.0963	28.7215	29.3085	35.0962	28.8282	36.6946	8557.64	23.6424	0.766174	2640.74	0.308583	8650.15	11	41	2073085	1.29071	17	6.18832	65	9.88961	25.4721	26	-63	128	6.8603	28.5239	-0.58188	7037875	0.456473	164.783	20.8536	2.38668	-0.14532	0.83762	0.522088	0.228938	0.466717	1.10904	0.296564	0.775182	0.772133	0.986171	0.934281
0	-754.649	-2048	4539	43634	0.783349	0.763034	38.215	50.083	57.4449	54.5235	48.767	58.7917	53307.3	39.2325	0.782065	8758.55	0.164303	53366.5	15	49	56162934	1.37421	17	6.29047	88	11.1199	32.5851	34	-72	160	7.30123	35.8767	-1.1018	68689964	0.494395	225.352	23.7994	5.94605	-0.8667	1.03087	0.476513	0.361408	0.419703	1.09936	0.296464	0.799223	0.795819	0.990617	0.948313
0	-786.025	-2048	1430	20831	0.865821	0.634732	32.8228	51.7112	54.2542	60.2944	57.2119	62.2568	51217.1	44.7727	0.726714	9177.63	0.179191	51328	23	54	34961766	1.28357	17	6.4176	79	10.0874	38.7366	40	-64	143	6.89124	40.9677	-1.04484	86146491	0.512414	177.829	26.162	4.08209	-0.41017	0.882935	0.443426	0.326684	0.40031	1.05108	0.276549	0.806532	0.804143	0.991253	0.950543
0	-423.498	-1024	1244	130183	0.696748	0.50832	69.7921	137.299	141.778	155.227	119.234	155.641	594514	95.6631	0.633123	54005.4	0.09084	595012	11	47	140000000	1.43657	19	5.76682	160	11.4207	29.0891	30	-98	258	7.84992	32.7814	-0.59003	639000000	0.441755	228.447	32.5564	5.42861	-0.36017	1.0821	0.599987	0.282154	0.505577	1.19031	0.338132	0.761762	0.756574	0.995131	0.95846
0	-373.529	-1024	1295	26109	0.777415	0.680839	37.3398	54.8438	65.1906	55.0324	56.7424	73.5409	60860.2	42.6364	0.743848	10059	0.165281	61003.8	12	49	30214600	1.45495	19	5.59493	91	11.7785	30.3855	31	-98	189	8.13586	34.0183	-0.57813	70596527	0.435637	233.972	32.9154	4.3902	-0.29344	1.06337	0.641955	0.244301	0.535214	1.22444	0.349689	0.749366	0.743018	0.990294	0.941697
0	-770.125	-2048	1425	58472	0.876097	0.727932	49.6878	68.2588	74.4096	72.2268	79.3291	81.0121	143877	59.8013	0.753445	17623.5	0.12249	144076	16	43	58926182	1.11987	14	4.66696	78	8.57015	29.7343	30	-60	138	5.94106	31.7453	-0.50501	145000000	0.538494	123.639	22.4644	1.4818	-0.28242	0.641212	0.415281	0.209259	0.389564	1.01679	0.257245	0.809435	0.807789	0.991756	0.951659
0	-707.716	-2048	1750	212165	0.738323	0.644373	66.4542	103.13	111.978	120.859	101.248	122.834	344445	76.1433	0.641781	37026.3	0.107496	344662	13	49	254000000	1.43702	19	17.3425	465	11.5529	30.7956	32	-87	552	7.89004	34.5936	-0.54909	412000000	0.455882	248.349	33.4302	19.7764	-0.89296	1.3128	0.505062	0.439349	0.422095	1.08941	0.314342	0.799916	0.796305	0.999056	0.982542
0	-422.735	-1024	1078	17135	0.816409	0.805943	41.1982	51.118	62.41	63.0061	56.8216	66.8595	56247	41.7332	0.665863	10661.9	0.189554	56444.6	3	51	24807866	1.59608	18	8.83768	70	15.5284	31.2397	37	-115	185	8.13279	38.9133	-2.19662	85470851	0.474005	538.326	47.5164	41.8557	-5.8639	1.8847	0.934523	0.296811	0.532237	1.34563	0.623013	0.783763	0.771807	0.986783	0.944867
0	-548.222	-1024	1521	11164	0.798362	0.747937	27.4365	36.683	42.6597	35.0313	42.1796	45.8022	19165.8	29.2863	0.747527	4633.14	0.24174	19233.8	4	43	9743230	1.575	21	8.2251	79	13.0378	23.4575	25	-108	187	8.54024	29.5421	-1.34493	16786042	0.402048	322.48	42.5209	11.4065	-1.31386	1.37591	0.668061	0.341179	0.539261	1.24872	0.37261	0.749841	0.743088	0.992007	0.947206
0	-883.544	-3024	1580	242794	0.906915	0.872419	86.192	98.7966	114.992	124.015	123.306	128.693	528838	89.6001	0.685887	46108.4	0.087188	529055	12	43	223000000	1.32278	15	20.3484	80	10.1683	26.7909	28	-379	459	6.77772	30.3097	-1.81486	486000000	0.466583	200.924	310.146	12.5674	-1.2304	1.00341	0.505809	0.324144	0.44765	1.10851	0.301532	0.784772	0.781839	0.998743	0.978806
0	-623.531	-2048	1630	105635	0.861036	0.783649	63.0127	80.4094	92.6152	86.2205	90.972	97.1993	248334	69.2353	0.751886	25411.1	0.102326	248557	16	87	415000000	2.32235	42	56.9633	806	24.7025	51.1572	50	-130	936	17.374	62.6779	3.50202	976000000	0.237304	1311.46	73.933	1229.68	29.8513	5.58503	1.51197	0.552164	0.755746	1.51099	0.888102	0.691466	0.673218	0.999048	0.981509
0	-764.817	-2048	1458	84616	0.965713	0.701673	48.5358	69.1716	91.3857	80.9152	75.4356	92.2725	157272	66.7999	0.735006	19170.2	0.121892	157428	14	46	92022824	1.29572	17	6.09749	122	10.2486	30.1042	31	-112	234	7.0712	32.9778	-0.7584	171000000	0.490701	181.274	45.526	4.09185	-0.50841	0.936311	0.435165	0.359019	0.397178	1.04018	0.269381	0.807553	0.805204	0.995716	0.964178
0	-994.745	-3024	1298	1884	0.921714	0.862165	17.7167	20.5491	25.6296	24.7446	22.8062	26.4951	4941.59	18.9404	0.809191	1733.85	0.350868	4999.53	7	40	1379927	1.28791	17	3.94451	70	10.3159	23.6576	24	-42	112	7.36926	27.0637	-0.41535	3661882	0.452491	172.761	11.8863	2.27637	-0.29747	0.82634	0.554178	0.196255	0.505614	1.12258	0.293614	0.755181	0.752049	0.979086	0.91688
0	-987.148	-3024	1189	1562	0.907917	0.769775	15.5892	20.2516	24.2596	25.5492	20.6685	26.1951	4023.69	18.3868	0.782821	1562.8	0.388401	4078.63	-33	25	819603	1.85927	26.75	3.76747	55	17.6482	1.23752	6	-83	138	11.8247	22.9066	-0.9662	2140113	0.347681	523.182	21.8385	14.6583	-2.05273	1.90282	1.25775	0.193739	0.754078	1.53718	0.634423	0.694027	0.672608	0.97662	0.912288
0	-832.779	-2048	1401	1630	0.823519	0.7443	18.1709	24.4135	24.4683	28.1215	27.3252	28.614	6243.73	20.1049	0.780785	2100.14	0.33636	6325.71	21	49	2274764	1.03962	14	3.07312	72	8.49774	35.7988	36	-1	73	6.10339	37.3572	-0.15819	8827916	0.606054	114.009	8.61068	1.38996	-0.08923	0.60207	0.392521	0.212788	0.366697	1.00461	0.254423	0.820917	0.819234	0.977376	0.927517
0	-550.684	-1024	1596	105111	0.980552	0.81141	40.9773	50.5014	57.7017	56.1349	60.4353	61.9373	73626.2	49.5192	0.743746	11422.1	0.155137	73677.7	11	51	130000000	1.53398	21	5.30101	96	12.6669	31.0724	32	-101	197	8.84291	35.1547	-0.68812	91054926	0.416603	270.362	46.2166	7.60539	-0.594	1.37046	0.522016	0.447192	0.461443	1.12912	0.30397	0.77904	0.775327	0.993693	0.9544
0	-509.273	-1024	1421	8506	0.807965	0.642387	28.6734	44.6357	55.5836	51.4263	44.5649	55.7347	31634.5	36.0641	0.727804	6646.26	0.210095	31798.9	14	42	8485058	1.16148	14	7.02673	120	9.21579	28.9147	31	-62	182	5.81895	31.5838	-1.07684	31720592	0.547717	161.481	22.6664	2.35692	-0.53986	0.65607	0.444227	0.178155	0.386103	1.0665	0.289507	0.816227	0.812752	0.993257	0.957735
0	-964.809	-3024	1319	15532	0.778693	0.545124	28.4389	52.1695	60.4023	60.1024	49.5091	63.3483	41763.5	40.624	0.720173	8083.1	0.193545	41882.6	6	45	14873643	1.56565	19	6.7223	78	12.8355	25.3365	27	-88	166	8.17575	30.9453	-1.32682	40107272	0.412589	315.673	31.2889	9.46499	-1.41607	1.22572	0.826914	0.183217	0.60737	1.34578	0.448077	0.727965	0.717868	0.987737	0.934826
0	-784.032	-2048	1648	13638	0.909046	0.848156	33.6723	39.7006	48.1523	47.6628	41.0224	48.258	34651.9	36.0897	0.782111	6572.05	0.189659	34763	6	35	8192936	1.3159	15	7.01036	63	9.60859	20.5807	22	-62	125	6.2118	24.5101	-1.26678	20883630	0.457092	177.177	18.9604	3.2598	-0.3954	0.84885	0.538963	0.213272	0.472602	1.1193	0.304484	0.77382	0.770298	0.985778	0.933625
0	-499.767	-1024	1243	20226	0.960382	0.894255	44.8368	50.1387	62.9311	63.137	54.9985	64.2304	75387.4	48.1523	0.745332	11578.9	0.153592	75613	9	40	15582608	1.32178	16	4.98987	69	10.0346	24.3831	25	-56	125	6.73229	27.7565	-0.7986	58254116	0.450283	175.89	20.5857	2.69308	-0.33737	0.868558	0.542972	0.222814	0.465409	1.13461	0.317134	0.779027	0.774998	0.985736	0.934839
0	-802.083	-2048	1329	72676	0.606574	0.595576	68.2967	114.673	121.131	126.427	92.5077	141.69	355046	69.5578	0.66285	36581.3	0.103032	355545	4	41	62309875	1.54952	17	11.0168	220	12.5641	22.6103	25	-110	330	7.54589	29.2808	-1.82508	305000000	0.414717	346.138	42.0435	23.8938	-2.94951	1.52866	0.659761	0.375705	0.508871	1.21703	0.386164	0.766182	0.760013	0.996697	0.966672
0	-409.641	-1024	1385	196006	0.611786	0.54511	61.4288	112.691	126.985	97.867	88.9479	133.055	266806	68.9425	0.575818	34806.7	0.130457	266986	15	59	347000000	1.73164	23	12.3462	385	14.7665	36.4708	38	-134	519	9.50469	42.0717	-1.17197	473000000	0.380077	439.908	64.4288	44.5661	-2.24195	1.87939	0.920961	0.33548	0.653673	1.39826	0.486201	0.710617	0.698602	0.998116	0.972048
1	-565.483	-1024	1217	19262	0.709118	0.631221	39.006	61.7944	61.0174	62.368	66.7441	70.5713	71774.1	43.8196	0.691682	12075.1	0.168237	72009.2	-4	19	2963481	0.921272	12	5.08674	65	7.38708	7.73985	8	-60	125	5.06867	12.4037	-0.19355	11078695	0.650706	93.9459	14.9558	0.927846	-0.19284	0.431074	0.324839	0.136133	0.307879	0.929502	0.228359	0.848879	0.847757	0.99129	0.95632
1	-725.889	-2048	1424	51514	0.752959	0.70777	44.4735	62.836	71.2904	69.4288	53.5586	72.3808	95728.2	47.3129	0.775542	13048.8	0.136311	95841.8	-4	21	9055672	1.01272	13	5.02839	65	8.05168	8.21792	8	-84	149	5.60305	13.2586	-0.20723	16848078	0.612478	108.256	23.6943	1.31289	-0.18631	0.522447	0.359211	0.18044	0.335363	0.965581	0.242327	0.836188	0.834697	0.992875	0.958407
1	-793.108	-2048	1187	41851	0.517047	0.493012	42.8949	87.0059	67.3692	83.352	82.9698	94.0104	102897	44.9862	0.663325	16008.8	0.155581	103122	-1	30	14854411	1.19889	15	7.39362	124	9.76978	13.7299	13	-102	226	6.76701	18.8397	-0.3095	36601566	0.54979	166.425	37.1335	3.42151	0.112531	0.808062	0.371821	0.364506	0.3401	0.983405	0.251995	0.834914	0.833099	0.996341	0.969317
1	-471.883	-1024	1471	34364	0.891114	0.78277	41.0699	52.4674	58.9462	59.9686	60.5662	61.3862	70817	46.7544	0.739629	11191.7	0.158037	70945.6	-3	22	7062049	0.99102	13	6.3606	59	8.14445	9.62749	10	-84	143	5.59345	14.3355	-0.54041	14579829	0.635646	112.819	24.2467	1.42944	-0.17102	0.478698	0.362802	0.133163	0.335382	0.982036	0.248754	0.836851	0.835051	0.992807	0.958457
1	-545.182	-1024	1501	83356	0.701975	0.515423	44.2206	85.7949	98.317	96.6706	71.4638	98.6698	143439	60.2259	0.630625	21013.2	0.146495	143609	-10	25	26823071	1.46049	18	16.6297	341	11.5992	7.5934	8	-112	453	7.58975	17.9385	0.459635	46211903	0.460373	264.13	34.3226	22.6481	1.15471	1.14393	0.674429	0.253979	0.533965	1.25357	0.38563	0.753217	0.746365	0.998151	0.973625
1	-752.127	-2048	1398	1633	0.887412	0.661226	14.1423	21.388	22.5578	23.9496	24.1757	25.388	3965.53	18.98	0.787125	1539.25	0.388156	4023.74	-1	28	509790	1.1146	15	2.98301	54	8.99233	13.5934	14	-23	77	6.44041	17.6686	0.128835	1256133	0.569814	127.4	4.09228	1.31616	0.038158	0.576027	0.418806	0.150531	0.376583	1.0393	0.273464	0.818746	0.815931	0.976109	0.926091
1	-647.859	-1024	1244	10796	0.529631	0.493483	30.1218	61.0391	67	66.0694	38.3362	67.3166	40205.3	32.3282	0.731012	7763.94	0.193107	40359.8	-7	16	1243394	1.0465	11	6.02854	49	7.3339	4.21841	4	-69	118	4.94646	10.7318	-0.50106	4648312	0.563845	97.3767	14.055	1.14077	-0.26301	0.537851	0.400666	0.141935	0.383809	0.999006	0.249051	0.81088	0.809781	0.984727	0.936431
1	-788.503	-2048	1754	40163	0.744802	0.649966	25.1662	38.7192	40.9212	40.2436	39.5154	43.9776	19316.5	28.8382	0.696667	4997.4	0.258712	19344	14	50	50985366	1.45895	18	9.19909	80	11.8319	31.6715	33	-122	202	7.82309	35.6295	-1.43428	24556388	0.458938	266.378	46.7979	10.1954	-1.24103	1.21269	0.500979	0.41251	0.437454	1.12041	0.306124	0.79116	0.787581	0.99396	0.956819
1	-549.72	-1024	1321	4283	0.923544	0.875769	19.1855	21.9071	25.0583	25.781	25.7689	27.7032	5967.84	20.2322	0.773106	2058.05	0.344857	6004.35	-3	33	2564476	1.54905	18	15.1208	170	12.3849	15.7815	17	-97	267	7.68502	24.4695	0.655306	3595145	0.444514	349.702	26.6098	34.7543	2.08714	1.48562	0.659757	0.371288	0.514805	1.2365	0.38784	0.762887	0.756574	0.994695	0.95798
1	-790.111	-2048	1577	215071	0.795931	0.684573	47.6032	69.5371	77.439	64.0921	77.9572	78.5818	131472	55.3467	0.667914	18720.6	0.142392	131521	-12	26	70083453	1.51173	20	13.7766	240	12.2547	6.9027	7	-129	369	8.36751	18.0516	0.400153	42857714	0.42951	278.215	46.5295	26.7176	1.23434	1.35583	0.573998	0.403394	0.491028	1.17102	0.328314	0.76716	0.762563	0.997778	0.971381
1	-503.941	-1024	1082	29308	0.772121	0.616192	42.3575	68.7407	90.1899	68.3312	70.3936	90.3785	98338.4	53.0761	0.622823	16542.5	0.16822	98585.5	3	35	16596172	1.33736	17	5.49636	63	10.2856	19.4998	21	-84	147	6.91495	23.7964	-0.94672	55825784	0.451561	186.026	28.7382	3.37737	-0.35263	0.953171	0.486392	0.316984	0.432018	1.08847	0.291171	0.792575	0.789427	0.990417	0.946737
1	-970.865	-3024	1201	90201	0.898895	0.775898	61.2227	78.9056	95.683	94.4936	83.6899	97.6732	245615	70.9279	0.761227	24915.7	0.101442	245824	-3	24	24247662	1.08118	14	11.0488	167	8.94719	10.1697	11	-107	274	5.77782	16.3957	-1.51509	66082012	0.628003	165.395	35.4698	4.28225	-0.58357	0.623262	0.40114	0.205156	0.340556	1.02689	0.284031	0.838869	0.835716	0.997257	0.974127
1	-955.593	-2048	1494	79477	0.867769	0.859104	38.702	45.0493	51.7371	52.6278	47.8747	52.7728	48556.4	39.0924	0.665267	9675.03	0.199254	48602.1	-2	37	44227731	1.52245	21	5.5712	83	12.4273	17.1012	18	-111	194	8.562	23.5899	-0.60397	27046319	0.417401	264.034	38.8439	6.26052	-0.33982	1.22763	0.598714	0.343105	0.510542	1.19062	0.331908	0.758913	0.753531	0.992784	0.949738
1	-517.467	-1024	1264	9280	0.778018	0.647288	30.0241	46.3844	54.8961	49.3719	45.9282	57.2586	34513.7	36.0879	0.735489	6970.06	0.20195	34692.4	-8	21	2377291	1.26277	13	9.02039	74	10.0364	6.46735	8	-107	181	6.00965	16.0054	-1.27357	8887279	0.552623	214.347	34.1584	4.66085	-0.71141	0.760268	0.47802	0.202939	0.391749	1.10268	0.318517	0.817596	0.812729	0.99279	0.957408
1	-950.979	-3024	1274	23122	0.995608	0.929773	44.1631	47.4988	55.3205	56.374	56.3282	57.2845	71820.8	47.2901	0.77078	10840.6	0.15094	71981	-12	14	3477840	1.24765	13	8.18681	64	8.83072	0.747427	2	-100	164	5.67631	12.2643	-1.16217	10826844	0.475015	149.854	21.0111	2.41316	-0.41861	0.727259	0.509434	0.172025	0.473878	1.09029	0.281693	0.76875	0.766615	0.989903	0.941251
1	-658.749	-2048	1213	329	0.922965	0.814807	9.17625	11.2619	14.021	13.0753	12.4987	15.1853	780.068	10.3943	0.808147	507.086	0.650054	810.663	45.8	98	2109533	1.76923	20	8.18131	115	17.6098	75.7781	83	-52	167	9.52273	80.0747	-2.08005	5197932	0.416062	669.632	46.0158	45.1737	-6.38052	2.08421	0.571698	0.527529	0.467923	1.1841	0.350372	0.781948	0.776416	0.991384	0.949128
1	-1101.82	-3024	1267	55463	0.868219	0.744048	46.9999	63.1678	74.9832	69.2366	65.2633	76.391	115044	54.8434	0.747573	15301.7	0.133008	115202	11	34	31817760	1.0559	12	3.74224	61	7.25181	22.0922	22	-52	113	5.11356	23.9515	-0.10136	66088703	0.510143	85.6115	19.1962	0.881356	0.151189	0.627678	0.386342	0.237124	0.381048	0.969759	0.238257	0.810339	0.810005	0.989581	0.945658
1	-1001.83	-3024	1297	43831	0.750398	0.681443	46.7226	68.5643	79.0992	67.9724	64.9473	79.9717	118650	51.4505	0.766122	15241.6	0.128459	118821	-6	21	8637699	1.15254	14	5.66782	73	8.89896	7.45739	7	-94	167	5.89357	14.0381	-0.08159	23415892	0.558768	141.456	23.3465	1.85672	-0.14929	0.62113	0.441031	0.164805	0.400047	1.06556	0.279157	0.806628	0.804073	0.99128	0.950557
1	-618.179	-1024	1470	30292	0.889828	0.731937	46.0339	62.8933	76.3127	69.1589	68.2568	76.8284	115284	55.9642	0.764418	14985.3	0.129986	115544	-6	17	3760257	0.996469	11	4.3914	62	7.33805	5.6744	6	-43	105	5.04833	11.1415	0.160685	14342895	0.589686	91.9348	7.72367	0.895432	-0.16442	0.497164	0.392995	0.114672	0.376337	0.994877	0.248002	0.814569	0.813497	0.985023	0.937671
1	-450.164	-1024	1314	39504	0.923316	0.742448	36.2189	48.7831	54.1448	56.1381	55.4765	56.8947	55295.1	45.0422	0.749698	9362.44	0.169318	55380.8	-10	22	9530086	1.3367	17	9.36567	102	10.4758	5.90442	6	-117	219	6.98384	15.532	-1.06125	13360249	0.488087	206.381	33.4049	5.25268	-0.5419	0.860942	0.556875	0.206047	0.480288	1.16299	0.322386	0.771868	0.767458	0.994541	0.956906
1	-426.687	-1024	1340	20454	0.68301	0.49399	33.84	68.5034	76.4674	76.4674	60.078	78.1459	74945.4	46.7885	0.716629	11995.5	0.160057	75160	-4	21	3847237	0.980983	13	9.38263	62	7.98137	8.17097	9	-92	154	5.40505	13.7147	-1.03411	14137007	0.643302	121.327	23.848	2.05907	-0.36612	0.491681	0.325814	0.184721	0.299484	0.927073	0.233417	0.854356	0.852879	0.993557	0.96292
1	-753.979	-2048	1368	185899	0.53273	0.463119	68.7541	148.459	125.433	142.62	119.489	160.828	540811	79.0884	0.646191	49676.8	0.091856	541123	-6	22	61811890	1.22666	14	25.3258	371	10.2038	7.25419	9	-277	648	6.02568	18.2346	-1.77825	180000000	0.582897	279.879	165.431	30.4463	-1.69254	1.10602	0.530788	0.33151	0.386759	1.10621	0.375937	0.823745	0.819365	0.999279	0.986354
1	-649.478	-2048	1406	59211	0.790646	0.752848	53.2515	70.7334	84.7849	84.555	66.9813	85.5516	145719	55.9251	0.74017	18092.4	0.12416	145897	-2	25	18460015	1.10764	14	14.3482	63	9.17368	11.2672	12	-117	180	5.82679	17.6569	-2.11032	45485846	0.619154	184.817	35.9846	5.97868	-0.80567	0.686335	0.412657	0.23064	0.340434	1.02403	0.292929	0.840088	0.836834	0.993808	0.962931
1	-442.22	-1024	1219	171505	0.870347	0.80816	72.0228	89.1195	93.1532	103.994	99.009	106.127	357995	77.5649	0.753553	32356	0.090381	358247	-5	18	24827675	0.97403	11	13.353	83	7.43501	6.35524	7	-215	298	5.04819	12.0318	-0.94576	51861165	0.621388	104.374	96.3517	2.03078	-0.35498	0.503901	0.350973	0.170774	0.328592	0.957167	0.240305	0.839135	0.837904	0.997942	0.976633
1	-446.434	-1024	1185	9827	0.80676	0.583282	28.3455	48.5965	53.7082	50.4607	55.3416	57.6081	36541.5	39.2057	0.708001	7521.56	0.205836	36737.3	-7	20	1578784	1.0677	14	3.69055	44	8.48294	6.58146	7	-65	109	5.94429	12.6751	-0.27044	5902136	0.571008	117.342	14.6212	1.1396	-0.22531	0.559216	0.393432	0.168787	0.363153	1.01423	0.25933	0.823421	0.821452	0.985116	0.940192
1	-541.673	-1024	3071	98639	0.930088	0.874358	63.9734	73.1661	85.4827	84.5178	78.91	86.9165	230292	68.051	0.77788	23357.4	0.101425	230470	-6	19	16529503	1.02694	12	11.5955	153	8.05612	6.66906	7	-112	265	5.45204	12.9451	-0.74714	38621246	0.607966	123.099	34.0077	2.55293	-0.31484	0.539336	0.393276	0.150709	0.357065	1.01302	0.263794	0.826971	0.825016	0.997302	0.972727
1	-763.544	-2048	1366	172176	0.871756	0.746049	42.9965	57.6322	61.2672	66.1513	62.5546	69.2083	85522.5	50.2412	0.655442	14322	0.167465	85575.8	-18	23	61520679	1.63663	22	8.46379	76	13.6009	2.22931	3	-140	216	8.92826	18.9027	-1.22831	30577315	0.39063	352.343	44.1176	27.3758	-2.81258	1.74641	0.617093	0.475584	0.522167	1.20632	0.339061	0.754107	0.748387	0.993953	0.95324
1	-675.75	-2048	1329	1611	0.76282	0.645422	13.739	21.2868	23.1527	24.1904	21.4624	25.6153	3337.36	16.238	0.795127	1358.26	0.406987	3382.33	-3	27	419586	1.19645	16	2.81783	47	9.46271	11.0639	11	-28	75	6.92155	16.1385	-0.00019	880929	0.529456	138.04	8.60767	1.54301	-0.07418	0.673166	0.469372	0.174075	0.423831	1.07093	0.280869	0.795656	0.792638	0.973198	0.91675
1	-548.658	-1024	1218	6794	0.640487	0.533628	27.6695	51.8516	48.6258	49.1923	54.301	61.3902	31166.9	33.2103	0.686861	6972.86	0.223727	31416.4	3	35	3536476	1.24849	17	11.3184	62	10.2372	18.5991	18	-113	175	7.2766	22.8151	-0.8453	16353162	0.487362	174.604	38.8711	2.4369	0.049613	0.741687	0.503098	0.181511	0.44893	1.10337	0.292631	0.784486	0.780952	0.992336	0.950719
1	-681.922	-2048	1408	223831	0.876755	0.690677	74.7502	108.228	120.869	120.477	107.231	121.522	551268	94.8889	0.775409	41930.3	0.076062	551524	-6	20	48313655	1.11972	13	19.933	289	8.90542	6.84855	8	-123	412	5.73004	14.6918	-1.07919	119000000	0.589972	168.946	34.0781	8.19547	-0.40827	0.70015	0.442137	0.211971	0.372131	1.05091	0.299314	0.823315	0.820454	0.998488	0.97952
1	-463.691	-1024	1147	33947	0.817769	0.744748	50.7798	68.1839	75.2109	69.6779	74.5428	77.0805	138490	55.7587	0.773682	16731.5	0.120813	138776	-16	21	14478748	1.42864	15	10.5588	47	13.1296	3.10631	7	-128	175	6.86295	20.6521	-2.39313	59189347	0.516859	416.861	45.4942	25.7816	-4.10469	1.43613	0.806642	0.252206	0.489346	1.28416	0.550245	0.794594	0.785094	0.988517	0.948781
1	-998.187	-3024	1244	69799	0.900922	0.764496	57.7056	75.4819	88.5057	81.8966	82.5193	89.7617	213898	68.0033	0.782078	22115.9	0.103395	214076	-8	16	15126006	1.11262	12	286.27	705	8.36226	4.15949	5	-108	813	5.14622	14.721	6.47886	46391985	0.569849	199.407	33.1332	58.328	1.05019	0.72819	0.433538	0.230659	0.377962	1.04263	0.28931	0.817918	0.815778	0.999627	0.989243
1	-468.305	-1024	1321	13199	0.816581	0.724212	35.4732	48.9818	57.2912	54.5782	50.9037	58.2016	49162.1	39.9976	0.75794	8562.55	0.17417	49343.2	0.8	29	5113400	1.19999	14	6.86902	74	9.39054	14.7619	16	-79	153	5.96532	19.6827	-1.05574	19115966	0.555474	169.495	26.1907	2.95193	-0.25788	0.705167	0.474887	0.182799	0.407957	1.09434	0.301878	0.806547	0.802699	0.990683	0.949914
1	-527.544	-1024	1168	1386	0.82215	0.788277	18.6026	23.599	29.4776	28.24	23.7427	30.4752	6039.89	19.4019	0.769647	2083.91	0.345024	6139.93	-3	18	175347	0.737282	11	3.03214	32	6.60117	7.6039	8	-21	53	4.81779	11.2478	-0.16242	776781	0.709827	68.6937	3.44625	0.493742	-0.19653	0.345638	0.283548	0.101872	0.278342	0.862149	0.204012	0.861696	0.861349	0.971885	0.930675
1	-745.49	-2048	1486	736127	0.893922	0.716353	115.948	161.859	191.306	181.542	163.905	191.908	1950224	144.69	0.730462	103342	0.05299	1950678	-2	21	147000000	0.922042	13	23.9943	77	7.71994	9.16611	9	-375	452	5.16253	14.1467	-1.84413	390000000	0.672792	116.111	253.114	4.70288	-0.56796	0.490531	0.322099	0.198533	0.293756	0.92355	0.233915	0.857391	0.855885	0.999112	0.985378
1	-599.459	-1024	2935	129568	0.411286	0.380544	63.4371	166.701	186.697	187.194	79.3951	188.114	524608	68.5618	0.731418	43007.3	0.08198	524916	-6	24	34695730	1.22467	15	13.9406	82	9.82768	8.50497	9	-138	220	6.55505	16.364	-1.85704	141000000	0.552779	195.446	47.4719	7.56864	-1.01386	0.789313	0.486343	0.2312	0.422209	1.11494	0.305746	0.799008	0.795267	0.99523	0.962095
1	-444.135	-1024	1254	1873	0.693058	0.651266	16.493	25.3245	27.9657	29.4629	20.9697	30.2456	5189.49	17.5513	0.796032	1820.97	0.350896	5251.53	-13	23	457257	1.41858	19	4.92695	57	11.5098	4.48852	5	-87	144	7.9357	15.6247	-0.37702	1282059	0.436251	223.984	22.2425	4.34296	-0.34629	0.968151	0.652853	0.190856	0.547192	1.21916	0.345037	0.743443	0.73697	0.987208	0.933049
1	-579.569	-1024	1307	16722	0.82939	0.703489	33.1662	47.1453	54.0565	46.4885	50.1272	55.7198	43776.2	39.1018	0.75619	7943.49	0.181457	43919.6	-8	20	2749005	1.14079	14	5.94438	113	8.73811	5.87507	6	-39	152	6.13169	12.8216	0.44718	7220148	0.534346	129.878	7.57362	1.79885	-0.02677	0.641615	0.493029	0.129762	0.445485	1.09195	0.288896	0.784681	0.781943	0.990275	0.944956
1	-799.598	-2048	1366	12068	0.774251	0.721136	27.9686	38.7841	37.9943	41.434	46.0725	47.1453	22805.7	30.0286	0.739138	5261.64	0.230716	22896.4	-6	20	2202043	1.07689	13	18.8656	52	8.34095	7.28745	7	-182	234	5.71853	13.5081	-1.31259	4177892	0.585263	129.363	77.9565	2.92957	-0.34587	0.580035	0.372415	0.202506	0.34913	0.975744	0.244775	0.829209	0.827754	0.996958	0.971054
1	-730.389	-3024	1517	73710	0.625979	0.533914	48.2143	90.3036	94.826	69.7476	88.2048	95.8065	172074	56.5282	0.707141	21157	0.122953	172224	-24	25	30456567	1.80486	25	4.76581	72	15.6188	0.961674	2	-151	223	10.6785	20.3272	-0.56367	71161884	0.342017	412.27	57.8284	11.9132	-0.86777	1.60504	1.10098	0.18231	0.760044	1.49275	0.515997	0.671736	0.653799	0.989365	0.933413
1	-514.823	-1024	1380	2828	0.811135	0.743892	22.5679	30.3375	37.2116	37.2116	29.1913	37.7667	11949.5	24.6078	0.757274	3337.82	0.279328	12071.8	-40	39	3268754	2.0382	32	3.8801	120	24.5745	12.8918	25	-100	220	15.8038	33.9978	-1.24825	13953264	0.32095	989.655	27.2716	50.1071	-7.07495	3.36748	2.56501	0.120226	1.02724	1.82927	1.32001	0.662559	0.627993	0.972008	0.909591
1	-741.991	-2048	1452	3556	0.517825	0.469138	18.0369	38.4469	39.4732	39.1536	25.5532	43.5001	8684.34	19.9088	0.708001	2885.86	0.332306	8762.06	2	36	2082499	1.42617	17	5.41626	76	11.4247	18.6285	19	-68	144	7.42618	24.1998	-0.68992	5131319	0.447954	238.608	18.5559	5.22263	-0.21056	1.10051	0.53397	0.340081	0.455272	1.12936	0.31216	0.785074	0.780234	0.989517	0.94417
1	-804.089	-2048	1260	489402	0.904251	0.679699	110.759	162.952	190.873	202.25	170.991	207.508	1834471	147.35	0.738056	98190.3	0.053525	1835150	0	23	143000000	0.874112	12	56.2065	546	8.01115	10.8453	12	-197	743	5.02542	17.1081	-2.38037	537000000	0.723356	175.068	80.5884	15.9488	-1.3729	0.593619	0.313254	0.287344	0.253901	0.879141	0.247749	0.880849	0.878662	0.999653	0.991867
1	-773.071	-2048	1242	34988	0.897809	0.832961	45.1962	54.2597	60.2173	64.9265	56.2696	65.4519	86061.4	48.7149	0.78136	12064.4	0.140183	86211.1	-15	23	20605719	1.4683	15	29.2312	442	13.8719	5.87804	10	-136	578	6.81059	24.268	-0.00042	50772904	0.531606	554.385	47.0299	158.109	1.95167	2.0019	0.98453	0.307695	0.481438	1.28388	0.733495	0.807463	0.797714	0.998367	0.981425
1	-855.995	-3024	3071	92898	0.836302	0.628096	50.8729	80.9954	102.907	86.7369	92.2783	107.859	192765	67.7367	0.71659	22519.9	0.116825	192958	-8	22	20381677	1.23978	16	10.648	270	9.6643	6.57903	7	-120	390	6.50669	14.8121	-1.01196	42334803	0.528822	176.115	33.7256	4.86189	-0.67911	0.777827	0.473062	0.236968	0.425732	1.09162	0.289119	0.794739	0.791852	0.998164	0.97511
1	-428.02	-1024	1385	99758	0.949198	0.797009	70.4632	88.4094	105.228	102.636	98.1547	106.88	372557	83.9181	0.74475	33620.3	0.090242	372936	-6	24	41952737	1.33354	15	15.1708	235	11.5409	8.39918	11	-128	363	6.23041	20.5072	-1.68251	157000000	0.562613	349.999	47.8667	26.4496	-1.92193	1.21322	0.646232	0.265433	0.43733	1.20131	0.447152	0.807654	0.80083	0.997533	0.974914
1	-929.984	-3024	1441	90282	0.667261	0.53202	56.0657	105.383	118.229	98.8961	111.627	124.186	271168	70.3178	0.623746	32481.4	0.119783	271402	-3	37	53565848	1.56499	21	20.4846	387	12.924	17.1279	17	-75	462	8.81367	24.3581	1.45469	161000000	0.408685	299.95	17.7728	39.6178	2.5997	1.39363	0.846323	0.24432	0.630537	1.34784	0.444479	0.715121	0.704622	0.99769	0.968963
1	-734.611	-2048	1308	64958	0.93721	0.812162	55.7628	68.6597	81.2874	82.1581	79.3037	82.8248	172331	64.3485	0.698973	21425.6	0.124328	172607	-3	22	12110905	0.969052	13	6.11238	54	7.93184	9.06156	9	-100	154	5.61271	13.6544	-0.48156	32181157	0.636317	104.33	24.0135	1.23674	-0.1654	0.479557	0.358067	0.140323	0.33446	0.971036	0.243671	0.836672	0.83513	0.992894	0.958519
1	-507.811	-1024	1172	98348	0.919325	0.885178	75.8141	85.6484	102.636	97.6758	96.839	103.09	367422	78.7387	0.735784	33716.6	0.091765	367664	-8	19	15124346	1.09026	14	4.85938	68	8.46903	5.77555	6	-85	153	5.92699	12.401	-0.41944	56540899	0.558437	120.427	22.7961	1.28686	-0.22989	0.576683	0.456657	0.113878	0.417027	1.07211	0.279462	0.797942	0.795446	0.990964	0.948417
1	-464.523	-1024	1194	199434	0.757188	0.654402	64.9598	99.266	100.587	106.392	104.628	119.095	279508	75.163	0.609128	33939.5	0.121426	279587	-10	23	46081652	1.31278	17	7.99816	150	10.3774	6.47639	7	-111	261	7.22003	15.2007	-0.15022	64601973	0.488366	189.119	33.6394	5.11342	-0.03609	0.8556	0.602918	0.170998	0.507142	1.19772	0.341688	0.76116	0.755836	0.995879	0.961503
1	-494.841	-1024	1274	75246	0.675483	0.643176	47.2335	73.4378	87.0358	80.3142	61.3942	87.253	105443	49.606	0.62919	17154.6	0.162691	105488	-12	23	17759245	1.38207	18	10.7694	256	11.0611	5.3869	5	-63	319	7.72367	15.3628	0.624954	24896726	0.452	206.997	14.0603	9.7269	0.543223	0.954026	0.668671	0.174862	0.551389	1.23701	0.359921	0.742234	0.735672	0.996634	0.963717
1	-476.555	-1024	1163	74163	0.722034	0.578876	58.2729	100.666	98.5817	111.683	98.5751	118.691	276903	72.6839	0.642032	31999.7	0.115563	277251	-14	15	9935639	1.17935	16	3.65273	53	9.17396	0.897847	1	-94	147	6.57452	11.5746	-0.19893	37143453	0.478404	133.164	20.8878	1.52471	-0.12193	0.779679	0.425664	0.293283	0.402286	1.02995	0.260462	0.802701	0.801195	0.991542	0.950037
1	-449.278	-1024	1286	148495	0.862857	0.818838	43.1743	52.7263	60.0143	56.0669	60.8455	61.911	73895	45.4952	0.636871	13371.4	0.180951	73944.8	-10	20	25069595	1.21636	16	3.41611	81	9.48831	4.93732	5	-79	160	6.67216	12.9932	-0.03135	12483687	0.496979	144.447	22.3844	2.03324	-0.12066	0.812773	0.430815	0.306802	0.406048	1.03366	0.261843	0.801079	0.799453	0.993406	0.955158
1	-703.191	-2048	1355	29266	0.175312	0.1403	36.2321	258.247	166.938	56.344	156.992	168.832	71867.2	45.2739	0.573742	14569.8	0.202733	72112	-3	23	6227021	1.02006	13	10.8715	59	8.28173	9.49877	10	-100	159	5.75319	14.5868	-0.92096	15343504	0.62379	122.547	24.1217	2.30935	-0.25891	0.52137	0.366482	0.162338	0.338783	0.98116	0.248771	0.835108	0.833372	0.992739	0.958033
1	-756.55	-2048	2680	30595	0.664639	0.462569	41.2515	89.1792	82.3794	88.9344	79.7019	100.944	80754.1	59.272	0.511186	17674.6	0.218869	81074.3	-4	23	7246116	1.0557	14	16.584	60	8.69865	9.35127	10	-125	185	5.94727	15.3896	-1.9928	19201628	0.619632	149.394	35.1266	4.21123	-0.53274	0.578456	0.368669	0.20207	0.336611	0.98453	0.252465	0.836766	0.834878	0.994381	0.962948
1	-496.982	-1024	1329	98683	0.913723	0.819877	52.1192	63.5695	74.2567	72.1809	71.6079	76.6798	138266	58.0849	0.708778	18243.9	0.131948	138344	-9	22	20532161	1.25706	17	7.58566	153	9.87972	6.26792	7	-123	276	6.85121	14.4244	-0.6398	28784083	0.504532	168.775	33.5446	2.83826	-0.22883	0.745719	0.546272	0.150443	0.479053	1.15252	0.313211	0.771382	0.767173	0.996254	0.963516
1	-553.549	-1024	1325	119370	0.833822	0.565795	65.6299	115.996	119.845	128.738	131.538	132.508	445817	96.7198	0.60206	46875.8	0.105146	446254	0	22	24522246	0.757438	10	6.4023	60	6.86253	11.0579	11	-84	144	4.78365	14.3329	-0.23447	91674113	0.743966	83.1526	24.7944	0.940733	-0.01652	0.342369	0.239504	0.17403	0.225376	0.797545	0.187851	0.889625	0.888725	0.995244	0.972023
1	-622.677	-1024	1380	61805	0.740266	0.650936	41.1962	63.2877	72.2506	59.1287	66.66	73.435	86621.4	46.8497	0.683477	13851.9	0.159914	86644.6	-5	22	11072411	1.04783	14	3.17364	59	8.42474	8.12366	8	-43	102	6.00819	13.3847	-0.04945	15522438	0.586693	113.157	8.16853	1.12575	-0.12801	0.560803	0.42091	0.142399	0.389439	1.04072	0.267135	0.81051	0.808427	0.984064	0.935842
1	-479.521	-1024	1244	59031	0.96599	0.826782	60.428	73.0883	90.1851	86.7167	84.6691	90.2783	224109	70.6025	0.731468	24392.8	0.108843	224360	-2	22	12029590	0.870686	12	8.98495	53	7.52837	10.1183	11	-111	164	5.2701	14.2753	-1.01548	45720942	0.694597	101.404	35.3657	1.38446	-0.22562	0.401727	0.307805	0.125727	0.280338	0.906442	0.227854	0.864146	0.862558	0.99531	0.96915
1	-632.898	-1024	1056	11223	0.8287	0.679589	32.0363	47.1407	56.8038	48.8419	50.8118	59.8835	41767.7	39.0654	0.747145	7791.82	0.186552	41956.1	0	22	2314772	0.769305	11	10.2931	107	6.91373	10.8484	10	-20	127	4.8042	14.3615	1.32639	8653558	0.740259	88.564	3.8953	1.54309	0.176509	0.369543	0.268486	0.153822	0.242456	0.838525	0.208344	0.88271	0.881362	0.992881	0.965809
1	-674.205	-2048	1224	24871	0.853743	0.664036	34.5091	51.9688	60.1234	61.5345	56.0802	63.0541	55366.4	44.368	0.707553	9928.62	0.179326	55490.2	-1	27	7867832	1.13738	14	9.49621	107	9.10927	12.6441	13	-92	199	6.1512	17.7861	-0.68609	17554077	0.593367	156.472	25.3603	3.46637	-0.1316	0.649385	0.433002	0.185145	0.37312	1.0543	0.289321	0.822547	0.819372	0.994789	0.963216
1	-862.892	-2048	1175	14752	0.792202	0.59461	37.9925	63.8949	79.0541	63.7662	80.834	81.3991	71893.6	50.6176	0.682053	12259.1	0.170518	72169.6	-3	21	3318288	0.989361	12	14.094	131	8.10336	8.90537	9	-87	218	5.07056	14.9979	-0.46459	16233702	0.664454	145.633	24.1844	5.23395	-0.05912	0.521468	0.365009	0.13561	0.279063	0.929393	0.283502	0.872036	0.868856	0.996475	0.97524
1	-556.7	-1024	1315	106019	0.733491	0.710083	80.5813	113.481	131.305	130.788	108.758	134.411	466691	83.2376	0.585143	49725	0.106548	467199	9	40	88188915	1.41538	16	15.2123	95	10.6368	23.7585	25	-116	211	6.5299	28.8413	-2.35468	389000000	0.43962	267.357	42.6082	19.1837	-2.35561	1.22819	0.611772	0.316661	0.508973	1.16648	0.342547	0.759589	0.755386	0.992701	0.949975
1	-930.593	-3024	1440	51536	0.898984	0.69709	47.7074	68.438	74.5757	78.1595	75.0594	78.9567	143275	61.5247	0.735472	18003.8	0.125659	143439	-14	16	7787467	1.24896	15	4.31207	63	9.46661	1.3534	2	-95	158	6.56811	12.2926	-0.34279	21674711	0.469064	149.276	21.0959	1.65154	-0.14978	0.725366	0.561343	0.126455	0.50682	1.13951	0.300985	0.755491	0.75204	0.988905	0.937399
1	-873.437	-2048	1538	16983	0.642597	0.557104	38.6855	69.4404	78.2338	66.984	66.869	79.7818	82861.5	44.6223	0.712051	12908.5	0.155784	83084.1	-6	15	1732773	0.960544	11	7.11107	124	6.94029	4.51245	5	-54	178	4.73732	10.101	0.009077	8477058	0.586362	81.6676	14.0934	0.886472	-0.25118	0.496032	0.353808	0.162795	0.346054	0.948615	0.231613	0.828239	0.827749	0.994568	0.961635
1	-410.855	-1024	1303	16989	0.829645	0.771612	37.7801	48.9625	57.815	48.4926	55.8175	60.4443	52574.1	40.6215	0.743609	9126.83	0.1736	52759.3	-12	18	2565681	1.21357	16	3.64873	54	9.31719	3.01001	3	-66	120	6.56723	12.289	-0.14359	7967724	0.48659	141.96	13.3899	1.56067	-0.12981	0.713965	0.514621	0.159752	0.471412	1.09995	0.286273	0.771384	0.768612	0.986275	0.933422
1	-838.808	-2048	1562	121367	0.893636	0.751972	68.9508	91.6933	111.207	110.963	93.9605	114.142	370920	81.9404	0.730129	34193	0.092184	371094	10	29	57214883	0.99371	10	24.2245	177	6.64989	19.3622	20	-117	294	4.29974	21.7122	-1.32099	175000000	0.584551	96.5266	39.1912	2.96963	0.163339	0.572934	0.364633	0.213012	0.345732	0.96081	0.242308	0.829693	0.828942	0.997863	0.97539
1	-1124.87	-3024	1313	20667	0.735134	0.68644	40.5675	59.0984	68.0322	65.1901	56.3297	70.7554	69693.6	43.4452	0.727811	11252.8	0.161461	69867	-9	16	2288220	1.07419	13	3.73977	52	7.85493	3.31756	3	-77	129	5.57607	10.5223	-0.1135	7735572	0.523677	99.7123	21.8315	0.881227	-0.14821	0.572267	0.456559	0.112058	0.438208	1.04273	0.262351	0.783937	0.782731	0.990911	0.945478
1	-1018.9	-3024	1261	38195	0.296524	0.167927	35.3023	210.224	177.339	72.6132	178.549	180.049	82400.2	62.3365	0.517779	17685.8	0.214633	82736.3	-5	21	6720097	1.0051	13	5.48856	54	8.05464	8.1102	8	-86	140	5.69745	13.2643	-0.41014	14556778	0.617642	110.166	23.6699	1.27921	-0.20876	0.509365	0.367141	0.159074	0.344715	0.983826	0.24701	0.83131	0.829884	0.992711	0.95722
1	-1045.01	-3024	1237	44628	0.242005	0.199528	49.3194	247.181	187.442	77.549	184.358	193.784	127145	59.819	0.576762	21200.9	0.166746	127485	-5	21	7503423	1.01687	14	3.71399	58	8.12394	7.77218	8	-67	125	5.71283	12.9666	-0.12524	21434384	0.601774	107.726	14.8238	1.01133	-0.14708	0.512353	0.404534	0.117006	0.376128	1.02626	0.26179	0.816651	0.814777	0.989183	0.946774
1	-355.798	-1024	1389	52875	0.296264	0.250472	49.6319	198.154	192.667	76.8358	208.508	208.508	141074	58.7058	0.638849	20514	0.145413	141379	-9	17	6657357	1.09206	14	3.81517	86	8.21815	4.08199	4	-73	159	5.8246	11.2209	-0.11403	17800628	0.529619	109.245	13.7153	1.12681	-0.18154	0.618953	0.432261	0.176427	0.410843	1.02402	0.257614	0.798113	0.796719	0.991405	0.948941
1	-452.099	-1024	1102	63615	0.895276	0.749628	36.2521	48.3601	55.5836	50.2914	283.715	283.715	44553.9	43.2957	0.598957	10147.2	0.227751	44591	-13	21	87234514	1.46384	17	555.152	134	12.6596	2.90013	5	-1005	1139	7.33352	37.0309	-21.1248	61147132	0.454467	1362.88	1740.3	9990.03	-129.29	2.86619	0.542148	0.487381	0.472936	1.14783	0.3145	0.774367	0.770422	0.999755	0.990176
1	-700.037	-2048	1240	20227	0.817347	0.728443	35.7424	49.0669	54.6286	54.1529	53.3243	59.2104	49737.2	40.1047	0.735766	8889.25	0.178725	49839.7	-4	27	5723398	1.21939	17	3.24535	68	9.75961	11.4555	11	-39	107	6.87803	16.8214	0.103611	14102567	0.530303	151.73	8.83952	1.93385	0.006008	0.718858	0.487869	0.187845	0.430519	1.10596	0.297569	0.794183	0.790476	0.981708	0.929604
1	-1016.66	-3024	1314	9398	0.751217	0.659588	25.3911	38.4954	40.625	44.6443	35.0663	47.4354	19434.6	28.9184	0.748213	4672.06	0.2404	19520.6	-7	17	1252571	0.981439	12	5.23169	36	7.68312	5.63599	6	-65	101	5.27739	11.5447	-0.73071	2601717	0.604842	101.516	14.4295	1.17598	-0.35006	0.507893	0.364285	0.160967	0.340589	0.976883	0.24576	0.833533	0.832074	0.986194	0.943791
1	-757.984	-2048	16880	1446948	0.858475	0.572273	125.904	220.008	250.859	242.257	225.49	251	3565119	188.871	0.623922	180885	0.050737	3565309	3	28	500000000	0.96979	13	75.6817	136	7.83404	15.6284	16	-647	783	5.57932	18.5958	-1.50439	1230000000	0.624309	101.557	736.159	5.50779	-0.00674	0.498571	0.371751	0.143733	0.347385	0.984849	0.248138	0.830291	0.82872	0.999638	0.989495
1	-634.024	-1024	1269	16469	0.92763	0.794096	38.6322	48.6493	53.761	59.0033	56.4109	60.9899	60326.3	45.1285	0.755455	9846.45	0.16322	60516.8	-4	12	1231316	0.847483	8	14.7238	43	5.32158	3.81905	4	-72	115	3.45434	8.64672	-1.65789	4524578	0.650061	60.1805	14.3667	1.10574	-0.41314	0.45144	0.290121	0.21168	0.28038	0.866477	0.207922	0.861272	0.860784	0.988941	0.95349
1	-489.013	-1024	1297	80457	0.669216	0.639592	48.4552	75.7596	88.8996	84.8571	62.4806	90.0823	112686	50.6995	0.619741	18204.9	0.161554	112793	-12	23	19301411	1.40977	19	5.44819	123	11.23	5.34406	5	-135	258	7.77532	15.4886	-0.1826	27058692	0.445858	211.338	45.4038	3.67571	-0.12511	0.922411	0.666925	0.156913	0.55693	1.23823	0.351967	0.739314	0.73252	0.994582	0.954288
[truncated: 806 more columns]

## Sheet: unenhanced-validation
ID (0 = malignant, I = benign)	Mean	Minimum	Maximum	VoxelNum	Elongation	Flatness	LeastAxisLength	MajorAxisLength	Maximum2DDiameterColumn	Maximum2DDiameterRow	Maximum2DDiameterSlice	Maximum3DDiameter	MeshVolume	MinorAxisLength	Sphericity	SurfaceArea	SurfaceVolumeRatio	VoxelVolume	10Percentile	90Percentile	Energy	Entropy	InterquartileRange	Kurtosis	Maximum	MeanAbsoluteDeviation	Mean	Median	Minimum	Range	RobustMeanAbsoluteDeviation	RootMeanSquared	Skewness	TotalEnergy	Uniformity	Variance	Autocorrelation	ClusterProminence	ClusterShade	ClusterTendency	Contrast	Correlation	DifferenceAverage	DifferenceEntropy	DifferenceVariance	Id	Idm	Idmn	Idn
0	-774.491	-2048	1392	38790	0.782511	0.546901	38.0851	69.6379	77.1874	69.6244	77.4908	85.3624	95261.2	54.4924	0.615695	16383.1	0.171981	95579.3	46	126	349000000	2.45649	41	6.0223	329	26.1605	88.2919	93	-118	447	17.5371	94.9007	-1.03606	861000000	0.223977	1210.68	83.977	185.866	-12.3332	5.65536	1.32451	0.610924	0.77621	1.54632	0.667128	0.68286	0.662678	0.996407	0.962425
0	-861.978	-2048	2579	26738	0.745506	0.590901	39.0863	66.147	67.5684	77.3783	56.8879	78.7101	85601.9	49.313	0.616698	15231.2	0.17793	85775.6	10	39	18849523	1.17571	16	3.64016	73	9.22717	23.9009	7	-75	148	6.5974	26.5513	0.086494	60469364	0.476859	133.717	19.8744	1.5436	0.190858	0.792309	0.404611	0.322767	0.384412	1.00391	0.251636	0.811103	0.809807	0.989152	0.945442
0	-918.431	-2048	1541	12610	0.678327	0.620561	32.8867	52.9952	58.5673	55.2537	43.2652	59.7304	38394.5	35.9481	0.635702	8657.86	0.225497	38556.6	21	49	17188705	1.13797	15	6.13458	87	9.16964	34.9384	35	-66	153	6.32092	36.9202	-0.67924	52556528	0.574228	142.411	24.0869	2.11894	-0.19362	0.680849	0.407167	0.248923	0.372144	1.01971	0.263741	0.819437	0.817407	0.991953	0.953957
0	-784.826	-2048	1618	23774	0.748605	0.575312	35.9212	62.4378	68.1541	67.3648	54.367	71.1269	66248.1	46.7413	0.608364	13014.8	0.196455	66330.5	27	132	203000000	2.79175	59	5.06453	207	35.169	80.3767	27	-121	328	24.3529	92.4452	-1.09261	567000000	0.170238	2085.71	78.5634	453.269	-26.1591	9.57863	2.52035	0.571621	1.08868	1.86857	1.18771	0.616748	0.580841	0.987936	0.932781
0	-808.161	-2048	1400	12844	0.809195	0.66019	23.1201	35.0203	39.5577	35.2468	42.387	44.5113	15655	28.3383	0.700375	4321.05	0.276017	15708.8	5	46	13414361	1.62238	20	11.7154	87	13.8657	25.2676	27	-134	221	8.79054	32.3173	-2.00992	16406407	0.401452	405.955	57.8408	25.1987	-2.91562	1.53942	0.712562	0.348693	0.558863	1.2744	0.394079	0.742939	0.735494	0.993087	0.950307
0	-800.748	-2048	8775	966	0.813572	0.693251	13.8787	20.0198	23.1861	24.4568	19.091	25.1106	2889.32	16.2875	0.754519	1300.2	0.450003	2953.66	12	38	764121	1.22082	14	8.42187	58	8.73784	25.3716	27	-48	106	5.80127	28.125	-1.45963	2336392	0.484213	147.296	13.1286	1.98886	-0.40405	0.685253	0.472844	0.169618	0.435242	1.06565	0.2807	0.787882	0.786082	0.982225	0.928298
0	-784.631	-2048	1722	384	0.892494	0.771951	10.4407	13.525	17.2915	16.916	15.0421	17.7797	1138.2	12.071	0.732674	719.535	0.63217	1174.13	-47.7	33.7	372892	2.26272	47	2.76484	54	25.5265	0.822917	32	-90	144	18.3704	31.162	-0.73484	1140162	0.241835	970.396	22.2854	38.0307	-3.66141	3.35665	2.81432	0.093766	1.18827	1.90298	1.19345	0.599112	0.557241	0.951818	0.871147
0	-878.513	-2048	3271	20355	0.776051	0.67633	42.0613	62.1905	62.6552	73.3948	69.1373	76.4802	81512.1	48.263	0.679212	13385.3	0.164212	81706.6	11	42	23313871	1.39465	14	16.4467	65	13.0073	25.0871	29	-123	188	6.33901	33.8432	-3.31022	93583743	0.500999	516.003	44.2876	69.8545	-8.36313	1.76589	0.583136	0.4577	0.436082	1.16493	0.388464	0.800571	0.795817	0.991443	0.953019
0	-710.461	-2048	1401	13502	0.832665	0.735845	30.741	41.7764	46.0325	47.8578	46.4097	50.5319	31096.2	34.7858	0.711002	6725.92	0.216294	31216.6	-2	50	18391078	1.83257	23	8.80064	83	17.4794	26.5156	32	-124	207	9.89981	36.9066	-2.03083	42520172	0.382402	659.022	45.2938	47.78	-5.93616	2.18046	0.942702	0.335695	0.598259	1.38965	0.556776	0.745659	0.733431	0.989113	0.943042
0	-668.405	-2048	1370	13149	0.602056	0.530683	30.6575	57.7698	69.8202	56.079	50.4678	70.5174	40048.6	34.7807	0.595562	9504.93	0.237335	40204.7	19	57	23819981	1.61301	20	13.3742	94	13.9991	36.5438	39	-111	205	8.18664	42.5622	-2.48218	72832450	0.430943	476.091	49.9217	35.6401	-3.89213	1.6238	0.817138	0.269506	0.534133	1.28135	0.517642	0.765224	0.757978	0.990699	0.948829
0	-725.305	-2048	1662	442	0.929146	0.810449	11.4172	14.0875	17.6935	16.916	16.8811	17.7625	1311.46	13.0894	0.717695	807.325	0.61559	1351.47	5	44	457779	1.75778	17	9.10481	73	14.6797	22.2511	25	-86	159	7.54683	32.1823	-2.03087	1399714	0.370856	540.586	30.8675	25.208	-2.87808	1.64375	0.652133	0.345487	0.546934	1.21921	0.345944	0.743524	0.737053	0.98722	0.933076
0	-902.792	-2048	3367	3129	0.802235	0.62155	19.0504	30.6499	35.8079	34.5829	30.658	36.4259	9519.65	24.5884	0.690006	3148.07	0.330692	9567.29	10	49	3850247	1.62056	20	9.36217	74	13.6764	28.9847	31	-96	170	8.4143	35.0785	-1.81188	11772592	0.41582	390.394	32.8638	17.1176	-2.22604	1.50415	0.78424	0.296645	0.540577	1.28978	0.475979	0.760751	0.752687	0.985413	0.935454
0	-776.775	-2048	1637	5574	0.686837	0.58824	24.1961	41.1332	35.8079	46.4092	46.9851	48.0375	16935.7	28.2518	0.566015	5634.52	0.332702	17043.2	15	42	7808969	1.49373	16	18.0752	236	12.1698	31.5086	32	-115	351	6.96031	37.4294	0.22701	23876860	0.486879	408.171	47.139	45.1891	2.39184	1.73038	0.92774	0.296764	0.554577	1.32175	0.602435	0.761934	0.753735	0.996069	0.966552
0	-880.632	-2048	4011	180978	0.80594	0.74847	44.5701	59.5482	66.2762	67.0013	60.2343	68.8992	88526.3	47.9923	0.391568	24531.6	0.277111	88537.9	4	39	213000000	1.78835	24	9.26365	102	15.637	26.2201	28	-134	236	9.97466	34.3225	-1.64518	104000000	0.360226	490.54	58.4081	40.2672	-4.15507	2.0911	0.70761	0.486334	0.569948	1.27336	0.376851	0.736567	0.728709	0.994268	0.95337
0	-762.335	-2048	1449	37642	0.875224	0.674346	40.1767	59.5788	75.2271	67.0342	62.7364	75.6378	80861.7	52.1448	0.632323	14301.2	0.17686	80993.5	17	59	59582718	1.50331	16	15.0449	153	13.7573	32.2512	36	-133	286	7.00065	39.7854	-2.8994	128000000	0.507164	542.738	62.6358	73.7723	-7.9012	1.87055	0.619366	0.453356	0.442741	1.19476	0.414009	0.801755	0.795438	0.996432	0.969165
0	-799.555	-2048	1469	32047	0.930784	0.870481	48.363	55.5589	63.9576	68.8678	63.4626	69.6141	97806.8	51.7133	0.740853	13856.9	0.141676	97987.6	24	59	63414302	1.47868	18	16.6485	104	11.9929	40.7266	42	-142	246	7.55669	44.4836	-2.33593	194000000	0.455065	320.133	67.4334	20.7425	-1.88904	1.26747	0.611691	0.32511	0.491495	1.19203	0.36063	0.771095	0.765819	0.995071	0.959772
0	-1025.29	-3024	1732	199290	0.728325	0.652707	81.4539	124.794	119.269	148.619	120.129	155.264	657566	90.8906	0.684111	53454.5	0.081291	657813	-4	25	36815240	0.954934	10	20.3662	62	7.61357	6.03199	31	-123	185	4.53485	13.5916	-2.76768	122000000	0.661746	148.347	34.1855	6.53231	-1.11984	0.573772	0.313058	0.266112	0.279667	0.907791	0.233686	0.865038	0.863465	0.995251	0.969279
0	-587.85	-1024	1475	5404	0.917565	0.807563	29.9763	37.1194	45.3481	42.8587	41.024	49.5689	25384.5	34.0594	0.710149	5881.85	0.23171	25601	1	48	2624666	1.34235	15	13.457	162	9.99494	16.4671	17	-86	248	6.21043	22.0384	-0.1854	12434163	0.497941	214.525	27.2707	7.47419	0.375496	0.917598	0.530917	0.253492	0.440092	1.12565	0.325334	0.793037	0.788688	0.995711	0.963881
0	-483.887	-1023	1486	14474	0.930036	0.84389	40.414	47.8901	58.3359	57.529	55.0053	59.4647	59923.3	44.5395	0.724826	10216.8	0.170498	60143.9	5	51	7567221	1.20486	13	21.1407	50	9.64599	15.9051	25	-120	170	5.30764	22.8651	-3.25903	31444103	0.55424	269.841	37.8873	19.4221	-2.06092	0.921594	0.324814	0.409248	0.286415	0.91367	0.237173	0.862626	0.86061	0.995072	0.968589
0	-498.124	-1024	1508	11660	0.828436	0.752913	35.2718	46.8471	52.4193	58.1274	47.3096	59.3405	44424	38.8098	0.733855	8265.81	0.186066	44591.8	4	42	9016277	1.46139	19	6.59226	80	11.9348	23.0819	23	-103	183	8.38576	27.8076	-0.68916	34481316	0.418976	240.491	41.4871	4.52296	-0.23441	1.01866	0.677736	0.193281	0.566393	1.23525	0.349012	0.734949	0.727935	0.991838	0.944365
0	-428.553	-1024	1524	9152	0.803902	0.761646	32.4736	42.636	54.3111	50.0352	41.095	55.2559	32503.6	34.2752	0.749117	6574.9	0.202282	32667.7	3	44	7514072	1.53787	22	3.47622	91	12.8361	23.6348	27	-84	175	9.08132	28.6536	-0.09841	26821164	0.397242	262.425	29.6631	4.32182	-0.00497	1.15974	0.775082	0.197525	0.614878	1.30297	0.387428	0.718324	0.708575	0.98832	0.933437
0	-489.583	-1024	1189	2516	0.776395	0.585166	18.7352	32.0168	36.8036	39.8645	29.4088	40.3581	9729.41	24.8577	0.744037	2962.2	0.304458	9840.72	8	38	1893797	1.34664	14	7.80266	73	9.99578	23.5179	25	-55	128	6.25855	27.4354	-1.3808	7407123	0.446689	199.611	19.8202	6.9752	-1.15646	1.20715	0.66589	0.301922	0.517859	1.22186	0.381103	0.762473	0.755752	0.982864	0.928504
0	-560.55	-1024	1503	3283	0.785805	0.761233	23.8521	31.3336	39.1184	36.5101	30.0375	40.018	12860.4	24.6221	0.763286	3477.77	0.270424	12984.5	9	41	1540970	0.979442	12	3.29179	52	6.68932	19.9397	38	-15	67	4.90608	21.6652	-0.16791	6094657	0.562265	71.7874	5.24678	0.699262	0.172676	0.505382	0.399097	0.116916	0.392487	0.977613	0.240726	0.804858	0.804417	0.97664	0.921723
0	-676.771	-1024	1474	2920	0.747099	0.606637	19.7979	32.6356	33.5936	34.074	33.0164	39.9126	9903.89	24.382	0.706118	3158.47	0.318912	10009.6	12	43	1677372	0.999959	12	3.37769	56	6.77571	22.3822	22	-16	72	4.87143	23.9675	0.31049	5749931	0.52373	73.48	5.57703	0.695943	0.234044	0.571647	0.36147	0.222069	0.359558	0.939627	0.2288	0.82054	0.820412	0.978771	0.928152
0	-533.71	-1024	1590	1360	0.814004	0.524195	13.8282	26.3799	29.6338	32.7271	25.8765	32.9112	5155.61	21.4734	0.671637	2148.83	0.416795	5260.04	-5	37	307646	1.02397	14	3.30676	41	8.77737	10.0515	25	-31	72	6.17518	15.0403	-0.44023	1189875	0.609941	125.178	8.72926	1.03007	-0.09547	0.515387	0.371695	0.153602	0.353713	0.958793	0.237285	0.826141	0.824942	0.978453	0.929857
0	-517.094	-1024	1494	978	0.211984	0.176365	14.7295	83.5177	27.2984	63.3551	19.8829	64.109	3960.43	17.7044	0.609223	1987.03	0.501719	4085.94	6	50	1058446	1.67169	21	3.76556	95	13.6245	27.5992	28	-34	129	8.9858	32.8976	0.01718	4422035	0.372836	320.541	12.117	6.25875	-0.04733	1.31436	0.615585	0.324795	0.511928	1.1728	0.331882	0.760635	0.754402	0.983834	0.928686
0	-492.399	-1024	1932	22786	0.97231	0.752793	42.1276	55.9617	68.4126	66.6158	63.7668	69.1072	91853.4	54.4121	0.755182	13036.5	0.141928	92134.2	4	36	12843022	1.28268	17	5.29205	60	10.1096	19.7248	22	-60	120	7.13789	23.741	-0.75189	51930208	0.47008	174.568	18.8489	3.28802	-0.22329	0.928888	0.444723	0.347596	0.399079	1.04538	0.276195	0.807499	0.805016	0.98821	0.943776
0	-487.287	-1024	1590	14306	0.874262	0.786813	38.8863	49.4225	56.1572	61.0226	57.1056	61.3983	57639	43.2082	0.741337	9733.74	0.168874	57845.7	6	35	8604492	1.28971	16	14.4711	161	9.80017	20.1518	21	-112	273	6.45509	24.5247	-1.40947	34791894	0.474156	195.364	40.1289	4.88352	-0.16202	0.80676	0.480172	0.230878	0.429339	1.0739	0.290431	0.792385	0.790184	0.996716	0.967238
0	-586.726	-1024	1708	35590	0.83167	0.773664	41.0431	53.0503	63.4752	61.942	55.4565	64.557	65957.9	44.1203	0.723259	10915.3	0.165489	66079.6	3	45	30324223	1.61191	22	4.45195	87	13.3482	23.6305	24	-115	202	9.20333	29.1898	-0.24676	56302665	0.383011	293.644	41.9057	6.97064	-0.03128	1.39289	0.713868	0.318436	0.578791	1.26262	0.368765	0.732063	0.724044	0.991433	0.943329
0	-482.942	-1024	1760	4542	0.891691	0.808307	18.5789	22.9849	28.9407	26.2589	25.139	29.3104	5992.36	20.4955	0.780902	2043.08	0.340948	6037.89	11	45	9434543	1.50442	17	86.3945	524	13.9582	31.4084	29	-33	557	7.15501	45.5761	7.83507	12541769	0.443989	1090.69	15.5029	1910.63	82.5826	5.32239	1.57424	0.532356	0.589328	1.34214	1.20039	0.76757	0.759828	0.99734	0.976741
1	-761.14	-2048	1599	19846	0.90957	0.845688	40.9142	48.3798	53.7475	60.2554	55.4724	61.2419	60503.4	44.0048	0.705251	10568	0.174668	60681.5	-12	20	6157765	1.42442	16	14.4499	84	11.3912	3.65691	5	-136	220	6.89692	17.6147	-2.26382	18828105	0.473096	296.904	45.5134	13.5029	-1.57548	1.0121	0.569537	0.224436	0.480366	1.16796	0.331112	0.773405	0.76866	0.99443	0.956987
1	-788.117	-2048	1739	606	0.870831	0.73897	11.822	15.9979	19.5333	18.5704	16.1213	20.5107	1810.75	13.9315	0.825811	869.979	0.480453	1852.92	5	21	274473	1.15232	13	3.98135	45	7.98599	18.5858	8	-19	64	5.42878	21.2821	-0.7377	839234	0.514514	107.493	4.96234	1.25524	0.04379	0.618321	0.478875	0.124721	0.431676	1.08346	0.2856	0.792029	0.788882	0.954291	0.894441
1	-889.679	-2048	1537	12493	0.898473	0.818361	23.0504	28.1665	33.8959	31.8392	33.1668	34.2084	10827.1	25.3069	0.595577	3973.95	0.367036	10851	18	18	70016964	2.69864	48	4.00808	198	30.4829	63.5489	6	-116	314	20.6094	74.8632	-0.4093	60814074	0.185904	1566.04	65.661	285.125	-9.20013	8.47596	1.13395	0.761333	0.732513	1.49534	0.566975	0.690051	0.672576	0.993478	0.949503
1	-782.59	-2048	1188	6177	0.94689	0.823634	26.9911	32.7707	42.78	37.6071	35.3633	43.7971	18793.2	31.0303	0.755391	4525.28	0.240794	18886.9	-7.4	23	1293713	1.2197	16	5.5429	110	9.56992	7.62296	7	-47	157	6.68123	14.472	0.357485	3955683	0.51705	151.331	8.03754	2.46334	0.072526	0.754034	0.514774	0.18787	0.451969	1.11989	0.305143	0.783698	0.780208	0.989889	0.944348
1	-775.257	-2048	1457	453967	0.847662	0.772084	60.704	78.6237	104.38	84.0026	92.425	112.451	222210	66.6463	0.303309	58493.5	0.263235	222089	-11	20	133000000	1.43124	19	11.4436	74	11.6677	7.1377	7	-152	226	8.21276	17.1191	-1.2119	65086026	0.443448	242.115	61.2373	10.2042	-0.77214	1.10613	0.590037	0.299295	0.509293	1.18454	0.326358	0.758521	0.753417	0.994208	0.954308
1	-1095.73	-3024	1619	1400	0.745728	0.628383	20.6002	32.7828	43.4139	41.0626	32.5692	44.1698	9770.72	24.4471	0.657128	3363.45	0.344238	9966.8	-64.1	16	2238080	2.34358	58	2.80383	46	33.779	-1.45857	18	-114	160	25.2559	39.9828	-0.99204	15933206	0.245691	1596.5	34.0948	113.677	-12.5096	5.56315	4.41649	0.102023	1.35607	2.00152	2.11142	0.631904	0.586538	0.931203	0.865125
1	-470.927	-1024	2806	49949	0.967761	0.864548	52.102	60.265	75.674	72.4515	69.3882	76.78	128821	58.3221	0.725834	16994.3	0.131922	129019	-6	20	9096116	1.07987	13	12.3802	100	8.40132	7.01436	7	-121	221	5.73328	13.4947	-1.19109	23495339	0.586815	132.907	33.9962	2.93494	-0.38918	0.601991	0.413489	0.178936	0.373815	1.03065	0.271611	0.818975	0.816991	0.99594	0.966306
1	-441.513	-1024	1555	6523	0.878025	0.759208	28.1821	37.1203	44.7388	45.6716	41.057	47.5244	23138.6	32.5926	0.733341	5354.71	0.231419	23283.6	-4	29	1240400	1.04799	12	12.7389	52	8.17602	7.99939	8	-104	156	5.46113	13.7898	-1.14912	4427556	0.60648	126.168	34.6236	2.36085	-0.29356	0.534385	0.357745	0.179322	0.333853	0.967894	0.243023	0.836945	0.835458	0.994532	0.963168
1	-1019.69	-3024	1588	56013	0.484859	0.384405	41.6958	108.468	95.2259	91.7798	76.961	112.51	126789	52.5919	0.569009	21449.6	0.169176	126925	3	24	17562639	0.819662	11	19.816	155	7.5789	12.9048	13	-109	264	4.50878	17.7072	0.8935	39796743	0.745808	147.013	36.8815	9.28693	1.25106	0.61431	0.197472	0.503258	0.173373	0.694	0.166762	0.916927	0.915706	0.998648	0.986792
1	-529.721	-1024	1475	2764	0.806722	0.700504	21.2931	30.3969	37.2615	36.9043	31.1816	38.8123	10937	24.5218	0.747695	3186.83	0.29138	11053.6	12	25	1459701	0.939008	10	3.12402	47	5.85591	21.7623	10	1	46	4.20236	22.9807	0.069975	5837557	0.541677	54.514	1.82292	0.546317	0.202643	0.510228	0.385257	0.138295	0.385257	0.94946	0.23297	0.807372	0.807372	0.922949	0.871581
1	-532.075	-1024	1360	30416	0.807153	0.678117	44.7882	66.0478	72.4817	74.7411	80.8368	82.9744	103901	53.3107	0.664816	16076.6	0.154731	104170	1	48	5350031	0.586917	9	30.7847	111	6.03759	9.36307	10	-98	209	3.95736	13.2625	-2.67284	18322975	0.820364	88.2283	24.5492	3.19777	-0.37785	0.259866	0.140856	0.235139	0.13346	0.577226	0.122771	0.934373	0.934	0.998291	0.986719
1	-495.03	-1024	2352	104900	0.733625	0.40552	49.9135	123.085	127.453	116.859	111.64	137.755	374262	90.2984	0.654154	38393.2	0.102584	374695	4	20	40034636	0.57223	8	67.4867	302	6.78166	13.3423	14	-96	398	3.51452	19.5358	6.02629	143000000	0.851907	203.629	25.8163	46.9603	4.7877	0.829788	0.36742	0.378694	0.154045	0.600812	0.34074	0.942723	0.939509	0.998815	0.991981
1	-442.058	-1024	1364	54507	0.96165	0.805564	46.373	57.566	70.0536	66.8289	65.3773	71.3738	104997	55.3583	0.756268	14231.8	0.135545	105132	-2	26	8420383	0.800933	11	3.95371	48	6.92537	8.70514	9	-45	93	4.88624	12.4291	-0.20316	16241127	0.705373	78.7032	8.41845	0.740738	-0.18389	0.367477	0.270431	0.149235	0.25984	0.849624	0.201622	0.871843	0.871139	0.98428	0.948385
1	-471.08	-1024	2670	21729	0.909802	0.832991	43.4894	52.2087	61.8146	61.0952	59.0831	63.898	75529.1	47.4996	0.72579	11905.6	0.157629	75757.1	-5	15	2199118	0.878641	11	4.97846	49	6.6432	5.11685	5	-70	119	4.51509	10.0602	-0.49393	7667115	0.629033	75.0245	14.3597	0.756912	-0.2921	0.437667	0.325166	0.144137	0.315888	0.919594	0.222732	0.84359	0.842984	0.987569	0.947572
1	-548.723	-1024	1564	290243	0.693648	0.575566	93.5229	162.489	178.712	178.712	133.048	181.128	1219951	112.71	0.730341	75599.7	0.061969	1220388	9	40	179000000	1.14432	14	4.90112	182	9.3526	21.4995	19	-88	270	6.03038	24.8532	0.779101	754000000	0.537604	155.453	28.483	4.0405	1.15183	0.93725	0.308396	0.502061	0.294569	0.898558	0.218074	0.854944	0.854093	0.997878	0.977416
1	-761.14	-2048	1599	19846	0.90957	0.845688	40.9142	48.3798	53.7475	60.2554	55.4724	61.2419	60503.4	44.0048	0.705251	10568	0.174668	60681.5	-12	20	6157765	1.42442	16	14.4499	84	11.3912	3.65691	5	-136	220	6.89692	17.6147	-2.26382	18828105	0.473096	296.904	45.5134	13.5029	-1.57548	1.0121	0.569537	0.224436	0.480366	1.16796	0.331112	0.773405	0.76866	0.99443	0.956987
1	-788.117	-2048	1739	606	0.870831	0.73897	11.822	15.9979	19.5333	18.5704	16.1213	20.5107	1810.75	13.9315	0.825811	869.979	0.480453	1852.92	5	30	274473	1.15232	13	3.98135	45	7.98599	18.5858	20	-19	64	5.42878	21.2821	-0.7377	839234	0.514514	107.493	4.96234	1.25524	0.04379	0.618321	0.478875	0.124721	0.431676	1.08346	0.2856	0.792029	0.788882	0.954291	0.894441
1	-889.679	-2048	1537	12493	0.898473	0.818361	23.0504	28.1665	33.8959	31.8392	33.1668	34.2084	10827.1	25.3069	0.595577	3973.95	0.367036	10851	18	114	70016964	2.69864	48	4.00808	198	30.4829	63.5489	63	-116	314	20.6094	74.8632	-0.4093	60814074	0.185904	1566.04	65.661	285.125	-9.20013	8.47596	1.13395	0.761333	0.732513	1.49534	0.566975	0.690051	0.672576	0.993478	0.949503
1	-782.59	-2048	1188	6177	0.94689	0.823634	26.9911	32.7707	42.78	37.6071	35.3633	43.7971	18793.2	31.0303	0.755391	4525.28	0.240794	18886.9	-7.4	23	1293713	1.2197	16	5.5429	110	9.56992	7.62296	7	-47	157	6.68123	14.472	0.357485	3955683	0.51705	151.331	8.03754	2.46334	0.072526	0.754034	0.514774	0.18787	0.451969	1.11989	0.305143	0.783698	0.780208	0.989889	0.944348
1	-775.257	-2048	1457	453967	0.847662	0.772084	60.704	78.6237	104.38	84.0026	92.425	112.451	222210	66.6463	0.303309	58493.5	0.263235	222089	-11	26	133000000	1.43124	19	11.4436	74	11.6677	7.1377	7	-152	226	8.21276	17.1191	-1.2119	65086026	0.443448	242.115	61.2373	10.2042	-0.77214	1.10613	0.590037	0.299295	0.509293	1.18454	0.326358	0.758521	0.753417	0.994208	0.954308
1	-748.897	-2048	1623	92624	0.756471	0.619831	56.5706	91.2678	106.277	106.754	91.0973	111.349	221534	69.0414	0.605165	29257.5	0.132068	221772	-2	22	19237031	0.945424	12	8.96783	143	7.77565	9.93364	10	-111	254	5.28872	14.4114	-0.43097	46059608	0.6612	109.012	35.2363	1.73332	-0.15542	0.483214	0.323055	0.192488	0.294996	0.92203	0.233044	0.856804	0.855252	0.997368	0.975592
[truncated: 806 more columns]

## Sheet: AP-train
ID (0 = malignant, I = benign)	Mean	Minimum	Maximum	VoxelNum	Elongation	Flatness	LeastAxisLength	MajorAxisLength	Maximum2DDiameterColumn	Maximum2DDiameterRow	Maximum2DDiameterSlice	Maximum3DDiameter	MeshVolume	MinorAxisLength	Sphericity	SurfaceArea	SurfaceVolumeRatio	VoxelVolume	10Percentile	90Percentile	Energy	Entropy	InterquartileRange	Kurtosis	Maximum	MeanAbsoluteDeviation	Mean	Median	Minimum	Range	RobustMeanAbsoluteDeviation	RootMeanSquared	Skewness	TotalEnergy	Uniformity	Variance	Autocorrelation	ClusterProminence	ClusterShade	ClusterTendency	Contrast	Correlation	DifferenceAverage	DifferenceEntropy	DifferenceVariance	Id	Idm	Idmn	Idn
0	-967.667	-3024	3071	3878	0.852629	0.75125	24.6269	32.7812	39.5758	39.2218	32.7962	40.4583	15674.2	27.9503	0.773655	3914.95	0.249771	15787.8	52	115	29649877	2.06799	34	3.02942	172	19.745	83.9358	85	-39	211	14.299	87.4395	-0.10598	121000000	0.274826	600.445	34.7731	25.9196	0.043802	3.04538	1.05323	0.485718	0.740281	1.45452	0.489465	0.677761	0.660925	0.987512	0.928736
0	-544.981	-1024	1575	63341	0.960348	0.850973	61.4688	72.2336	86.4813	85.7654	80.1055	90.9229	217918	69.3694	0.757876	23107.2	0.106036	218230	17	73	156000000	1.97622	26	9.58143	310	18.6947	41.9481	37	-146	456	11.3572	49.6305	1.72612	538000000	0.32952	703.546	66.9169	113.747	11.4425	3.46607	0.949142	0.561005	0.614258	1.38033	0.543339	0.735779	0.724126	0.997415	0.970043
0	-780.612	-2048	1323	9828	0.169488	0.149039	29.1884	195.844	38.5447	42.7631	226.061	226.788	24016.7	33.1933	0.645374	6237.56	0.259718	24216.4	5	193	1090000000	3.52278	110	14.589	313	172.308	17.9768	94	-2048	2361	44.926	332.45	-3.35979	2680000000	0.100787	110200	7438.31	2057976	-18213.8	218.228	5.42525	0.616219	1.58904	2.25008	2.51664	0.543469	0.489493	0.999407	0.983838
0	-507.836	-1024	1354	12516	0.855683	0.691543	34.7156	50.2002	59.5435	63.6963	50.653	64.1904	52097.7	42.9555	0.722421	9337.68	0.179234	52290	24	121	87171808	2.71038	50	4.12788	246	30.5332	73.3555	75	-90	336	20.7336	83.4556	-0.26705	364000000	0.185519	1583.79	58.8108	170.498	-0.50675	6.32054	2.89404	0.35427	1.21086	1.92297	1.21838	0.587248	0.544412	0.986092	0.925629
0	-535.742	-1024	1344	753537	0.771279	0.612918	57.0114	93.0164	106.361	109.339	84.1959	111.712	264032	71.7416	0.467649	42559.9	0.161193	264096	9	93	2600000000	2.47486	46	3.25442	249	26.587	48.4355	46	-134	383	18.9473	58.7453	0.161082	911000000	0.210755	1105.01	73.1181	113.243	4.26162	6.10578	0.958111	0.727508	0.689667	1.41753	0.469206	0.696154	0.681807	0.996305	0.960292
0	-357.273	-1024	1454	25207	0.8666	0.794096	43.7966	55.1527	64.8843	62.4457	60.0045	65.9479	83056.1	47.7954	0.772215	11921.4	0.143534	83265.1	26	112	166000000	2.46704	47	3.76265	169	27.4459	73.4811	80	-93	262	19.4283	81.1792	-0.80074	549000000	0.214645	1190.59	56.9188	92.5489	-6.83705	5.27571	2.13468	0.417521	1.00836	1.77631	0.992301	0.630725	0.598457	0.983661	0.922483
0	-514.551	-1024	1783	28773	0.938483	0.883259	36.0927	40.8631	47.9455	44.3855	48.1291	49.5642	40267.4	38.3493	0.770407	7374.5	0.183138	40336.9	28	103	152000000	2.33455	40	3.96291	290	23.6226	66.2245	67	-103	393	16.5884	72.6915	-0.2323	213000000	0.233636	898.366	67.4926	57.7547	-1.04697	4.08152	1.76062	0.394688	0.963461	1.72631	0.798224	0.623251	0.593293	0.994063	0.948683
0	-1044.4	-3024	1310	37279	0.55367	0.376544	31.3908	83.3655	92.7841	95.815	53.6512	95.9904	77298.2	46.1569	0.637737	13760.1	0.178013	77432.2	30	70	107000000	1.56681	21	5.10559	133	12.7493	50.7834	52	-59	192	8.56556	53.4945	-0.61536	222000000	0.403683	282.709	31.4581	8.6145	-0.72908	1.42813	0.553475	0.436838	0.474972	1.15125	0.318878	0.774943	0.770349	0.99333	0.953204
0	-833.466	-2048	1447	24283	0.895536	0.837963	40.2495	48.0326	56.6711	57.0049	50.0394	57.7734	59701.4	43.0149	0.791621	9331.61	0.156305	59833.8	24	138	200000000	2.7978	65	2.30821	222	35.4183	80.2673	80	-72	294	26.667	90.8492	0.142975	494000000	0.156955	1810.74	46.6225	237.09	5.57038	10.1928	1.89086	0.687891	0.951971	1.72684	0.872762	0.643554	0.612804	0.987542	0.931555
0	-450.345	-1024	1317	18704	0.74687	0.681323	29.0381	42.6202	48.7063	39.2183	49.5075	50.5888	26148.5	31.8317	0.706912	6026.76	0.230482	26221.2	37	119	135000000	2.47092	44	3.62574	199	26.1017	78.4102	79	-100	299	18.2342	85.0747	-0.22152	190000000	0.212398	1089.54	59.6606	82.6251	-1.27856	5.08197	2.01013	0.431291	1.03953	1.80109	0.879132	0.607384	0.572609	0.986707	0.925019
0	-520.782	-1024	1265	3209	0.658589	0.561976	14.571	25.9281	28.7687	29.2523	21.3934	30.9348	4185.35	17.076	0.668528	1878.68	0.44887	4220.36	29	120	22054383	2.50041	55	2.19745	159	29.2741	75.3166	77	-29	188	22.4304	82.9015	-0.09253	29005152	0.192259	1200.07	31.0086	81.2059	-0.94517	6.16925	2.06102	0.501357	1.0439	1.80424	0.905376	0.609229	0.574592	0.976658	0.90407
0	-737.641	-2048	1455	4521	0.839788	0.690523	19.6931	28.5192	29.8581	33.0055	31.7361	34.3249	9576.08	23.95	0.774066	2817.29	0.2942	9638.98	64	232	115000000	3.33752	87	2.45623	297	50.5985	147.186	148	-67	364	36.8387	159.695	0.005427	246000000	0.109992	3838.79	92.6028	1014.58	12.2069	19.7445	5.87055	0.546723	1.72325	2.30407	2.40766	0.516873	0.458208	0.976525	0.90526
0	-661.951	-1024	1222	6302	0.937077	0.908986	30.8917	33.9848	42.9791	45.2667	37.8454	46.9839	23419.1	31.8464	0.755375	5240.44	0.223768	23559.4	31	110	36739583	2.31953	46	2.33821	157	24.7891	70.287	70	-31	188	18.589	76.3533	-0.0062	137000000	0.222064	889.559	28.9762	45.5527	0.504718	4.19409	1.43591	0.482798	0.817045	1.56862	0.676133	0.675675	0.651315	0.983453	0.923542
0	-478.37	-1024	1062	77212	0.801984	0.720068	54.3365	75.4603	80.405	82.9647	77.3166	92.3685	175239	60.5179	0.718369	21081	0.120298	175354	23	121	456000000	2.61781	58	2.59043	179	31.587	66.8018	61	-98	277	23.7321	76.8375	0.277646	1040000000	0.185606	1441.53	53.3694	163.85	9.1659	8.06661	1.35504	0.71149	0.77006	1.54526	0.677036	0.693088	0.671138	0.99098	0.943786
0	-472.722	-1024	1362	1181	0.866776	0.742295	15.4169	20.7692	23.9143	24.4267	22.569	26.7723	4330.01	18.0023	0.815773	1574.86	0.363707	4415.06	11	101	5565457	2.50365	50	3.00995	134	28.4362	59.0677	64	-53	187	20.6846	68.6476	-0.56556	20805938	0.204942	1223.5	36.0043	99.4791	-5.49549	6.16578	1.51212	0.608169	0.878585	1.59842	0.661884	0.651325	0.623565	0.982398	0.917621
0	-562.899	-1024	1665	4116	0.940229	0.923949	24.0981	26.0816	33.4368	33.0341	28.7502	34.4153	11060.1	24.5227	0.816621	2939.7	0.265794	11154.7	12.5	50	5227802	1.48344	19	6.72669	94	12.1126	31.7201	33	-81	175	8.00177	35.6387	-0.82267	14167765	0.444308	263.951	34.1273	6.19538	-0.59894	1.05518	0.839064	0.114155	0.575072	1.28621	0.46129	0.747827	0.737042	0.987816	0.938782
0	-506.834	-1024	1334	36237	0.68813	0.579273	34.3306	59.265	64.9163	49.7889	64.8501	65.5925	56688.4	40.782	0.693606	10288.9	0.181499	56772.3	15	102	155000000	2.49384	51	3.04777	175	28.0046	55.8891	54	-121	296	20.7509	65.4885	0.030282	243000000	0.20127	1165.16	60.9442	98.6253	2.81659	5.99628	1.31123	0.638098	0.808595	1.57487	0.629153	0.665795	0.644322	0.992475	0.944525
0	-1050.01	-3024	1166	10638	0.883528	0.748495	30.7906	41.1366	49.4788	45.8195	43.8102	49.8779	32839.3	36.3454	0.773682	6409.89	0.19519	32953.4	87	219	298000000	3.04671	66	4.15348	278	41.7627	158.53	168	-90	368	28.1896	167.398	-0.97083	923000000	0.145514	2890.28	124.945	642.465	-37.8595	12.2835	3.59886	0.534043	1.34273	2.09359	1.62067	0.565115	0.518591	0.986806	0.927587
0	-757.429	-2048	1398	63122	0.827046	0.670237	47.1288	70.3166	85.0075	78.6303	67.5043	85.8112	135682	58.1551	0.743995	17163.1	0.126495	135818	17	90	247000000	2.32615	46	3.79706	252	24.9831	54.7128	57	-165	417	18.9124	62.6006	-0.08918	532000000	0.228437	925.345	95.5888	69.1485	-0.26136	4.9784	0.790186	0.723122	0.561407	1.30021	0.451208	0.750083	0.740908	0.997597	0.971027
0	-858.147	-3024	1186	12829	0.901815	0.873497	30.4282	34.8349	40.1774	39.8013	40.7807	41.4997	23886.3	31.4146	0.776404	5166.09	0.216279	23972.4	55	128	124000000	2.29209	40	23.9009	587	23.4145	93.3263	94	-16	603	16.5577	98.4101	1.80648	232000000	0.237987	974.748	28.6635	461.976	16.9293	4.99198	1.8325	0.468459	0.877173	1.62782	1.00258	0.655148	0.631159	0.997234	0.967445
0	-978.212	-3024	1370	58416	0.879609	0.819195	31.7858	38.8012	39.5831	44.8346	44.215	46.4433	30316.7	34.1299	0.765699	6140.65	0.20255	30334	73	238	1880000000	3.34412	75	3.50707	468	49.3182	167.637	176	-126	594	32.7262	179.446	-0.38987	977000000	0.122021	4098.8	179.506	1765.12	-51.0139	22.6723	3.71181	0.718532	1.41862	2.17624	1.65398	0.538132	0.486282	0.994217	0.948465
0	-1001.99	-3024	1242	5403	0.676461	0.588964	22.992	39.0381	34.6258	39.8344	43.3617	45.7137	16544.6	26.4078	0.737741	4256.16	0.257253	16653.9	45	192	95343293	3.15792	87	2.22712	263	46.3475	120.814	124	-52	315	35.3162	132.84	-0.15769	294000000	0.122045	3050.3	74.0099	531.549	-5.32851	15.5212	4.5454	0.548687	1.54043	2.2117	1.90948	0.531845	0.47782	0.978792	0.908213
0	-925.418	-3024	3071	4490	0.654056	0.508927	20.6136	40.504	44.7301	43.0871	31.9109	45.4412	14294.3	26.4919	0.680842	4183.56	0.292674	14396.1	45	171	64879380	3.03068	67.75	3.10468	247	39.5777	109.483	112	-73	320	27.9633	120.207	-0.37941	208000000	0.142323	2463.26	66.5382	379.783	-9.44837	11.0874	3.32094	0.526444	1.30338	2.01694	1.40552	0.572879	0.527737	0.9817	0.915521
0	-878.811	-3024	1355	102028	0.729176	0.706903	38.4791	54.4333	63.1705	57.7478	57.7969	68.1863	57547.7	39.6914	0.652449	11048.1	0.191982	57571.3	31	152	1030000000	2.97071	65	3.24898	330	37.931	88.7957	85	-125	455	26.9609	100.674	0.326442	583000000	0.148734	2250.55	85.0889	426.3	14.666	11.6778	2.82163	0.61055	1.26918	2.02384	1.18518	0.556657	0.509399	0.992389	0.940021
0	-513.111	-1024	1264	15492	0.796856	0.695536	35.3612	50.8401	62.8713	57.8148	49.0225	63.9328	51308.8	40.5123	0.747427	8933.95	0.174121	51485.5	16	76	39894202	2.0536	31	3.33514	136	18.9972	44.6269	44	-60	196	13.1563	50.7459	0.027585	133000000	0.288834	583.588	28.5989	23.6722	1.00012	2.64883	1.00885	0.436433	0.6795	1.40112	0.495224	0.708341	0.692531	0.988133	0.934909
0	-1019.5	-3024	1703	42866	0.913162	0.685325	48.0932	70.1757	83.9109	79.8269	71.2194	91.068	142698	64.0818	0.687973	19195.2	0.134516	142855	42	185	748000000	3.06341	82	2.26578	304	44.3666	121.001	129	-90	394	33.645	132.088	-0.31552	2490000000	0.132205	2805.89	92.1938	606.79	-24.8643	16.347	2.27848	0.75646	1.09918	1.86111	0.984704	0.600088	0.561881	0.992337	0.942189
0	-891.229	-3024	1026	39836	0.879807	0.778853	44.0861	56.6038	67.1477	67.1477	57.6016	67.9978	89270.6	49.8004	0.769237	12557.3	0.140666	89391.1	29	160	433000000	3.02055	82	2.24342	232	43.2213	90.9597	87	-99	331	33.3736	104.2	0.146298	971000000	0.13664	2584.04	70.1712	464.143	12.6344	14.5842	1.90263	0.768526	0.987893	1.75623	0.857219	0.624425	0.592702	0.99065	0.937717
0	-415.617	-1024	1101	130855	0.762059	0.659768	76.9041	116.562	125.901	135.985	107.882	137.864	540855	88.8274	0.658918	48719.9	0.090079	540799	31	91	577000000	2.03504	33	3.59723	179	19.1161	61.9455	63	-84	263	13.7175	66.4112	-0.3054	2390000000	0.28418	573.193	50.2413	25.1728	-1.09658	2.80563	0.91398	0.503373	0.652687	1.36967	0.455978	0.71283	0.699498	0.993802	0.951188
0	-1001.71	-3024	1707	16000	0.740316	0.639564	34.3984	53.7841	50.7775	59.8306	59.3509	60.4818	51720.6	39.8172	0.706215	9505.82	0.183792	51801.8	22	88	53667114	2.12802	35	3.26466	163	21.0069	51.6056	48	-61	224	14.7441	57.9154	0.556084	174000000	0.27212	691.054	30.8477	38.397	4.15863	3.30138	1.08288	0.501379	0.726922	1.48251	0.53592	0.688392	0.67144	0.989596	0.936498
0	-1008.37	-3024	1369	16650	0.876468	0.680231	32.6825	48.0463	50.1699	55.1639	54.134	56.9655	46474.8	42.111	0.75076	8326.47	0.179161	46584.6	56	192	315000000	3.09045	74	2.9795	288	42.0457	127.352	131	-95	383	30.5036	137.525	-0.29118	881000000	0.134153	2694.46	95.781	539.231	-8.55223	13.6728	3.56265	0.585821	1.36955	2.09129	1.50149	0.556179	0.507011	0.986805	0.925932
0	-498.128	-1024	1164	110052	0.740875	0.656768	69.1117	105.23	117.757	114.152	96.4279	121.537	404206	77.9624	0.736592	35891.5	0.088795	404509	37	96	593000000	1.96048	30	3.88382	158	18.1916	69.6009	73	-80	238	12.566	73.3905	-0.70011	2180000000	0.3084	541.887	54.0326	27.2721	-2.93328	2.73905	1.00806	0.462264	0.682152	1.42068	0.503131	0.706991	0.691156	0.991927	0.945171
0	-862.501	-2048	1115	21055	0.652529	0.636469	45.2828	71.1469	81.3567	67.8548	67.6193	83.66	102779	46.4254	0.694246	15284.1	0.148708	103005	26	175	314000000	3.17233	85	2.43818	273	47.1737	108.278	117	-78	351	35.3733	122.21	-0.19857	1540000000	0.127286	3211.24	81.7734	716.718	-8.73117	17.5858	3.17188	0.694831	1.24844	1.97988	1.38073	0.587955	0.544897	0.986692	0.92836
0	-1032.53	-3024	3071	32565	0.926971	0.695841	44.8061	64.3913	71.2109	78.7646	72.3719	82.1361	119004	59.6889	0.703494	16631.4	0.139756	119160	33	129	248000000	2.69418	48	3.86363	266	30.2579	77.8686	75	-111	377	20.3176	87.2481	0.266201	907000000	0.188596	1548.71	76.8004	209.107	9.61153	7.59566	2.14404	0.556811	1.02276	1.83161	1.03684	0.622565	0.590546	0.99194	0.943227
0	-379.072	-1024	1469	6290	0.943908	0.817127	18.372	22.4837	26.6527	26.1589	24.7448	28.2418	6275.22	21.2225	0.794015	2072.09	0.330202	6306.89	81.9	194	132000000	2.807	60	2.90145	266	34.2866	138.799	141	-70	336	24.7775	145.124	-0.20999	133000000	0.16248	1795.85	83.5602	209.893	-2.12618	8.98594	2.74779	0.533459	1.20529	1.9347	1.16326	0.57891	0.536499	0.986734	0.925512
0	-948.704	-3024	1552	235	0.935086	0.789317	8.72811	11.0578	13.8687	13.3263	11.8234	15.1503	718.2	10.34	0.823861	470.754	0.655463	753.469	-35	88	795753	2.8695	80	2.32822	122	41.0441	32.0468	43	-109	231	31.4433	58.1909	-0.41142	2551384	0.153246	2359.18	45.5804	194.003	-1.83789	8.17029	5.24017	0.203574	1.8398	1.97635	1.14848	0.472586	0.395705	0.952939	0.855733
0	-754.5	-2048	1580	85799	0.852018	0.620669	57.391	92.4665	94.7176	103.493	102.027	109.711	288249	78.7831	0.686363	30745.1	0.106661	288456	33	133	712000000	2.71588	57	3.00935	258	31.9379	82.1604	82	-105	363	23.2265	91.1167	-0.01142	2390000000	0.174879	1551.92	79.4025	167.09	0.692199	7.68921	1.95351	0.590333	0.97561	1.76242	0.921897	0.632814	0.602203	0.992633	0.945588
0	-405.191	-1024	991	11684	0.911549	0.736653	33.7071	45.757	54.6692	55.1509	48.0292	56.8156	46027.6	41.7098	0.766703	8100.94	0.176002	46211.1	10	137	75434043	2.85042	77	2.75834	241	42.111	62.7901	49	-65	306	31.9317	80.3504	0.766321	298000000	0.165641	2513.59	36.9797	476.42	37.969	12.9566	2.8245	0.637026	1.13266	1.92476	1.38421	0.613398	0.57744	0.984631	0.926175
0	-711.816	-2048	1364	3222	0.826635	0.611126	17.8617	29.2275	32.2405	30.6041	30.1533	37.9681	7845.95	24.1605	0.70685	2701.39	0.344304	7939.07	12	84	11117051	2.33439	29	5.27624	151	22.4687	49.4671	52	-109	260	13.1823	58.7397	-0.75347	27392636	0.26019	1003.36	57.5716	70.5087	-4.27656	3.7513	1.30172	0.44933	0.755174	1.55877	0.676636	0.69634	0.675439	0.991309	0.944747
0	-744.565	-2048	2597	5047	0.817659	0.663265	20.9704	31.617	33.9283	38.9261	31.4232	39.0782	11908.8	25.8519	0.786942	3204.69	0.269103	11979.6	73	145	68474542	2.23865	36	4.08185	181	22.5717	112.81	118	-30	211	15.3831	116.479	-0.82285	163000000	0.254047	841.282	50.2649	57.251	-4.96689	4.02465	1.41219	0.479649	0.820643	1.54577	0.640168	0.670968	0.646306	0.986659	0.929596
0	-941.876	-3024	2510	92268	0.88682	0.79732	36.2306	45.4404	48.9783	50.0581	51.7314	53.3849	47874.1	40.2975	0.76645	8318.93	0.173767	47912.5	27.7	228	1940000000	3.53657	133	1.92589	392	66.9733	123.076	119	-128	520	53.5842	145.095	0.172419	1010000000	0.093533	5904.91	137.27	2199.58	40.3938	34.663	3.8315	0.801091	1.44972	2.19994	1.67324	0.534254	0.481139	0.992325	0.940954
0	-468.098	-1024	1266	3794	0.766749	0.683601	16.5478	24.2068	28.4141	25.8297	22.569	29.6061	5281.61	18.5605	0.803732	1824.81	0.345502	5318.82	31	97	19490167	2.19175	35	5.73837	140	21.2946	65.9844	70	-99	239	14.2419	71.6736	-1.02621	27323309	0.263202	783.155	52.7364	64.5105	-5.40601	3.689	1.17608	0.512347	0.759526	1.50922	0.574861	0.678525	0.66043	0.98878	0.93393
0	-703.164	-2048	1392	38343	0.757254	0.726784	44.2125	60.833	72.5066	71.2899	56.1874	72.5569	87229.1	46.066	0.752175	12645.6	0.14497	87350.1	67	196	805000000	3.01013	67	2.94431	312	39.5836	136.299	140	-94	406	28.1928	144.909	-0.36883	1830000000	0.143297	2421.24	101.649	438.127	-12.4424	12.4935	2.81009	0.631116	1.18521	1.92251	1.2095	0.594904	0.553379	0.990659	0.938533
0	-620.434	-2048	1442	133446	0.679116	0.636436	63.8803	100.372	113.256	115.448	85.6802	120.621	302934	68.1642	0.687717	31718.1	0.104703	303107	24	172	1620000000	3.12878	95	2.144	305	47.8594	94.6421	92	-101	406	37.6136	110.026	0.216034	3670000000	0.12446	3148.58	90.8528	669.042	13.4757	17.9988	2.53355	0.753601	1.06814	1.86366	1.23485	0.628196	0.594138	0.992489	0.94731
0	-827.942	-2048	1440	23903	0.80966	0.756194	40.5609	53.6382	54.8028	58.673	59.7201	62.2184	67608	43.4287	0.770601	10414.9	0.154048	67766.1	40	85	103000000	1.71655	23	11.1439	133	14.8657	62.2194	64	-118	251	9.66947	65.6268	-1.72919	292000000	0.377506	435.625	64.8389	30.2148	-2.83483	1.87019	0.631258	0.481937	0.486103	1.20549	0.376067	0.777977	0.771173	0.994917	0.960384
0	-1088.49	-3024	1619	11280	0.822645	0.75834	32.7013	43.1223	52.8867	46.5394	43.7357	53.366	35312.3	35.4743	0.762543	6826.07	0.193306	35464.3	35	118	83487642	2.37972	48	2.76599	232	26.0233	80.0106	84	-81	313	19.4763	86.0313	-0.26465	262000000	0.218331	999.684	60.7732	71.8264	-2.87309	5.39408	1.26116	0.622004	0.787625	1.55042	0.60768	0.672904	0.652141	0.993727	0.949383
0	-1011.59	-3024	1647	14527	0.958251	0.739654	33.5892	45.4121	51.1201	53.8502	54.6187	54.8328	45744.9	43.5162	0.742427	8331.54	0.182131	45898.1	53	114	113000000	2.06508	30	4.1722	161	19.133	84.8114	87	-62	223	12.9518	88.3791	-0.64027	359000000	0.288501	617.897	49.413	31.018	-2.15643	2.84928	1.00124	0.472727	0.702792	1.42767	0.48443	0.693625	0.678184	0.990323	0.938301
0	-723.598	-2048	3624	3160	0.809667	0.712529	17.96	25.206	30.4523	28.4236	24.7417	33.3203	6495.02	20.4085	0.775693	2170.28	0.334144	6552.83	31	114	20639458	2.48367	52	2.74839	170	27.9351	73.4994	74	-46	216	20.9551	80.8175	-0.2304	42799631	0.202341	1129.32	31.044	82.4804	-0.85166	5.82548	1.01621	0.699127	0.676094	1.39988	0.507765	0.709983	0.69495	0.988102	0.935307
0	-559.798	-1024	1562	2803	0.933037	0.858312	16.3878	19.0931	23.4558	22.1968	22.1826	23.9389	3894.54	17.8145	0.784535	1525.84	0.39179	3929.53	17	49	3509395	1.31068	17	6.37251	72	10.2263	32.7481	33	-60	132	7.148	35.3838	-0.80279	4919829	0.494603	179.574	23.8023	2.5514	-0.16022	0.813224	0.516622	0.217927	0.459412	1.12771	0.302234	0.779665	0.776015	0.986282	0.935383
0	-808.612	-2048	1289	319	0.726453	0.467232	6.77712	14.5048	14.021	15.5699	14.04	17.2372	751.423	10.5371	0.747763	534.536	0.711364	786.022	15	93	1179640	2.36026	42	2.55096	125	25.2207	52.4953	49	-32	157	18.628	60.8106	0.057436	2906657	0.224261	942.175	24.1144	41.571	1.02723	3.82265	1.49583	0.425349	0.8895	1.61988	0.664787	0.642535	0.615483	0.978218	0.907562
0	-586.249	-2048	1418	36655	0.934848	0.821592	38.5766	46.9535	58.7457	53.6423	53.4141	60.3302	55152.9	43.8944	0.735248	9530.06	0.172793	55239.3	24	125	240000000	2.70507	58	3.28304	249	32.8347	70.0419	65	-76	325	23.9474	80.9091	0.586477	362000000	0.179958	1640.42	54.7735	228.833	14.5369	8.53486	1.9011	0.634156	0.915806	1.70938	0.941821	0.659817	0.631794	0.990761	0.942712
0	-765.257	-2048	1381	54401	0.769008	0.728253	51.4066	70.589	75.8619	69.6776	79.9417	81.464	133904	54.2835	0.725963	17435.4	0.130208	134045	39	118	383000000	2.3942	44	3.37907	267	25.1861	77.8579	77	-88	355	18.2138	83.9169	0.204757	944000000	0.219939	980.194	58.4634	79.4471	3.26938	5.0066	1.36672	0.569013	0.79051	1.57024	0.683903	0.680238	0.659014	0.994104	0.952589
0	-976.36	-3024	1294	13011	0.815178	0.776417	32.5123	41.8749	45.9246	50.6207	43.2173	53.9347	32236.3	34.1354	0.768232	6376.1	0.197793	32341.1	41	141	140000000	2.71941	46	4.95805	208	31.6818	94.3865	100	-110	318	19.7588	103.723	-1.10404	348000000	0.191277	1849.72	90.4144	322.5	-21.9311	8.14202	2.30349	0.54411	1.03939	1.81898	1.11314	0.624092	0.592503	0.988893	0.935475
0	-976.632	-3024	1468	49220	0.754621	0.651984	45.5795	69.9088	74.1512	66.7109	75.0911	80.3585	118134	52.7546	0.739097	15753	0.13335	118312	15	96	188000000	2.41155	50	2.85721	207	27.0807	52.4616	49	-96	303	20.2914	61.7621	0.414745	451000000	0.211609	1062.34	44.3132	97.1182	7.20125	5.8874	1.08571	0.68702	0.702145	1.4624	0.561933	0.70129	0.685535	0.993769	0.951576
0	-687.099	-2048	1535	10473	0.717277	0.650809	26.5267	40.7595	44.5747	36.6702	43.8173	45.3905	22645.8	29.2359	0.788782	4907.4	0.216703	22741.1	44	154	127000000	2.778	58	2.77487	205	33.2465	101.965	104	-85	290	23.6787	110.043	-0.22205	275000000	0.166201	1712.76	76.4788	201.125	-0.87691	8.62162	2.27675	0.580198	1.05767	1.78802	0.972658	0.621607	0.584207	0.987226	0.929803
0	-598.354	-1024	1301	38816	0.730452	0.663173	49.3711	74.4467	82.8804	85.7104	71.96	89.1723	135873	54.3798	0.723711	17660.7	0.12998	136132	25	78	118000000	1.90211	30	5.7668	153	17.3529	50.4593	51	-148	301	12.321	55.1266	-0.61659	414000000	0.317142	492.801	73.1291	21.4802	-0.61693	2.26197	0.772454	0.476738	0.570061	1.28393	0.41662	0.744452	0.734698	0.995524	0.960211
0	-444.675	-1024	1338	94022	0.777916	0.727363	31.6564	43.5222	50.7075	40.1155	50.8118	52.6724	32930.1	33.8566	0.620425	8007.99	0.243181	32952.4	8	75	213000000	2.18503	33	4.1196	219	20.8491	39.1083	37	-111	330	14.2844	47.5538	0.169971	74517474	0.267097	731.907	50.9646	54.161	2.98844	3.7669	0.8314	0.637379	0.637076	1.34822	0.418136	0.711847	0.700808	0.995817	0.958326
0	-541.672	-1024	1783	470	0.803452	0.768398	12.471	16.2299	19.9066	20.3558	14.5997	21.1996	2000	13.0399	0.85014	902.986	0.451492	2060.28	30	89.1	1886443	1.98559	34.75	2.83235	115	18.9367	58.9511	60	-26	141	13.8575	63.3538	-0.25997	8269357	0.28804	538.481	24.2312	17.9216	-0.81276	2.35702	0.95561	0.414338	0.710581	1.32616	0.404045	0.684647	0.669212	0.981483	0.914551
0	-719.456	-2048	1778	14419	0.771514	0.713672	32.1123	44.9959	47.3532	51.9581	44.6474	53.11	35448.7	34.7149	0.736855	7082.22	0.199788	35528.7	41	137	141000000	2.61901	53	3.10428	235	30.2465	91.7524	95	-75	310	22.2164	99.0199	-0.40387	348000000	0.186737	1386.43	53.6197	130.061	-5.31516	6.87486	1.6943	0.601308	0.925227	1.67397	0.750954	0.640799	0.611432	0.990343	0.937374
0	-737.989	-2048	1508	8726	0.854975	0.764552	27.1767	35.5459	43.688	38.0628	38.2193	44.3887	20625.8	30.3909	0.773854	4700.02	0.22787	20712.1	29	158	104000000	2.95617	75	2.36156	214	40.5892	97.645	103	-89	303	30.9772	108.974	-0.28203	246000000	0.141948	2340.82	75.8183	340.697	-12.3019	12.0354	2.62326	0.63994	1.12303	1.89072	1.19856	0.609764	0.57188	0.985517	0.926205
0	-1190.15	-3024	3071	8468	0.979671	0.780866	32.0285	41.0167	50.2488	50.6702	44.9704	51.3846	36619.2	40.1828	0.76821	6941.88	0.189569	36749.2	43	133	76119957	2.60611	48	3.93405	201	28.8465	87.3097	89	-93	294	20.0102	94.811	-0.47087	330000000	0.19498	1366.14	66.339	133.451	-3.35585	6.26718	2.0664	0.502474	1.03694	1.80051	0.918453	0.611617	0.577576	0.988346	0.930478
0	-976.785	-3024	1376	26535	0.653835	0.577224	35.4225	61.367	57.2132	67.3662	58.0815	76.1144	56701.6	40.1239	0.6825	10457.9	0.184438	56798.8	44	141	246000000	2.65295	52	2.89436	209	30.382	88.5959	85	-45	254	21.5429	96.3385	0.247385	527000000	0.185231	1431.87	38.2395	171.006	6.74113	7.5629	1.49321	0.666353	0.868721	1.61269	0.672227	0.652318	0.626393	0.988195	0.931399
0	-526.248	-1024	1065	37842	0.895781	0.863407	58.2981	67.5211	77.0886	80.6703	75.3906	81.3467	171761	60.4841	0.787732	18969.5	0.110441	172067	10	91	112000000	2.34659	42	3.80618	230	25.8715	43.5428	35	-97	327	17.9168	54.4118	0.887672	509000000	0.238431	1064.67	39.3923	124.851	13.7935	5.36895	1.49778	0.559876	0.827871	1.62152	0.758646	0.671218	0.648753	0.992639	0.947412
0	-603.682	-1024	991	6139	0.913764	0.792961	27.9734	35.2772	42.5386	42.5386	39.5127	45.1602	22804.9	32.235	0.781213	4978.14	0.218292	22950.1	-80	43	27943466	2.59296	62	32.2773	71	44.2508	-3.8244	22	-683	754	28.3854	67.467	-4.21451	104000000	0.247107	4537.17	808.88	12303.9	-386.195	22.8397	9.92673	0.415906	1.49085	2.17749	7.21363	0.636117	0.596051	0.99178	0.959193
0	-716.456	-2048	1217	4434	0.849087	0.753457	24.37	32.3443	38.1673	38.1673	33.9344	40.6567	14959.7	27.4631	0.779815	3765.08	0.251682	15052.9	22	117	26137580	2.66026	51	3.49409	188	30.2568	66.5336	64	-105	293	21.2942	76.7776	-0.02208	88733948	0.18694	1468.09	67.1269	133.744	1.80581	6.45945	2.0287	0.510665	1.01178	1.78492	0.9177	0.622962	0.589817	0.988539	0.932234
0	-756.797	-2048	4269	16331	0.821583	0.808587	38.1418	47.1709	56.6472	52.6699	47.4191	58.0126	49826.5	38.7548	0.787598	8314.18	0.166863	49934	63	220	393000000	3.32776	82	2.95831	397	48.3888	142.94	143	-85	482	34.3659	155.187	0.05712	1200000000	0.115279	3651.28	109.936	1004.26	6.74997	18.9276	4.26465	0.631572	1.4824	2.16613	1.80448	0.541404	0.488995	0.989826	0.934839
0	-780.342	-2048	1375	20763	0.942583	0.612148	31.171	50.9207	56.0239	59.9883	58.8718	63.0473	51028.9	47.997	0.721215	9224.94	0.180779	51160.4	35	85	87771631	1.82207	23	5.02016	154	15.5702	61.52	63	-66	220	10.0759	65.0178	-0.54154	216000000	0.360665	442.604	36.0566	17.6618	-1.43195	1.96356	0.686515	0.466148	0.521723	1.24386	0.392348	0.763534	0.755385	0.993342	0.953773
0	-420.088	-1024	1404	135923	0.670434	0.523458	73.0176	139.491	143.848	156.333	120.817	156.691	620829	93.5194	0.652612	53927.5	0.086864	621247	31	115	925000000	2.4496	46	2.88389	270	26.3707	75.8073	78	-104	374	19.0912	82.4851	-0.1439	4230000000	0.210062	1057.05	74.2525	80.6547	-1.84065	5.33545	1.74049	0.508317	0.941546	1.6898	0.773582	0.635515	0.605915	0.993374	0.947099
0	-367.433	-1024	1347	30933	0.742913	0.686759	40.5236	59.007	67.7048	60.2546	58.1658	76.7282	72095.9	43.8371	0.725871	11540.7	0.160074	72275.1	19	103	144000000	2.43718	48	2.71246	204	26.7235	60.0446	59	-60	264	19.8985	68.2527	0.248257	337000000	0.208175	1053.08	35.5366	75.4468	2.93551	5.47602	1.48749	0.572073	0.865396	1.62754	0.690378	0.652773	0.627739	0.990057	0.936673
0	-763.997	-2048	1404	73002	0.926491	0.791096	55.4167	70.0506	76.2471	80.9802	79.6515	84.3083	179678	64.9013	0.763616	20165.4	0.11223	179878	43	205	1490000000	3.23001	100	2.04491	316	51.3734	129.438	135	-86	402	40.2195	142.739	-0.18346	3660000000	0.114601	3620.28	97.9203	844.186	-16.0579	20.3125	2.9842	0.743266	1.17021	1.96272	1.44758	0.605602	0.567058	0.990242	0.939735
0	-692.413	-2048	1767	212165	0.738323	0.644373	66.4542	103.13	111.978	120.859	101.248	122.834	344445	76.1433	0.641781	37026.3	0.107496	344662	24	152	1950000000	2.95165	72	2.87224	482	40.255	82.4238	75	-54	536	29.8906	95.8543	0.581063	3170000000	0.146595	2394.36	49.6987	510.841	26.7038	13.6684	2.18406	0.725137	0.99688	1.78236	1.04472	0.640682	0.608631	0.995957	0.960324
0	-400.771	-1024	1068	17135	0.81284	0.800141	41.0918	51.3557	62.6307	63.0249	57.0412	66.7785	56410.5	41.744	0.668137	10646.1	0.188726	56601.2	21	67	41272580	1.77509	21	5.83587	121	15.1148	44.3451	47	-84	205	9.2648	49.0782	-1.14793	136000000	0.361263	442.18	40.4382	16.0472	-1.6906	1.68792	0.918581	0.263421	0.591301	1.35778	0.530767	0.747835	0.735981	0.989326	0.943626
0	-552.042	-1024	1534	13557	0.875798	0.751898	28.3295	37.6773	45.3251	42.6597	43.783	46.8079	23282.1	32.9977	0.75387	5230.41	0.224654	23356.6	36	105	84518581	2.15493	36	3.6762	184	21.5558	74.1978	78	-83	267	15.41	78.9577	-0.61507	146000000	0.26528	729.006	56.866	42.4625	-3.44244	3.83578	0.989091	0.590693	0.683213	1.44012	0.507508	0.702895	0.688237	0.993318	0.949061
0	-880.064	-3024	1548	242794	0.906915	0.872419	86.192	98.7966	114.992	124.015	123.306	128.693	528838	89.6001	0.685887	46108.4	0.087188	529055	31	156	2580000000	2.95594	73	2.5719	267	39.9079	91.1366	88	-92	359	29.9249	103.089	0.357651	5620000000	0.144141	2321.47	69.3003	441.753	16.7516	13.1403	1.81405	0.756589	0.938083	1.71851	0.849759	0.642892	0.613651	0.992204	0.944394
0	-617.985	-2048	1357	104700	0.84778	0.779327	63.0599	80.9158	93.3791	87.0811	90.1405	95.0378	246144	68.5988	0.772973	24572.3	0.099829	246357	15	98	396000000	2.45428	43	4.0761	280	26.6714	50.993	45	-101	381	18.0837	61.4624	0.752433	931000000	0.223289	1177.34	58.4065	139.027	12.1922	5.98401	1.68743	0.558952	0.885291	1.67099	0.818692	0.658488	0.632148	0.994324	0.953022
0	-762.335	-2048	1444	84616	0.965713	0.701673	48.5358	69.1716	91.3857	80.9152	75.4356	92.2725	157272	66.7999	0.735006	19170.2	0.121892	157428	45	138	862000000	2.56959	51	2.62984	236	29.0657	94.4375	97	-58	294	21.0662	100.942	-0.1089	1600000000	0.19144	1270.88	54.7377	131.851	-3.04812	7.017	1.53301	0.642528	0.868068	1.60146	0.683446	0.657151	0.630535	0.991233	0.941006
0	-982.107	-3024	1295	1680	0.852077	0.813137	16.977	20.8783	25.3199	23.9156	21.8676	26.5578	4402.01	17.79	0.81349	1596.73	0.362728	4458.18	28	80	5727414	1.8381	27.25	2.92313	120	16.194	54.7583	55	-18	138	11.4946	58.3881	0.098688	15198711	0.326912	410.7	14.2692	10.6493	0.253845	1.87006	1.10225	0.258128	0.752342	1.47771	0.514292	0.676612	0.658607	0.97207	0.8985
0	-991.338	-3024	1197	1640	0.918278	0.733078	15.2302	20.7757	25.5492	26.005	21.9787	26.2548	4228.44	19.0778	0.798686	1583.3	0.374439	4282.3	-15	56	1940215	2.19087	37	2.89374	96	21.6365	21.1311	22	-71	167	15.2733	34.3956	-0.17053	5066209	0.255335	736.535	20.134	26.4034	0.288407	2.96946	1.3483	0.367172	0.763549	1.57641	0.719195	0.694959	0.67434	0.975482	0.911922
0	-833.113	-2048	1389	3268	0.955508	0.909541	24.8558	27.3278	33.5307	34.3539	32.8933	34.9031	12580.4	26.1119	0.797258	3281.07	0.260808	12682.5	61	174	54558259	2.80944	61	2.69494	218	35.0832	121.88	126	-39	257	25.6027	129.208	-0.3746	212000000	0.161808	1840.02	57.3339	222.575	-7.09421	9.47847	2.84744	0.543711	1.2361	1.94796	1.14836	0.576064	0.530606	0.978241	0.906352
0	-549.216	-1024	1231	19272	0.958102	0.787902	40.4724	51.3674	58.4727	57.2912	59.9267	61.6661	71820.7	49.2152	0.741931	11262.1	0.156809	72046.6	20	94	75081121	2.28203	42	2.82509	157	23.4558	55.4124	54	-71	228	17.2443	62.4169	0.063969	281000000	0.233124	825.336	32.9232	45.006	1.73885	4.12803	1.36119	0.503524	0.81572	1.55284	0.623125	0.668992	0.645625	0.987039	0.929765
0	-514.107	-1024	1440	7598	0.894134	0.652052	27.1406	41.6234	47.3228	50.0469	45.8467	51.5374	28250.4	37.2169	0.75274	5959.21	0.210943	28404.4	35	111	49813638	2.3506	40	3.63166	158	24.232	74.8297	78	-66	224	16.6133	80.9701	-0.63624	186000000	0.232527	956.668	43.6388	55.3483	-3.44322	3.91796	1.75872	0.365796	0.898614	1.68138	0.861699	0.656605	0.630122	0.98376	0.924202
0	-959.092	-3024	1310	21782	0.830881	0.803773	40.5465	50.4452	61.0241	58.9793	52.2852	64.4707	58603.9	41.9139	0.734133	9938.64	0.16959	58735.9	39	172	299000000	3.09319	76	2.70781	334	42.3357	105.085	105	-83	417	31.2478	117.08	-0.02969	805000000	0.132313	2664.99	78.6933	457.084	4.57632	13.3038	2.79301	0.648164	1.18927	1.95508	1.25755	0.587559	0.547104	0.991704	0.941289
0	-776.794	-2048	1569	15960	0.892978	0.82097	34.9405	42.56	50.1489	50.1489	44.5321	51.2699	40564.5	38.0052	0.788977	7236.31	0.17839	40681.7	51	179	297000000	2.89	66	3.24467	280	40.0772	127.125	141	-70	350	28.1908	136.493	-0.87467	758000000	0.16562	2469.71	78.8644	462.73	-36.1934	11.8239	3.08338	0.579321	1.19561	1.98473	1.45321	0.60601	0.565968	0.987112	0.931503
0	-495.244	-1024	1420	20062	0.994055	0.874833	43.1203	49.2898	59.325	61.0174	56.3126	65.3233	74783.7	48.9968	0.777384	11042.1	0.147654	74999.9	19	85	65080844	2.14357	36	3.0941	165	20.857	50.722	49	-50	215	15.0381	56.956	0.271408	243000000	0.260907	671.268	20.7041	30.4592	1.32837	3.12515	1.32808	0.398019	0.80228	1.54737	0.621474	0.67264	0.650209	0.98456	0.924279
0	-804.596	-2048	1319	73760	0.604893	0.588016	68.1615	115.918	121.131	126.427	92.5077	141.69	360344	70.1179	0.661287	37031.6	0.102767	360848	22	101	351000000	2.39696	41	3.30556	202	24.6541	61.5988	62	-95	297	17.4376	69.0071	0.003977	1720000000	0.223363	967.563	50.0314	72.2693	0.304185	4.75297	1.50715	0.51549	0.843491	1.60077	0.709467	0.666365	0.641637	0.991412	0.942726
0	-396.856	-1024	1382	210067	0.599176	0.540017	62.8645	116.412	129.084	99.9282	90.7894	135.386	285971	69.7513	0.577824	36327.6	0.127032	286139	64	164	3230000000	2.68745	50	3.3775	396	30.8569	117.674	122	-77	473	20.9847	124.092	-0.52019	4410000000	0.184886	1551.55	87.4387	243.167	-14.0338	8.46113	1.61466	0.679223	0.915992	1.69149	0.745821	0.636535	0.609051	0.996027	0.957835
1	-568.873	-1024	1239	19366	0.708035	0.605118	37.9406	62.6995	63.3619	67.7549	68.4448	70.9632	72747.2	44.3935	0.697678	12079.2	0.166044	72992.4	-4	40	13655712	1.67708	16	8.22513	149	14.7486	13.2306	9	-117	266	7.43492	26.4461	1.11527	51050596	0.460654	524.347	36.7864	36.1081	3.39178	2.03251	0.803792	0.40002	0.509722	1.30939	0.523687	0.784109	0.773307	0.993642	0.959284
1	-719.834	-2048	1404	53072	0.723549	0.667184	43.7527	65.5781	74.753	73.1835	56.9101	75.5551	98614.1	47.4489	0.773039	13352.9	0.135405	98740.5	-4	24	14507061	1.18484	14	12.0753	149	9.37144	9.77063	9	-92	241	6.09784	16.5332	1.17604	26990387	0.571484	177.881	24.1796	4.93788	0.362018	0.72046	0.435426	0.229928	0.372284	1.04699	0.290278	0.823045	0.820005	0.995747	0.966613
1	-781.12	-2048	3553	30236	0.519069	0.432952	34.9207	80.6571	51.572	80.4985	78.5017	81.9666	74314.7	41.8666	0.659342	12964.5	0.174454	74502.1	-2	41	25658044	1.67708	19	10.6036	213	15.1133	17.6492	13	-107	320	8.20766	29.1306	1.97342	63221934	0.447712	537.1	38.7051	67.6856	8.11583	2.36103	0.673193	0.539041	0.482801	1.24344	0.427757	0.784607	0.776942	0.996638	0.968568
1	-461.385	-1024	1436	34801	0.898856	0.800425	41.9252	52.3787	58.9694	61.019	62.2398	63.0395	72144.5	47.0809	0.744146	11262.3	0.156108	72285.2	-4	23	8209568	1.12272	14	9.59452	131	8.89286	9.3549	9	-90	221	5.94848	15.359	0.507814	17052102	0.588781	148.386	24.068	2.94908	0.135617	0.601955	0.43352	0.154983	0.384211	1.05987	0.283298	0.815618	0.812794	0.995743	0.965438
1	-546.195	-1024	1501	87416	0.671749	0.482215	43.4047	90.0113	98.8326	97.4369	71.6564	98.9749	150448	60.4649	0.644215	21234.5	0.141143	150604	-11	26	32140631	1.54998	19	13.6423	330	12.3979	7.82176	8	-121	451	7.95213	19.1748	0.463898	55373217	0.439033	306.495	34.433	24.2735	1.25832	1.30583	0.734	0.275928	0.560715	1.29887	0.414943	0.744657	0.73625	0.997989	0.972363
1	-753.768	-2048	1300	1854	0.76113	0.722434	16.5825	22.9537	22.6027	25.8558	25.1645	27.1935	4507.72	17.4707	0.762327	1731.07	0.384023	4568.29	3	81	3682275	2.07511	34.75	4.36172	163	24.1727	31.98	21	-21	184	15.8453	44.566	1.32852	9073199	0.322431	963.401	7.47258	74.6294	10.3103	3.70335	1.78168	0.338493	0.863595	1.70579	0.934919	0.68594	0.656336	0.975029	0.913314
1	-643.204	-1024	1211	10962	0.521441	0.487612	29.9877	61.4992	61.447	65.2533	36.7173	66.3293	40823.1	32.0682	0.768511	7460.56	0.182753	40980.4	-7	19	2599587	1.27525	12	9.31524	93	9.37554	5.98841	6	-77	170	5.5053	15.3995	0.07098	9718312	0.537768	201.284	23.1698	5.3875	-0.0275	0.825689	0.519162	0.2182	0.42409	1.13268	0.332372	0.802096	0.797387	0.992194	0.953892
1	-782.08	-2048	1752	37814	0.697338	0.659856	25.43	38.5387	40.502	39.4645	37.6171	43.5061	18186.2	26.8745	0.703714	4752.44	0.26132	18212.6	15	53	56066416	1.56403	20	7.66448	129	12.7684	34.2004	35	-107	236	8.19054	38.5057	-1.03323	27003604	0.436108	313.018	48.0134	12.1187	-1.16214	1.39762	0.54584	0.434792	0.461346	1.16233	0.329072	0.782297	0.777698	0.99557	0.962083
1	-553.277	-1024	1383	5088	0.908567	0.861501	20.1129	23.3463	27.0751	28.4141	24.7703	29.3605	7091.99	21.2117	0.786702	2269.1	0.319952	7132.88	-8	51	5653874	2.1015	30	6.55992	195	19.3886	20.1057	19	-110	305	12.5586	33.3349	0.357632	7926179	0.297024	706.977	39.5527	58.5921	2.14885	2.7468	1.15886	0.395585	0.758152	1.51494	0.565372	0.678337	0.659843	0.993325	0.947677
1	-782.5	-2048	1646	230486	0.803597	0.705307	49.471	70.141	79.1154	64.5736	77.5285	79.7626	140885	56.3651	0.718249	18230	0.129396	140948	-12	28	92566582	1.59723	20	16.0527	299	13.0529	7.9232	8	-130	429	8.68347	20.0403	0.460376	56606686	0.416443	338.838	47.1499	47.7114	1.88392	1.62132	0.618685	0.445935	0.50857	1.20626	0.355198	0.761698	0.756183	0.998109	0.973513
1	-511.906	-1024	1074	27282	0.699845	0.675808	46.5012	68.8084	90.6479	64.303	74.0754	90.9281	91493.7	48.1552	0.598529	16405.6	0.179309	91770.5	8	39	19812517	1.31568	16	5.44526	77	9.93656	23.5982	24	-78	155	6.80646	26.9483	-0.44422	66644844	0.449566	169.335	30.1694	3.13971	-0.17511	0.900181	0.47697	0.300786	0.432872	1.0718	0.281772	0.790378	0.787918	0.99274	0.952379
1	-967.85	-3024	1207	85837	0.882663	0.781849	60.8439	77.8205	90.9958	92.0913	81.043	96.2953	233714	68.6893	0.776449	23631.7	0.101114	233931	0	27	31290016	1.17977	14	9.8175	133	9.43487	13.369	14	-112	245	5.83331	19.0926	-0.60042	85274498	0.59057	185.797	36.72	4.66052	-0.15759	0.694303	0.445619	0.20525	0.373874	1.07683	0.304214	0.823965	0.820185	0.996386	0.969292
1	-950.516	-2048	1489	84807	0.830398	0.818503	38.7144	47.299	53.5738	53.5738	46.6389	53.7448	51816.8	39.277	0.740496	9076.99	0.175175	51861.5	-3	39	55906311	1.66708	22	6.7446	173	13.7953	17.7209	18	-118	291	9.22035	25.6752	-0.06074	34188051	0.388741	345.189	39.0874	13.271	0.111327	1.53393	0.653873	0.399973	0.539908	1.2347	0.355542	0.748177	0.741416	0.995528	0.959087
1	-514.775	-1024	1239	8171	0.698742	0.629573	30.0215	47.6855	54.9069	50.3008	44.7897	59.5765	30378.1	33.3198	0.711322	6618.99	0.217887	30546.5	-8	22	3035245	1.32804	14	10.6482	64	11.5348	5.71227	8	-119	183	6.10056	19.2734	-2.25905	11346978	0.55603	338.836	33.7346	18.8374	-3.11007	1.29959	0.784896	0.226844	0.470469	1.25283	0.546269	0.804058	0.794832	0.988797	0.950872
1	-947.682	-3024	1269	25319	0.936302	0.89873	45.456	50.578	56.374	60.7823	56.6863	63.3406	78661.1	47.3563	0.799399	11106.1	0.141189	78820.4	-12	19	6859241	1.45902	15	8.48453	95	10.8663	3.66946	4	-114	209	6.45927	16.4594	-0.28187	21353463	0.455749	257.448	32.5001	7.24454	-0.27916	1.01788	0.577098	0.260685	0.489516	1.17584	0.333363	0.768614	0.763969	0.993061	0.951822
1	-648.869	-2048	1268	462	0.709474	0.65642	9.81025	14.9451	17.558	17.2036	12.4987	18.2732	1105.42	10.6032	0.800627	645.762	0.584177	1138.38	-23.9	100	2199152	2.73141	82.75	2.10029	132	42.6339	48.8918	67	-84	216	33.7776	68.9933	-0.58504	5418755	0.188527	2369.66	45.1757	160.149	-9.00955	7.36261	7.24876	0.01004	2.00935	2.24551	2.21641	0.49789	0.431241	0.938816	0.850492
1	-1166.19	-3024	1260	47038	0.819865	0.719591	48.0112	66.7201	78.7392	72.9682	64.6083	84.3622	124644	54.7015	0.764784	15778.2	0.126587	124824	14	48	51002905	1.41595	16	7.21801	156	10.535	29.5957	27	-29	185	6.82392	32.9286	1.34893	135000000	0.427617	208.388	13.5507	6.70739	1.05944	1.1138	0.516935	0.360606	0.47021	1.10341	0.290632	0.772261	0.769552	0.993744	0.953396
1	-994.559	-3024	1280	43964	0.753744	0.677636	46.4536	68.5524	81.131	67.167	64.4024	81.3445	119009	51.6709	0.786726	14872.4	0.124968	119182	-5	24	12939997	1.2448	14	13.0526	154	9.81048	9.68531	9	-112	266	6.28137	17.1561	1.41535	35078968	0.549885	200.526	34.951	7.39144	0.757169	0.810038	0.492305	0.23743	0.41959	1.11725	0.3144	0.801017	0.797329	0.996636	0.968111
1	-613.386	-1024	1717	33238	0.938748	0.746143	47.2505	63.3263	77.2258	73.3899	72.7345	78.4267	126511	59.4475	0.743521	16391.1	0.129563	126781	-5	23	9240076	1.25026	13	14.8426	175	9.55761	8.86913	7	-53	228	5.8503	16.6732	2.18919	35244798	0.537411	199.336	14.9814	8.83503	1.05555	0.821397	0.507357	0.216922	0.424305	1.11311	0.321686	0.799499	0.795862	0.9959	0.965146
1	-442.868	-1024	1380	39965	0.925832	0.739152	36.2099	48.9884	53.6129	55.9905	56.9808	57.1815	55943.2	45.355	0.751496	9412.87	0.168258	56027	-15	31	16753029	1.71869	24	4.86033	121	14.4566	7.92741	8	-126	247	9.91476	20.4742	-0.02508	23486109	0.36789	356.349	46.8544	8.98994	0.103467	1.40477	1.00605	0.161052	0.715495	1.44416	0.484312	0.686661	0.671059	0.991908	0.942191
1	-417.1	-1024	2850	18981	0.73394	0.534549	33.84	63.3057	71.1894	69.7719	60.078	73.7531	69537.4	46.4626	0.730804	11190	0.16092	69747.3	-1	26	5603217	1.08449	14	5.78419	89	8.89566	12.2802	11	-46	135	5.85846	17.1814	0.783696	20589508	0.612525	144.397	9.07976	2.25267	0.267269	0.596331	0.378055	0.214188	0.335717	0.995853	0.261475	0.839047	0.836375	0.989965	0.952789
1	-755.311	-2048	1341	183480	0.528373	0.469986	69.6435	148.182	129.27	139.779	119.489	156.083	533760	78.2954	0.653669	48680.8	0.091203	534082	-4	24	53732465	1.18748	14	17.9205	264	9.51386	9.73072	10	-123	387	6.07704	17.1129	0.191867	156000000	0.586748	198.165	35.2751	10.4473	0.249194	0.806504	0.450766	0.269615	0.369832	1.06359	0.309992	0.826157	0.822708	0.998262	0.978497
1	-633.829	-2048	1378	62137	0.728197	0.705202	53.3333	75.6284	88.2875	88.88	66.9813	90.0122	152942	55.0724	0.741107	18661.8	0.122019	153107	0	28	21952224	1.11375	14	11.5272	145	8.97047	14.0096	14	-86	231	6.06522	18.7959	0.650071	54090719	0.604339	157.018	25.7816	3.94275	0.316472	0.631146	0.394062	0.219117	0.349229	1.01467	0.268429	0.832448	0.82984	0.99613	0.968585
1	-427.589	-1024	1293	180553	0.888862	0.856727	75.3458	87.9462	95.3831	104.618	95.768	105.606	373055	78.172	0.776484	32275.1	0.086516	373300	-6	19	29165583	1.05063	13	9.00021	129	8.01067	6.47093	7	-136	265	5.43926	12.7096	-0.06672	60300909	0.591955	119.662	46.368	1.96434	-0.18438	0.554839	0.397174	0.159051	0.366002	1.01214	0.259734	0.821941	0.820108	0.997271	0.972015
1	-431.756	-1024	1169	11072	0.850773	0.64242	30.562	47.5732	49.2188	55.3665	54.2241	55.7073	41200.8	40.474	0.735482	7843.61	0.190375	41391.6	-6.9	24	2869140	1.28045	16	7.00641	109	10.0264	8.64957	8	-76	185	6.67298	16.0977	0.541414	10726010	0.520282	184.32	23.7857	3.91272	0.240557	0.766525	0.546614	0.158525	0.455125	1.16068	0.334117	0.786398	0.781499	0.99344	0.955294
1	-534.957	-1024	3071	93945	0.940997	0.86794	62.2889	71.7665	83.6523	81.1313	78.6014	85.3325	219328	67.532	0.788841	22295.8	0.101655	219503	-7	20	18934016	1.15067	14	14.6898	136	8.95895	6.10276	7	-125	261	5.92435	14.1966	-1.59764	44239400	0.562893	164.3	33.6576	5.85668	-0.79755	0.684154	0.472825	0.174259	0.414465	1.09354	0.29823	0.801572	0.798514	0.996157	0.965824
1	-760.572	-2048	1375	165408	0.817282	0.751215	43.5421	57.9622	58.4953	66.2593	62.5546	67.2403	82167.8	47.3714	0.688199	13281.2	0.161635	82211.9	-15	26	53985229	1.59572	22	6.90964	195	13.1064	5.19407	5	-119	314	8.98659	18.0659	0.469775	26832008	0.397343	299.398	32.9135	11.2575	0.552708	1.43948	0.627735	0.391383	0.527221	1.21435	0.344287	0.752319	0.746386	0.996332	0.962814
1	-674.093	-2048	1306	1459	0.932029	0.786996	14.0201	17.8147	21.1454	22.078	19.9622	23.0094	3018.06	16.6038	0.824771	1224.53	0.405734	3063.2	-3	33	669333	1.43752	17.5	6.31456	105	11.7493	14.2694	12	-26	131	7.70427	21.4187	1.3124	1405278	0.475603	255.147	9.21631	5.69444	0.84784	1.00882	0.679195	0.19104	0.512292	1.25214	0.400533	0.768746	0.76027	0.986948	0.938177
1	-565.187	-1024	1216	7536	0.657484	0.582201	29.4588	50.599	47.3851	47.278	55.7494	58.3112	34273.8	33.2681	0.712078	7165.79	0.209075	34482.3	5	55	8672425	1.74009	24	7.36393	201	15.9031	26.4911	22	-53	254	10.4865	33.9234	1.32329	39682258	0.374833	449.021	20.3604	18.8283	2.59177	1.80693	0.776277	0.377567	0.565779	1.31655	0.435516	0.748687	0.738043	0.994729	0.957603
1	-674.571	-2048	1386	223474	0.88442	0.69256	74.6483	107.786	119.835	120.237	107.231	120.975	550414	95.3281	0.777345	41782.7	0.075911	550644	-7	20	47108812	1.13441	14	20.2991	281	8.90141	6.79606	7	-118	399	5.90599	14.519	-0.0508	116000000	0.575738	164.616	33.96	7.94309	-0.00612	0.700072	0.443919	0.213482	0.383533	1.05466	0.292382	0.816507	0.813852	0.99848	0.97886
1	-460.141	-1024	1119	34316	0.851162	0.768442	51.428	66.9251	73.9509	71.3113	76.8748	78.5222	139992	56.9641	0.749118	17404.8	0.124327	140284	-20	23	18495968	1.60101	16	8.14827	134	14.5292	4.79526	8	-122	256	7.31	23.2161	-1.0272	75611805	0.488818	515.995	33.624	29.7605	-2.54532	1.72456	0.879977	0.264239	0.522655	1.33919	0.584826	0.78509	0.773076	0.993069	0.958577
1	-995.191	-3024	1235	70508	0.883192	0.751247	57.5898	76.659	89.2018	85.6329	79.6021	90.6923	216027	67.7046	0.783034	22235.2	0.102928	216250	-5	21	19192044	1.12472	13	63.3058	467	9.16999	7.69779	9	-104	571	5.50356	16.4984	1.45793	58862665	0.616079	212.941	34.5748	27.8179	0.351378	0.742687	0.414873	0.260102	0.339925	1.03102	0.297977	0.840448	0.837083	0.999285	0.986514
1	-441.842	-1024	1056	14089	0.930686	0.771349	36.2152	46.9504	56.2853	53.9409	52.5301	56.9908	52476	43.6961	0.7663	8845.57	0.168564	52670.4	2	31	6127218	1.23434	14	5.79116	94	9.40493	16.4991	17	-59	153	6.17803	20.8541	-0.3699	22906029	0.530255	162.673	17.5507	2.59109	0.116179	0.732523	0.461294	0.221566	0.409795	1.08153	0.289386	0.803292	0.800248	0.990909	0.949478
1	-526.646	-1024	1103	1463	0.87856	0.613353	15.3084	24.9586	28.074	27.4658	27.0871	30.954	6370.85	21.9276	0.813916	2041.91	0.320508	6481.04	-3	23	305820	1.0125	12	4.54916	70	7.97243	10.1258	10	-20	90	5.67133	14.4581	0.434933	1354772	0.618234	106.505	3.58449	1.01632	-0.02384	0.46909	0.383252	0.092042	0.358207	0.999066	0.25243	0.825071	0.823401	0.977898	0.929193
1	-747.837	-2048	1493	706774	0.937385	0.734871	114.411	155.689	178.35	176.66	165.314	179.43	1872478	145.941	0.736157	99798.7	0.053298	1872895	-2	22	153000000	0.93614	12	19.6103	294	7.78942	9.85056	10	-114	408	5.2857	14.6906	0.194725	404000000	0.672532	118.779	35.1816	3.28371	-0.07652	0.476239	0.318141	0.186383	0.290887	0.919972	0.231651	0.858793	0.857251	0.998906	0.983918
1	-601.862	-1024	3071	131623	0.927199	0.878685	62.0983	70.6718	81.1835	79.6876	77.4668	84.0236	208317	65.5268	0.798838	21273.7	0.102122	208449	-11	29	49286202	1.55706	21	9.4045	126	12.7515	9.07449	10	-357	483	8.69301	19.3507	-0.83364	78053640	0.420455	292.103	252.771	8.87079	-0.63225	1.12093	0.847946	0.133752	0.635547	1.36645	0.437352	0.7148	0.703147	0.998091	0.971525
1	-453.616	-1024	1261	2176	0.837847	0.72285	17.2027	23.7985	27.625	29.2677	22.1404	29.8448	5710.88	19.9395	0.793376	1947.48	0.341013	5774.23	-11	35	1192630	1.77409	21	5.07213	105	14.6091	11.9513	11	-71	176	9.16417	23.4112	0.260764	3164764	0.381751	405.25	16.1206	11.7844	0.610451	1.54025	0.989009	0.206107	0.667416	1.43496	0.519698	0.713011	0.698005	0.985439	0.92924
1	-582.514	-1024	1328	17591	0.856765	0.700182	33.3797	47.6729	56.114	47.6159	49.8933	56.7627	46532.9	40.8445	0.760856	8222.84	0.17671	46678.4	-7	26	5101177	1.36301	16	7.10015	127	10.5918	9.05162	8	-71	198	6.97685	17.029	1.09494	13536169	0.483259	208.056	14.9524	4.61712	0.515291	0.884231	0.600468	0.181996	0.494384	1.19025	0.34731	0.768701	0.763197	0.992811	0.95149
1	-792.078	-2048	1290	11138	0.751911	0.684644	26.595	38.8449	37.7589	40.846	47.0142	47.0142	21044.4	29.208	0.738327	4992.59	0.237241	21131.9	-1	27	4126724	1.17768	15	13.8379	139	9.60028	13.3543	12	-39	178	6.0875	19.2486	1.95857	7829551	0.585064	192.172	9.183	5.56864	0.663492	0.700887	0.3899	0.255166	0.341426	1.00572	0.268099	0.836892	0.834119	0.994082	0.962591
1	-724.689	-3024	1452	75759	0.607208	0.51185	47.8179	93.4218	98.3516	70.8218	85.1315	98.7147	176815	56.7264	0.703146	21666.3	0.122537	177011	-27	28	41464955	1.97375	28	5.22485	150	17.6542	0.949366	2	-154	304	11.8612	23.395	-0.53172	96883024	0.311464	546.426	58.0743	22.8561	-1.17735	2.09431	1.26548	0.238777	0.819687	1.56955	0.584308	0.655928	0.634152	0.993679	0.947158
1	-516.96	-1024	1326	1993	0.873242	0.846666	21.2323	25.0776	30.6056	29.2962	28.8974	31.4653	8393.29	21.8988	0.781498	2555.71	0.304494	8507.48	-11	42	1845706	1.65852	20	3.90185	72	15.6452	22.3171	28	-49	121	9.76996	30.4318	-1.14632	7878728	0.39906	428.041	12.1246	11.4298	-2.03928	1.69607	1.37056	0.111121	0.763522	1.55487	0.703192	0.703837	0.678255	0.954323	0.886056
1	-738.196	-2048	1390	4232	0.551299	0.492656	19.4893	39.5597	41.7423	43.1358	27.7712	45.2816	10346.1	21.8092	0.683227	3360.76	0.324833	10427.7	2.1	44	3380577	1.64191	18.25	5.96686	126	13.3133	21.3405	21	-74	200	8.35297	28.2633	0.048283	8329809	0.401903	343.396	19.19	10.8838	0.558984	1.43961	0.702608	0.332704	0.52843	1.26218	0.40466	0.761311	0.752873	0.991659	0.948671
1	-798.484	-2048	1266	490457	0.902019	0.678935	110.809	163.21	190.873	202.25	170.991	207.508	1838427	147.218	0.739802	98099.3	0.05336	1839106	1	24	131000000	0.853972	11	21.7895	223	7.53412	12.0886	13	-129	352	5.08066	16.3489	-1.47799	492000000	0.719006	121.154	49.1769	3.64638	-0.29041	0.430342	0.29064	0.18258	0.256044	0.872182	0.224193	0.876963	0.875325	0.998721	0.98412
1	-764.117	-2048	1204	36854	0.843396	0.811062	46.0517	56.7794	64.0674	66.8529	59.5998	67.2974	90658.1	47.8876	0.779014	12527.9	0.138188	90809	-11	25	19756203	1.51665	16	20.9643	373	13.455	7.54445	11	-121	494	6.94549	23.1531	-0.3998	48679679	0.506052	479.148	34.8494	71.866	-0.5274	1.75186	0.804649	0.333364	0.479642	1.26705	0.556076	0.797978	0.788833	0.99804	0.977809
1	-862.197	-3024	3071	65583	0.737668	0.668649	49.2484	73.6536	85.932	65.824	83.7022	93.3226	136044	54.3319	0.721724	17724.2	0.130283	136222	-5	29	24523706	1.41698	17	7.62988	142	11.2765	11.4443	10	-101	243	7.25342	19.3374	0.887168	50938215	0.485296	242.961	35.6264	8.82257	1.00439	1.06475	0.545337	0.312653	0.463249	1.16142	0.326362	0.781346	0.776559	0.995569	0.961914
1	-415.292	-1024	1389	105001	0.94118	0.831501	73.7956	88.7499	105.228	103.1	97.3732	106.607	392166	83.5297	0.764642	33884.9	0.086404	392536	-5	27	44234818	1.38898	15	85.9363	641	11.147	11.0333	12	-124	765	6.7752	20.5251	2.27237	165000000	0.521419	299.547	35.843	81.7986	2.25472	1.12427	0.712878	0.208021	0.48779	1.24385	0.466589	0.781359	0.774067	0.999276	0.98495
1	-963.202	-3024	2258	309682	0.693579	0.494592	50.2868	101.673	112.152	95.1872	112.11	125.186	232572	70.5184	0.367168	49810.9	0.214174	232738	-20	66	546000000	2.52515	45	13.141	895	27.0799	23.0605	22	-132	1027	18.8318	41.9809	0.882186	410000000	0.205202	1230.61	55.5925	422.42	13.43	4.94584	3.20559	0.213328	1.36494	2.09539	1.32535	0.537023	0.484408	0.998198	0.969194
1	-687.858	-2048	1637	115252	0.954111	0.796921	64.1977	80.5573	94.1371	93.6646	89.3528	96.6809	283900	76.8606	0.710987	29380.9	0.103491	283983	-2	24	28317118	1.01524	14	16.6664	183	8.33636	10.6616	11	-118	301	5.75036	15.6747	-0.87612	69773945	0.636245	132.027	35.5183	3.52506	-0.2365	0.531823	0.368743	0.166449	0.335623	0.98446	0.25327	0.837409	0.835432	0.99784	0.976182
1	-728.362	-2048	1302	64171	0.953568	0.84526	56.4903	66.8318	79.7028	79.4591	78.3294	80.4693	170386	63.7287	0.718238	20693.7	0.121452	170516	-3	22	12326759	0.960785	13	32.122	86	7.85214	9.17902	9	-310	396	5.53288	13.8597	-1.16495	32754726	0.645371	107.838	193.234	2.58694	-0.21195	0.476035	0.34811	0.148773	0.324354	0.959005	0.240518	0.841686	0.840177	0.998802	0.982049
1	-508.196	-1024	1147	98786	0.934988	0.857661	74.1546	86.4614	99.5074	99.4068	98.3639	103.733	373922	80.8404	0.732808	34251.6	0.091601	374175	-8	20	16093225	1.12874	14	5.20123	82	8.75872	5.90639	6	-114	196	6.14804	12.7636	-0.24435	60956802	0.543012	128.024	33.3023	1.49249	-0.18983	0.605915	0.48177	0.111746	0.437215	1.09392	0.287087	0.788732	0.785848	0.994165	0.956682
1	-481.338	-1024	1248	195894	0.753715	0.566218	55.64	98.2661	101.369	102.398	94.2864	109.094	274567	74.0647	0.697329	29296.3	0.1067	274624	-14	29	71030589	1.62004	23	6.90139	204	13.4976	7.52084	7	-144	348	9.41358	19.042	0.331172	99577944	0.388671	306.034	46.6732	10.2935	0.476713	1.25929	0.991889	0.117745	0.700256	1.43213	0.492128	0.692619	0.677926	0.995673	0.957269
1	-489.013	-1024	1297	80457	0.669216	0.639592	48.4552	75.7596	88.8996	84.8571	62.4806	90.0823	112686	50.6995	0.619741	18204.9	0.161554	112793	-12	23	19301411	1.40977	19	5.44819	123	11.23	5.34406	5	-135	258	7.77532	15.4886	-0.1826	27058692	0.445858	211.338	45.4038	3.67571	-0.12511	0.922411	0.666925	0.156913	0.55693	1.23823	0.351967	0.739314	0.73252	0.994582	0.954288
1	-471.829	-1024	1180	73435	0.731064	0.569344	57.514	101.018	96.9687	111.739	110.466	121.849	274131	73.8507	0.610694	33416.9	0.121901	274530	-13	17	11136283	1.22647	16	3.74189	92	9.6321	1.98411	2	-94	186	6.8172	12.3146	0.008606	41631948	0.473306	147.712	21.2967	1.89157	-0.07298	0.825472	0.446275	0.297266	0.412654	1.0567	0.272326	0.799168	0.797034	0.993183	0.95452
1	-449.118	-1024	1267	37747	0.877825	0.801987	42.5221	53.0209	59.4918	57.6635	61.5534	63.4522	75081.5	46.5431	0.728416	11815.7	0.157372	75186.2	-8	20	6542719	1.13977	14	8.54109	115	8.75305	6.09958	6	-55	170	6.11109	13.1655	0.746302	13032082	0.541335	136.126	14.1619	2.32663	0.005532	0.62713	0.455615	0.149194	0.420327	1.06081	0.273878	0.795588	0.793362	0.993042	0.953686
1	-673.778	-2048	1264	27474	0.165859	0.134427	35.3967	263.314	167.252	54.8145	161.638	171.491	67450.4	43.6732	0.566202	14152.6	0.209822	67696.5	-3	26	10022195	1.23978	15	35.3367	216	9.95716	11.8024	11	-78	294	6.38974	19.0994	3.01481	24694889	0.556154	225.492	24.7818	16.4681	1.11417	0.786568	0.466562	0.217691	0.407523	1.08723	0.295023	0.805564	0.80212	0.99727	0.971169
1	-762.229	-2048	2661	30755	0.641195	0.45714	42.0916	92.0758	86.1745	88.9344	79.9111	106.038	81049.7	59.0386	0.49788	18191.2	0.224445	81498.3	-4	24	8577011	1.16111	15	14.3902	125	9.39413	9.82796	10	-122	247	6.17481	16.6998	-1.58865	22728393	0.591156	182.293	35.2376	5.67648	-0.59046	0.703313	0.408144	0.245528	0.357684	1.02964	0.276196	0.829005	0.826177	0.99668	0.97051
1	-488.289	-1024	1342	91449	0.906235	0.826734	51.2749	62.0211	72.9539	67.8877	73.768	74.4247	128229	56.2057	0.707632	17378	0.135524	128203	-15	29	35804830	1.67182	23	6.9187	153	13.9877	7.11831	7	-165	318	9.60949	19.7871	-0.45822	50194872	0.379747	340.858	61.1921	10.3845	-0.35862	1.31012	0.983907	0.134362	0.706409	1.43453	0.476016	0.689501	0.674361	0.995062	0.95404
1	-549.932	-1024	1315	118056	0.682095	0.436777	63.199	144.694	121.309	158.122	134.272	170.631	441310	98.695	0.46388	60428.3	0.13693	441341	0	23	28939842	0.822824	11	14.1358	115	7.31373	11.7141	11	-102	217	4.99047	15.6568	1.24613	108000000	0.727601	107.918	35.9201	3.6027	0.477596	0.447994	0.263396	0.253383	0.240971	0.834957	0.204378	0.882968	0.881739	0.997409	0.978259
1	-613.322	-1024	1308	22961	0.767275	0.691987	42.122	60.871	70.353	58.7466	65.7673	72.2406	85922.2	46.7048	0.733634	12835.4	0.149384	86153.1	-1	21	4241235	0.774146	11	6.5389	85	6.90923	10.0274	10	-23	108	4.86452	13.591	0.78142	15913751	0.729057	84.1661	3.75246	0.784778	-0.02591	0.336702	0.269134	0.109346	0.250519	0.847878	0.205344	0.877733	0.8766	0.989812	0.958682
1	-478.462	-1024	1273	60124	0.962997	0.804331	59.7831	74.3266	88.5892	88.0119	84.9776	92.697	229150	71.5763	0.75604	23952.6	0.104528	229450	-2	24	14227337	1.02033	14	5.18013	82	8.35188	10.821	11	-73	155	5.72801	15.3829	-0.40992	54295626	0.629387	119.538	15.7264	1.37306	-0.11995	0.506002	0.40399	0.109372	0.358739	1.03139	0.272699	0.827994	0.825152	0.992031	0.95578
1	-624.845	-1024	1062	12834	0.882945	0.711862	33.9168	47.6452	58.2778	50.9509	50.7013	60.3615	47786.5	42.0681	0.74693	8525.91	0.178417	47978.7	0	22	2898090	0.84343	11	9.65002	98	7.38071	11.0829	10	-57	155	4.88397	15.0271	1.38534	10834237	0.712145	102.983	15.784	1.76032	0.216784	0.399673	0.301226	0.130762	0.264054	0.886262	0.229665	0.873576	0.871673	0.994088	0.967489
1	-669.475	-2048	1216	24051	0.890076	0.657945	33.4866	50.8958	59.5455	58.5468	56.449	59.919	53524.2	45.3011	0.721538	9519.01	0.177845	53660.7	0	30	10216737	1.26465	16	13.1387	116	10.0147	14.7766	15	-124	240	6.55249	20.6105	-0.97295	22794766	0.541712	206.446	37.5241	8.0302	-0.39233	0.851092	0.468194	0.274895	0.406437	1.08937	0.297937	0.806365	0.802911	0.99541	0.963508
1	-862.595	-2048	1147	15270	0.83383	0.757446	42.0982	55.5791	63.9312	64.9209	60.4117	66.5995	74453.9	46.3435	0.707855	12091.1	0.162397	74703.8	-2	21	3439230	0.967847	12	7.17356	88	7.97813	9.7742	9	-51	139	4.90544	15.0076	0.706092	16825373	0.666598	129.693	15.586	2.01053	0.105411	0.477953	0.285412	0.225099	0.253937	0.865334	0.218925	0.87805	0.876179	0.994373	0.968687
1	-555.474	-1024	1312	55141	0.862316	0.606296	54.5019	89.8932	102.954	102.343	93.0373	111.027	242673	77.5163	0.631329	29801.8	0.122806	242992	15	51	67364609	1.45626	18	4.51747	110	11.3236	31.7151	30	-81	191	7.81694	34.9525	0.245889	297000000	0.426971	215.831	33.5355	4.3129	0.273191	1.0798	0.588349	0.287342	0.512242	1.16095	0.315262	0.756298	0.751489	0.992895	0.949463
1	-700.225	-2048	1978	69616	0.7119	0.569672	46.0336	80.8071	89.7383	76.8634	74.1683	93.0352	145483	57.5266	0.66928	19987.2	0.137385	145709	-4	23	20873755	1.16835	14	18.7898	203	9.58402	8.91049	10	-123	326	5.88926	17.3159	-1.31399	43689709	0.601791	220.444	34.9799	11.7749	-0.69399	0.791829	0.43051	0.256989	0.350311	1.03474	0.302794	0.835756	0.832524	0.997839	0.976963
1	-870.445	-2048	1534	17931	0.745898	0.515095	38.9435	75.6046	78.2338	66.5581	255.35	269.135	87423.7	56.3933	0.710509	13407.1	0.153358	87721.9	-6	20	40489311	1.15561	13	420.54	168	10.5852	5.03101	6	-1016	1184	5.54356	47.5191	-19.7538	198000000	0.564474	2232.75	1748.99	21420.5	-265.841	4.00833	0.417906	0.365889	0.367218	1.02861	0.278983	0.823609	0.821348	0.999819	0.992526
1	-401.179	-1024	1437	16270	0.838612	0.783556	37.5349	47.9032	58.2664	49.2078	54.4052	59.5612	50357.1	40.1722	0.741831	8889.69	0.176533	50526.5	-10	25	4082590	1.39537	18	3.60677	73	11.0938	7.11076	7	-61	134	7.79157	15.8407	-0.03327	12678485	0.453686	200.365	14.5301	2.87182	-0.06235	0.90775	0.631576	0.174861	0.533305	1.20907	0.339744	0.749248	0.74317	0.983365	0.925546
1	-835.982	-2048	1498	123611	0.831272	0.650504	71.0304	109.193	101.557	111.885	230.281	351.729	377678	90.769	0.643363	39274.4	0.103989	377956	10	30	4130000000	1.09019	10	123.546	309	33.3415	3.5514	20	-2048	2357	4.45539	182.69	-11.0322	12600000000	0.555677	33363.2	6919.21	1623908	-9979.55	62.6242	0.411171	0.373109	0.357021	0.954292	0.280931	0.823359	0.822952	0.999955	0.996286
1	-1125.61	-3024	1788	105605	0.79463	0.625075	43.5108	69.609	75.8231	74.7228	59.5902	195.5	89101.2	55.3134	0.556633	17331.5	0.194515	89252.2	-19	35	59441228	1.93058	28	8.35689	471	17.1779	7.52483	7	-227	698	11.7795	23.7248	0.300133	50236856	0.316646	506.241	116.956	18.7564	0.461504	1.854	1.3442	0.156103	0.855174	1.6012	0.605615	0.644695	0.620673	0.99841	0.972012
1	-1125.61	-3024	1788	105078	0.675363	0.636386	42.8665	67.3593	76.0017	74.1642	58.8825	77.311	88694.1	45.492	0.632096	15215.9	0.171555	88806.9	-19	35	64756013	1.90933	27	74.9868	718	17.0696	8.01687	7	-117	835	11.7699	24.8247	3.297	54728656	0.31908	551.996	34.0022	134.51	3.96437	1.93661	1.36828	0.167712	0.856601	1.60328	0.626968	0.644737	0.620751	0.998824	0.975922
1	-1036.62	-3024	1233	44886	0.211877	0.195084	47.8648	245.355	195.152	64.5046	188.403	197.882	127921	51.9851	0.636144	19300	0.150874	128222	-4	25	12245482	1.1648	15	9.88905	132	9.28425	10.5506	10	-85	217	6.31098	16.5171	0.821192	34980617	0.576053	161.497	24.4696	3.54871	0.225583	0.664389	0.454837	0.182344	0.398701	1.08478	0.294344	0.809375	0.806213	0.995538	0.96417
1	-340.925	-1024	1388	56660	0.294361	0.242503	49.8608	205.609	199.613	82.0011	212.043	212.287	151136	60.5232	0.63088	21749.5	0.143907	151499	-12	22	22147826	1.47903	18	26.8201	365	11.8504	5.44335	5	-134	499	7.32484	19.7709	1.63949	59219480	0.456373	361.26	45.4807	41.1944	2.05384	1.34245	0.643555	0.313454	0.494706	1.18701	0.388291	0.770395	0.765523	0.998563	0.977785
1	-508.82	-1024	1119	11859	0.923381	0.625276	30.6948	49.0899	60.2151	53.7726	55.6786	61.2766	47995.5	45.3287	0.69951	9130.42	0.190235	48215.2	-10	21	4011701	1.40692	15	15.5468	119	11.2191	4.78835	6	-123	242	6.5329	18.3925	-2.21487	16310407	0.498568	315.355	33.6115	17.111	-1.82517	1.04339	0.547086	0.258464	0.45573	1.16295	0.33431	0.786125	0.781207	0.994653	0.959244
1	-695.255	-2048	1226	18822	0.879641	0.793907	35.9777	45.3172	50.0678	55.3875	49.2902	56.0244	46259.2	39.8629	0.772303	8069.16	0.174434	46377.8	-1	31	8288811	1.33546	17	6.7625	138	10.635	15.2946	14	-31	169	7.002	20.9852	1.06937	20423796	0.507108	206.454	9.71026	5.30368	0.730731	0.911105	0.57028	0.221257	0.468859	1.17776	0.342591	0.781201	0.775642	0.991404	0.948999
1	-1006.25	-3024	1404	43777	0.738668	0.663133	27.0169	40.7413	40.8379	44.6484	38.0492	47.0574	22721.3	30.0943	0.633636	6122.55	0.269463	22732.3	-16	30	18211418	1.71802	23	6.23499	168	14.5619	7.37113	8	-140	308	10.1221	20.3962	-0.21799	9456739	0.364664	361.671	46.6824	10.2708	-0.13517	1.43805	0.999856	0.17671	0.716366	1.43998	0.477333	0.685654	0.670021	0.994194	0.950155
1	-757.37	-2239	13753	1445334	0.811962	0.522175	120.932	231.592	260.24	248.134	218.281	261.068	3560834	188.044	0.601485	187482	0.052651	3561332	3	30	559000000	1.05933	13	17.4038	382	8.34242	16.482	17	-99	481	5.97259	19.6689	0.459366	1380000000	0.580124	115.208	26.7362	2.83948	0.199103	0.587021	0.40919	0.176241	0.380354	1.02095	0.260198	0.814558	0.812698	0.998981	0.98195
1	-621.326	-1024	1253	16898	0.836105	0.751654	39.1146	52.038	56.1063	60.5137	56.2356	65.039	61889.4	43.5092	0.746949	10129.9	0.163677	62093.2	-2	19	3808731	0.98827	11	17.0572	120	7.65123	8.87803	8	-88	208	4.56507	15.0132	1.28071	13995513	0.660589	146.576	24.3911	4.76316	0.321657	0.53821	0.279678	0.256384	0.241894	0.835322	0.216871	0.884496	0.882785	0.996639	0.976138
[truncated: 806 more columns]

## Sheet: AP-validation
ID (0 = malignant, I = benign)	Mean	Minimum	Maximum	VoxelNum	Elongation	Flatness	LeastAxisLength	MajorAxisLength	Maximum2DDiameterColumn	Maximum2DDiameterRow	Maximum2DDiameterSlice	Maximum3DDiameter	MeshVolume	MinorAxisLength	Sphericity	SurfaceArea	SurfaceVolumeRatio	VoxelVolume	10Percentile	90Percentile	Energy	Entropy	InterquartileRange	Kurtosis	Maximum	MeanAbsoluteDeviation	Mean	Median	Minimum	Range	RobustMeanAbsoluteDeviation	RootMeanSquared	Skewness	TotalEnergy	Uniformity	Variance	Autocorrelation	ClusterProminence	ClusterShade	ClusterTendency	Contrast	Correlation	DifferenceAverage	DifferenceEntropy	DifferenceVariance	Id	Idm	Idmn	Idn
0	-785.55	-2048	1423	41888	0.817114	0.624938	42.6929	68.3154	73.8578	75.3164	80.4732	81.7602	103030	55.8215	0.595211	17856.1	0.173311	103213	-1	58	81746564	1.94062	23	9.68801	329	19.4638	32.9861	40	-267	596	10.1799	44.1764	-1.92479	201000000	0.356228	863.468	168.25	124.288	-11.7823	3.4215	1.27188	0.420925	0.664871	1.48273	0.785053	0.735044	0.720685	0.998004	0.975235
0	-857.57	-2048	4734	41773	0.701841	0.663107	49.4228	74.5321	80.0685	82.2855	63.4056	83.9261	133882	52.3097	0.692206	18283.7	0.136566	134008	17	118	230000000	2.6635	58	2.99802	208	32.2364	62.742	58	-95	303	23.5708	74.1968	0.538667	738000000	0.180562	1568.61	50.2045	219.404	15.5035	8.45566	1.81163	0.646321	0.930953	1.7211	0.857035	0.646853	0.617623	0.989749	0.93741
0	-917.954	-2048	1619	16783	0.913124	0.830462	38.0035	45.7619	52.2678	53.9263	52.4465	55.8099	51274.8	41.7862	0.728527	9161.66	0.178678	51316	44	114	120000000	2.25077	34	4.28351	179	21.6366	79.7394	81	-78	257	14.5941	84.6113	-0.43646	367000000	0.254291	800.7	59.4249	54.963	-2.18485	3.96439	1.05811	0.573029	0.697235	1.43737	0.527717	0.702487	0.686306	0.99288	0.948258
0	-784.826	-2048	1618	22229	0.94801	0.787056	39.5048	50.1931	62.9875	62.5924	58.4858	65.7235	61863.7	47.5836	0.616054	12278.8	0.198481	62019.9	28	133	185000000	2.7647	63	3.50272	207	34.5813	80.8627	84	-116	323	25.7488	91.3166	-0.55843	517000000	0.166894	1799.95	78.53	199.419	-6.83647	8.18584	2.43892	0.532626	1.09056	1.85527	1.10617	0.612136	0.575405	0.988237	0.932405
0	-802.86	-2048	1371	18909	0.877529	0.757355	28.0752	37.0701	45.356	41.109	47.5029	47.9994	23099.7	32.53	0.69047	5680.81	0.245926	23126.6	29	98	95043385	2.31738	35	7.7149	159	23.3259	62.8501	66	-124	283	14.7119	70.8968	-1.42388	116000000	0.253494	1076.22	66.4786	186.37	-13.3263	4.69742	1.21125	0.581708	0.746478	1.53191	0.637438	0.686962	0.669906	0.99195	0.944945
0	-801.092	-2048	8392	831	0.059386	0.046094	14.1825	307.683	21.6705	19.5333	19.6125	313.974	2487.63	18.2721	0.540087	1643.91	0.660833	2540.88	32	94	4653690	2.30507	30	12.305	300	24.2977	63.213	64	-112	412	13.3509	74.8339	0.448744	14229216	0.277697	1604.22	65.7273	422.967	7.38976	4.54013	1.33989	0.451854	0.716465	1.43615	0.781125	0.700913	0.686375	0.996156	0.963676
0	-779.825	-2048	1725	335	0.829132	0.749552	9.74136	12.9962	13.7135	15.414	15.0421	18.0458	982.515	10.7756	0.818038	584.256	0.594654	1024.3	-11	41	276322	1.92432	24.5	7.1758	98	16.7749	15.8388	18	-101	199	10.2067	28.7201	-1.1415	844888	0.330916	573.974	39.3274	24.4175	-2.52847	1.83357	0.796211	0.366601	0.627067	1.28784	0.390908	0.712417	0.70322	0.990483	0.938788
0	-873.403	-2048	4848	16719	0.821572	0.753995	40.858	54.1887	59.3865	62.8733	56.1342	64.5617	67111.1	44.5199	0.651631	12255.9	0.182621	67111.4	34	109	111000000	2.36115	34	8.29969	170	24.6676	73.3157	79	-126	296	14.8037	81.4511	-1.73306	445000000	0.251971	1259.08	91.8402	206.025	-16.2991	4.88627	1.51177	0.504919	0.842114	1.63424	0.758731	0.663808	0.640773	0.991445	0.942801
0	-706.294	-2048	1389	14985	0.992322	0.864546	33.5198	38.7716	44.8355	51.0048	47.3565	51.8856	34511	38.4739	0.714291	7176.53	0.207949	34645.3	17	106	83427146	2.59781	44	5.81367	176	29.5883	62.67	68	-120	296	18.7555	74.6149	-1.32016	193000000	0.205778	1639.85	68.359	223.173	-14.1365	5.98108	1.85319	0.467721	0.890808	1.68758	0.968599	0.663105	0.638604	0.989733	0.940468
0	-671.183	-2048	1386	15142	0.825449	0.722039	35.0078	48.4846	54.3798	49.9057	54.2913	59.0968	46326.3	40.0215	0.634091	9837.49	0.212352	46298.5	26	80	51878153	2.08155	26	8.80093	170	18.9848	51.2785	52	-115	285	11.1342	58.533	-1.07314	159000000	0.31265	796.625	57.7064	79.1697	-3.36914	2.93767	0.980026	0.461359	0.643945	1.41918	0.541013	0.723129	0.710077	0.99343	0.952201
0	-722.179	-2048	1614	649	0.879761	0.685844	11.5662	16.8642	20.0432	21.113	18.0539	21.3435	1935.35	14.8365	0.779246	963.789	0.497993	1984.39	7	128	6218911	2.6696	54	4.45087	166	39.8222	83.2773	103	-90	256	25.2473	97.8892	-1.40087	19015067	0.224541	2647.18	71.8708	409.194	-34.6584	7.52243	2.44301	0.37168	1.06838	1.89086	1.21209	0.624808	0.59012	0.981431	0.918854
0	-892.452	-2048	4769	2128	0.84811	0.621796	16.1815	26.0237	29.8414	29.0631	29.5647	30.658	6415.65	22.071	0.766505	2178.36	0.339539	6489.98	32	118	13558116	2.53547	44	4.3467	193	27.6837	71.2415	69	-91	284	18.9534	79.8204	-0.03925	41349610	0.209674	1295.94	54.3245	136.619	0.26636	5.37987	1.51366	0.542185	0.868966	1.64502	0.709873	0.653187	0.627702	0.989902	0.936503
0	-771.365	-2048	1632	15550	0.638652	0.550381	37.7126	68.5209	52.7628	64.4481	54.4712	225.05	47242.5	43.761	0.587859	10750.6	0.227562	47546	27	98	74630323	2.34256	39	5.65036	229	24.1951	61.3215	63	-98	327	16.3023	69.2775	-0.93255	228000000	0.240158	1039.05	50.7868	96.59	-6.13997	4.27025	1.26165	0.516734	0.75641	1.52643	0.641257	0.688051	0.669019	0.993774	0.951547
0	-876.542	-2048	3916	171820	0.872505	0.768361	43.2975	56.3505	64.8966	64.2455	61.3808	65.366	84072.7	49.1661	0.401722	23102.7	0.274794	84057.6	16	143	1360000000	3.05389	72	3.2141	310	41.2581	72.7632	66	-229	539	29.3997	89.0575	0.221664	667000000	0.143458	2636.75	185.626	665.935	21.393	14.8502	1.34533	0.833308	0.821736	1.61006	0.655094	0.661995	0.639765	0.997483	0.966608
0	-761.1	-2048	1464	45478	0.721177	0.607018	42.3773	69.8123	83.6121	69.1314	72.6355	84.6809	97824.9	50.3471	0.647109	15866.2	0.16219	97854.1	25	71	129000000	1.91924	23	9.79019	194	16.9146	46.3338	47	-115	309	9.54508	53.2148	-1.06869	277000000	0.352258	684.993	55.2663	64.8913	-3.29061	2.49193	0.958983	0.405902	0.610717	1.39107	0.555878	0.739213	0.727275	0.994521	0.957921
0	-795.48	-2048	1466	29893	0.913819	0.83438	46.1983	55.3685	62.3602	68.8678	65.9342	69.9951	91318.5	50.5968	0.724125	13542.8	0.148303	91401.4	33	81	107000000	1.82659	25	9.5472	148	16.0132	55.6547	56	-122	270	10.7486	59.8203	-1.24669	327000000	0.339945	481.029	60.516	25.291	-1.30943	1.96345	0.799197	0.397899	0.578031	1.30032	0.446542	0.740213	0.731491	0.993646	0.953143
0	-1073.07	-3024	1797	1093616	0.728803	0.651746	82.2587	126.213	122.519	152.526	121.199	163.172	671348	91.9842	0.323879	114481	0.170524	669840	-11	28	477000000	1.63237	21	10.7869	256	13.4103	8.01428	8	-155	411	8.46382	20.8744	-0.91549	292000000	0.412812	371.513	62.0073	23.9672	-0.95609	1.49909	0.685111	0.362344	0.558758	1.2594	0.368682	0.740484	0.733153	0.997901	0.97092
0	-580.227	-1024	1487	5125	0.829223	0.823189	30.3292	36.8435	45.4819	38.8465	41.6188	46.1283	24117.5	30.5515	0.768169	5255.11	0.217897	24279.3	9	77	10897984	2.16325	28	4.83987	176	21.0219	35.888	30	-87	263	12.6066	46.1133	0.790435	51628401	0.287585	838.487	37.8523	71.5845	6.70342	4.34428	1.70297	0.449127	0.876187	1.66058	0.82371	0.668224	0.641019	0.988741	0.936834
0	-461.639	-1023	1676	18118	0.878576	0.852541	43.7678	51.338	66.3656	57.9305	56.4415	67.0957	71838.9	45.1043	0.762314	10962.8	0.152603	72056.8	-4	52	21353845	1.9378	17	6.87151	143	17.8721	18.3647	17	-117	260	8.25154	34.3307	-0.43779	84925978	0.403912	841.337	40.1126	83.333	2.11844	3.4084	0.750689	0.602097	0.464205	1.25057	0.506425	0.806698	0.795611	0.994057	0.963044
0	-494.711	-1024	1477	11640	0.817221	0.782487	36.1931	46.2538	51.0174	58.631	50.8172	58.8304	44321.6	37.7996	0.713365	8490.16	0.191558	44515.3	21	145	96093992	2.97218	67	3.1182	279	39.2052	76.624	69	-71	350	27.7823	90.8598	0.589102	367000000	0.150267	2384.25	44.2867	440.485	28.9478	11.222	3.58078	0.508669	1.39067	2.07026	1.41081	0.552419	0.50111	0.984916	0.920419
0	-417.969	-1024	1505	8029	0.763488	0.59153	26.6129	44.9899	53.9891	53.6866	43.3768	55.6615	28513.7	34.3492	0.715455	6308.66	0.22125	28659.2	20	89	30018650	2.1757	36	2.99188	145	21.2704	55.1234	56	-78	223	15.3835	61.1456	-0.07233	107000000	0.254907	700.186	44.7701	29.7595	0.102466	3.31079	1.42828	0.396737	0.874225	1.59186	0.615218	0.643991	0.617711	0.98633	0.924558
0	-487.132	-1024	1197	2562	0.738024	0.661621	20.42	30.8637	35.5054	38.2625	28.668	38.7765	9909.65	22.7781	0.739389	3017.52	0.304503	10020.6	30.1	98	11953613	2.18842	33	3.2774	155	20.7462	62.8966	62	-28	183	13.9947	68.3062	0.122312	46753627	0.262535	709.757	25.7148	33.125	0.203707	3.05232	1.71718	0.281399	0.908348	1.67356	0.797041	0.652609	0.623813	0.980382	0.915961
0	-559.845	-1024	1508	4176	0.842027	0.744228	25.0394	33.6449	42.8869	42.3999	34.107	43.0307	16388.2	28.3299	0.719043	4339.27	0.26478	16516.4	29	102	20118249	2.33839	38	3.34067	164	23.6459	62.4763	61	-39	203	16.1079	69.4089	0.064744	79569247	0.23698	914.301	25.5742	56.9053	0.797547	4.05801	1.80355	0.378621	0.959647	1.67566	0.757941	0.634198	0.602096	0.979316	0.911182
0	-510.36	-1023	1024	4883	0.808919	0.618179	22.2297	35.96	45.1626	34.3971	37.4188	45.4596	16290.2	29.0887	0.736259	4220.89	0.259106	16425.3	18	51	6589398	1.3197	18	3.14375	99	10.4305	34.36	34	-3	102	7.55934	36.7349	0.312135	22165216	0.473001	168.846	8.24685	2.69743	0.033691	0.938731	0.489568	0.313837	0.437506	1.06202	0.278345	0.789924	0.786453	0.981585	0.928322
0	-536.665	-1024	1602	1266	0.868061	0.549042	13.9581	25.4226	32.4799	33.6568	27.9253	34.4728	4798.34	22.0684	0.647328	2125.3	0.442924	4896.48	-7	33	593403	1.49419	20	3.54322	64	12.3776	14.59	17	-41	105	8.44498	21.65	-0.61676	2295090	0.424686	255.853	9.98006	4.76987	-0.57689	1.16821	0.621783	0.302102	0.533083	1.12842	0.302659	0.74814	0.742328	0.976805	0.913257
0	-514.742	-1024	1488	1672	0.253921	0.178097	17.6947	99.354	66.9082	68.0497	28.5883	70.7918	6802.6	25.2281	0.558772	3107.18	0.456763	6985.38	18	75	4675467	1.96719	33	2.92531	107	18.6113	47.6645	50.5	-28	135	13.6047	52.8803	-0.35121	19533430	0.300956	524.43	18.8852	20.2173	-1.25697	2.90704	1.09109	0.465326	0.713308	1.4348	0.521355	0.70021	0.68087	0.979327	0.915874
0	-499.085	-1024	1919	23329	0.975174	0.792836	44.1325	55.6641	66.6292	67.1021	64.2996	68.8347	94083.7	54.2822	0.747789	13377.7	0.142189	94329.8	7	45	20907024	1.45367	19	4.50136	140	11.7462	25.8417	26	-55	195	8.33442	29.9363	0.170423	84536653	0.420173	228.386	20.9639	4.6583	0.206407	1.14013	0.496365	0.384788	0.448778	1.07789	0.281378	0.783372	0.780369	0.993991	0.955552
0	-478.578	-1024	1591	13815	0.839297	0.750095	37.3319	49.7696	55.7915	59.3089	53.7358	59.9193	55657.3	41.7714	0.750874	9388.55	0.168685	55860.4	10	62	21897900	1.88973	26	5.72767	194	16.7791	32.7554	30	-84	278	10.8406	39.8131	0.811337	88543218	0.330622	512.164	33.722	24.2281	2.60319	2.15675	0.950888	0.369307	0.648555	1.39621	0.493822	0.719849	0.705669	0.99357	0.951715
0	-577.634	-1024	1676	32290	0.757818	0.693058	38.0975	54.9702	66.7265	61.1724	52.2395	67.2696	59842.7	41.6574	0.727549	10169.4	0.169936	59952.5	7	71	63550069	2.10115	31	4.85458	204	20.2478	35.5076	31	-87	291	13.4465	44.3633	0.960589	118000000	0.284828	707.317	35.1604	48.5462	5.55521	3.29289	1.08341	0.496787	0.715083	1.46803	0.544097	0.69451	0.678299	0.993758	0.950602
0	-470.255	-1024	1751	6302	0.697932	0.625028	18.8715	30.193	35.179	29.3987	31.4024	36.9627	8327.35	21.0727	0.731247	2717.01	0.326276	8377.54	23	79	23514275	2.08405	28	39.9347	482	19.9319	51.4054	48	-59	541	11.8157	61.0839	3.92805	31258600	0.309461	1088.72	31.9763	1135.46	55.1355	5.87825	2.12391	0.485773	0.769233	1.55551	1.46981	0.71052	0.695291	0.996388	0.969767
1	-760.147	-2048	1703	21359	0.923694	0.834359	41.1957	49.3741	56.9716	63.663	52.2771	63.9696	65193.3	45.6066	0.736496	10636.1	0.163147	65307.7	-10	23	5631182	1.367	16	9.76082	154	10.7765	6.4106	7	-109	263	7.13788	16.2371	-0.65365	17218015	0.489672	222.549	33.768	5.70795	-0.37667	0.904055	0.568609	0.212033	0.471702	1.16638	0.33733	0.778566	0.773647	0.99612	0.964231
1	-683.475	-2048	1476	664	0.887486	0.704976	10.8086	15.3319	19.463	17.4708	14.9054	19.8972	1538.39	13.6069	0.791626	814.096	0.529186	1576.07	-5.7	47	736306	1.94151	24	4.7877	115	16.8824	23.9277	26	-60	175	10.4926	33.3001	0.266186	1747700	0.325401	536.359	19.9427	15.4935	0.100098	1.76335	1.06094	0.196906	0.720312	1.40691	0.484566	0.69178	0.673602	0.984295	0.923626
1	-889.679	-2048	1537	20892	0.703632	0.599746	24.0079	40.0301	41.9594	44.2604	33.738	45.5141	18112.2	28.1665	0.655288	5089.78	0.281014	18146	-5	40	12892955	1.68846	23	4.62653	135	14.2221	16.3733	15	-59	194	9.54959	24.842	0.614823	11198331	0.384986	349.039	17.3452	13.5744	1.33929	1.69522	0.58614	0.479444	0.494681	1.18273	0.332434	0.767333	0.761796	0.992942	0.951353
1	-771.038	-2048	1212	7222	0.888584	0.703486	26.3091	37.3981	45.9134	41.2848	37.1512	46.5746	21968.7	33.2314	0.752851	5038.63	0.229354	22082.1	-96	91	28169454	3.06705	62	2.59337	151	46.8167	1.02603	6	-129	280	31.2417	62.454	0.006491	86131486	0.161501	3899.45	44.5428	1016.14	-12.2013	18.2005	5.24922	0.541032	1.42075	2.17069	2.77806	0.612231	0.568906	0.973548	0.91333
1	-773.698	-2048	1370	471140	0.826792	0.749592	60.1599	80.2569	81.0197	85.5381	92.0305	96.4709	230609	66.3557	0.470132	38682.6	0.167741	230491	-12	28	151000000	1.53764	22	3.37089	87	12.7761	7.94289	8	-150	237	8.96148	17.9024	-0.06978	73871212	0.403239	257.406	46.9577	5.33398	-0.02135	1.29932	0.656239	0.328424	0.548652	1.23308	0.349784	0.743174	0.736429	0.993569	0.950932
1	-1078.88	-3024	1604	1576	0.876911	0.705924	23.0486	32.6503	42.3941	40.8443	33.4268	43.7334	10515.1	28.6314	0.622937	3726.05	0.354352	10757.1	-64	47	3306719	2.36407	67	2.5604	139	38.2207	8.87754	30	-111	250	28.9503	45.8058	-0.75902	22570347	0.298041	2019.36	35.4171	177.807	-14.2785	7.89047	4.39403	0.287519	1.32407	1.912	2.15686	0.648809	0.605231	0.967811	0.906678
1	-465.448	-1024	2167	46865	0.911559	0.855472	51.5229	60.2275	67.8243	71.9588	69.2876	75.9323	120877	54.9009	0.755907	15640.3	0.12939	121053	-4	23	10139073	1.10416	14	8.17586	108	8.72199	8.97568	9	-109	217	5.98494	14.7087	-0.04924	26189305	0.588024	135.784	34.7557	2.45936	-0.05828	0.609223	0.402788	0.197731	0.370383	1.02382	0.263746	0.81997	0.818035	0.996034	0.966571
1	-437.286	-1024	1545	6489	0.91442	0.766912	27.6823	36.0958	43.9035	42.9999	40.0837	44.6089	23019.9	33.0067	0.776639	5038.87	0.218892	23162.2	-2	28	2356375	1.27734	15	8.42387	116	10.1685	12.5038	11	-74	190	6.41439	19.0561	0.813209	8410982	0.552083	206.789	16.1317	5.64522	0.562634	0.809227	0.458665	0.253959	0.382329	1.08061	0.307285	0.820521	0.816439	0.993078	0.958341
1	-1013.25	-3024	1513	59103	0.506849	0.399838	42.1381	105.388	97.5579	90.7336	74.3045	113.726	133785	53.4158	0.573812	22045.5	0.164783	133927	4	45	62049929	1.50042	15	12.6915	189	14.9209	21.3773	16	-115	304	7.18738	32.4016	2.22647	141000000	0.521629	592.872	40.9533	124.744	13.7025	2.84911	0.545554	0.668945	0.367463	1.11477	0.402613	0.840375	0.833422	0.996862	0.974555
1	-523.899	-1024	1463	5631	0.933775	0.884448	30.1398	34.0775	44.0219	45.2759	37.0703	46.221	22369	31.8207	0.736192	5215.04	0.233137	22519.2	19	75	12195351	1.79568	28	2.87333	112	17.1011	41.5129	36	2	110	12.2869	46.5376	0.818418	48770983	0.33631	442.433	4.47481	17.1276	2.95128	2.15648	0.706575	0.492338	0.573405	1.21488	0.346793	0.734694	0.726615	0.973991	0.907546
1	-526.865	-1024	1348	31000	0.802492	0.669899	44.9196	67.0542	76.3881	76.4821	80.404	84.6182	105894	53.8105	0.656998	16475.4	0.155583	106170	2	23	9875919	0.804703	11	21.5246	153	7.65172	12.8838	11	-78	231	4.48698	17.8487	2.66264	33823395	0.754209	152.586	25.4081	6.55265	0.949108	0.480861	0.239477	0.278372	0.189754	0.738835	0.201788	0.912182	0.910005	0.998069	0.984491
1	-488.056	-1024	2507	94502	0.752899	0.413332	48.6442	117.688	122.136	110.586	116.567	130.632	337006	88.6072	0.647732	36156	0.107286	337554	4	20	36139337	0.481052	8	72.0874	312	6.55009	13.4369	12	-73	385	3.49008	19.5555	6.73788	129000000	0.880899	201.869	16.7011	47.5209	4.98169	0.798448	0.392428	0.335466	0.147914	0.566281	0.367687	0.94825	0.944747	0.998596	0.991981
1	-427.986	-1024	1365	53343	0.88479	0.79116	46.8077	59.1634	68.7382	68.7382	63.4854	69.169	102719	52.3472	0.738193	14368.6	0.139883	102887	-2	24	13660961	1.01763	13	7.92368	90	8.35168	11.036	10	-86	176	5.6139	16.003	0.616063	26349087	0.646101	134.303	24.7122	2.52141	0.149377	0.558362	0.337086	0.231132	0.301165	0.943259	0.243784	0.855057	0.852997	0.994873	0.966928
1	-463.974	-1024	2653	21269	0.917684	0.826855	42.9258	51.9145	61.0952	61.0952	58.5198	64.347	73936.6	47.6411	0.726974	11718.5	0.158494	74153.3	-4	18	2813717	0.868577	12	4.81067	68	6.96356	7.06197	7	-54	122	4.88976	11.5018	-0.00509	9809884	0.659611	82.4205	14.8534	0.819057	-0.18562	0.410021	0.301036	0.148219	0.288591	0.89446	0.215986	0.857748	0.856949	0.991917	0.958994
1	-538.566	-1024	1521	284882	0.721471	0.594215	94.0145	158.216	178.202	173.631	132.187	181.134	1196997	114.148	0.719612	75761.4	0.063293	1197847	11	89	689000000	1.98288	25	5.88582	257	23.9463	36.5643	24	-112	369	13.2469	49.1929	1.79052	2900000000	0.34027	1083	48.946	235.019	28.6882	6.19829	0.835648	0.759701	0.546677	1.32683	0.510579	0.764703	0.754213	0.996804	0.968738
1	-760.147	-2048	1703	21359	0.923694	0.834359	41.1957	49.3741	56.9716	63.663	52.2771	63.9696	65193.3	45.6066	0.736496	10636.1	0.163147	65307.7	-10	23	5631182	1.367	16	9.76082	154	10.7765	6.4106	7	-109	263	7.13788	16.2371	-0.65365	17218015	0.489672	222.549	33.768	5.70795	-0.37667	0.904055	0.568609	0.212033	0.471702	1.16638	0.33733	0.778566	0.773647	0.99612	0.964231
1	-683.475	-2048	1476	664	0.887486	0.704976	10.8086	15.3319	19.463	17.4708	14.9054	19.8972	1538.39	13.6069	0.791626	814.096	0.529186	1576.07	-5.7	47	736306	1.94151	24	4.7877	115	16.8824	23.9277	26	-60	175	10.4926	33.3001	0.266186	1747700	0.325401	536.359	19.9427	15.4935	0.100098	1.76335	1.06094	0.196906	0.720312	1.40691	0.484566	0.69178	0.673602	0.984295	0.923626
1	-889.679	-2048	1537	20892	0.703632	0.599746	24.0079	40.0301	41.9594	44.2604	33.738	45.5141	18112.2	28.1665	0.655288	5089.78	0.281014	18146	-5	40	12892955	1.68846	23	4.62653	135	14.2221	16.3733	15	-59	194	9.54959	24.842	0.614823	11198331	0.384986	349.039	17.3452	13.5744	1.33929	1.69522	0.58614	0.479444	0.494681	1.18273	0.332434	0.767333	0.761796	0.992942	0.951353
1	-771.038	-2048	1212	7222	0.888584	0.703486	26.3091	37.3981	45.9134	41.2848	37.1512	46.5746	21968.7	33.2314	0.752851	5038.63	0.229354	22082.1	-96	91	28169454	3.06705	62	2.59337	151	46.8167	1.02603	6	-129	280	31.2417	62.454	0.006491	86131486	0.161501	3899.45	44.5428	1016.14	-12.2013	18.2005	5.24922	0.541032	1.42075	2.17069	2.77806	0.612231	0.568906	0.973548	0.91333
1	-773.698	-2048	1370	471140	0.826792	0.749592	60.1599	80.2569	81.0197	85.5381	92.0305	96.4709	230609	66.3557	0.470132	38682.6	0.167741	230491	-12	28	151000000	1.53764	22	3.37089	87	12.7761	7.94289	8	-150	237	8.96148	17.9024	-0.06978	73871212	0.403239	257.406	46.9577	5.33398	-0.02135	1.29932	0.656239	0.328424	0.548652	1.23308	0.349784	0.743174	0.736429	0.993569	0.950932
1	-757.309	-2048	1698	164826	0.764277	0.608482	56.9516	93.5962	111.849	107.931	92.2394	112.624	238116	71.5335	0.58766	31614.3	0.132768	238158	-9	33	84192720	1.65943	22	29.7368	553	13.7332	11.7613	11	-129	682	9.02394	22.6008	1.80066	122000000	0.400402	372.469	48.8128	54.0294	2.90735	1.57272	0.80949	0.309263	0.597188	1.32472	0.439954	0.730947	0.721066	0.999045	0.980314
[truncated: 806 more columns]

## Sheet: VP-train
ID (0 = malignant, I = benign)	Mean	Minimum	Maximum	VoxelNum	Elongation	Flatness	LeastAxisLength	MajorAxisLength	Maximum2DDiameterColumn	Maximum2DDiameterRow	Maximum2DDiameterSlice	Maximum3DDiameter	MeshVolume	MinorAxisLength	Sphericity	SurfaceArea	SurfaceVolumeRatio	VoxelVolume	10Percentile	90Percentile	Energy	Entropy	InterquartileRange	Kurtosis	Maximum	MeanAbsoluteDeviation	Mean	Median	Minimum	Range	RobustMeanAbsoluteDeviation	RootMeanSquared	Skewness	TotalEnergy	Uniformity	Variance	Autocorrelation	ClusterProminence	ClusterShade	ClusterTendency	Contrast	Correlation	DifferenceAverage	DifferenceEntropy	DifferenceVariance	Id	Idm	Idmn	Idn
0	-967.667	-3024	3071	3302	0.937173	0.838484	24.4154	29.1185	33.6733	35.5437	31.2842	38.5017	13335.6	27.289	0.804609	3379.94	0.253451	13442.9	51	112.9	23949144	2.05218	34	3.05585	169	19.5043	81.6499	82	-39	208	13.9409	85.1641	-0.06649	97499922	0.277859	586.213	33.6337	23.7041	0.139264	2.90413	1.05879	0.464612	0.74063	1.45812	0.493926	0.678218	0.661242	0.987455	0.928743
0	-540.6	-1024	1542	72581	0.843659	0.75164	61.8191	82.2457	94.8122	95.2404	79.5688	98.2387	249757	69.3873	0.773642	24790.7	0.099259	250064	19	84	230000000	2.1193	32	9.47533	357	21.7848	47.6356	41	-22	379	13.677	56.3196	1.89477	793000000	0.294204	902.747	11.6978	161.298	15.3102	4.13324	1.12913	0.553462	0.677636	1.46303	0.632379	0.717716	0.702981	0.99571	0.961519
0	-786.03	-2048	1299	8622	0.874393	0.769132	27.2589	35.4412	40.1417	41.2139	40.5766	42.2467	21147	30.9895	0.77155	4793.14	0.226657	21244.8	64	202	178000000	3.10856	82	2.38376	272	44.3714	133.452	137	-44	316	33.4252	143.633	-0.16618	438000000	0.128084	2821.25	64.4898	436.171	-2.04356	13.5747	3.64926	0.572415	1.35263	2.07489	1.57041	0.570318	0.523605	0.980077	0.913081
0	-498.677	-1024	1724	77873	0.836444	0.736963	38.4831	52.2186	61.5944	61.4433	55.3198	62.2019	60960.1	43.6779	0.67181	11149.8	0.182904	61001.6	56	140	889000000	2.47771	41	4.681	213	26.3746	101.107	105	-105	318	17.5762	106.816	-0.8375	696000000	0.219045	1187.02	93.8058	149.352	-10.2263	6.14715	1.04573	0.707847	0.718362	1.46764	0.518759	0.688544	0.672758	0.994774	0.953427
0	-530.248	-1024	1309	753537	0.770342	0.612252	57.0012	93.1008	106.644	109.339	84.1959	112.338	264202	71.7195	0.470293	42338.9	0.160252	264308	16	98	1590000000	2.41138	49	2.59785	187	26.7404	56.4926	56	-97	284	20.2825	64.9565	0.212684	1120000000	0.210315	1027.93	47.1891	91.5279	3.56585	6.0664	0.68068	0.797882	0.555919	1.25083	0.363833	0.741829	0.734478	0.995347	0.957913
0	-349.016	-1024	1474	25193	0.904548	0.811855	44.0294	54.2331	259.453	64.9098	258.605	262.059	83001.5	49.0565	0.775261	11869.4	0.143002	83218.8	34	123	208000000	2.48866	44	3.96552	192	27.2893	83.8884	90	-119	311	18.9851	90.8577	-0.7486	687000000	0.215101	1217.87	79.3901	107.778	-7.2397	5.6591	2.00012	0.474528	0.993849	1.75217	0.905716	0.628336	0.596131	0.988755	0.93343
0	-502.073	-1024	1288	36657	0.912822	0.842011	38.1836	45.3481	52.306	50.4929	51.9036	54.047	51353.3	41.3947	0.759549	8796.45	0.171293	51389.5	44	116	570000000	2.25581	36	4.82145	244	22.7751	83.132	88	-116	360	15.5442	88.2053	-0.88895	400000000	0.252986	869.247	79.9283	85.388	-6.97906	4.48365	0.925	0.655635	0.665472	1.40515	0.472003	0.705705	0.692792	0.995953	0.959336
0	-1033.75	-3024	1368	18562	0.821478	0.536632	28.3387	52.8083	62.179	61.3009	54.7851	62.2324	38438.3	43.3809	0.625397	8807.2	0.229126	38555.2	45	99	106000000	1.89245	28	3.88713	144	16.9564	72.2815	73	-41	185	11.8701	75.4581	-0.54341	220000000	0.318563	469.315	30.005	16.9874	-0.98657	2.18788	0.807933	0.452514	0.591549	1.32713	0.437733	0.736018	0.725601	0.987998	0.936568
0	-826.95	-2048	1453	24826	0.964834	0.873718	40.7668	46.659	55.1059	57.6923	52.1799	58.9262	61040.3	45.0182	0.773881	9687.71	0.15871	61171.8	27	142	248000000	2.73404	66	2.16692	214	35.5031	90.7005	97	-59	273	27.2774	100.042	-0.28559	612000000	0.164627	1781.85	51.7364	219.358	-7.01609	10.1366	1.84126	0.694501	0.929143	1.71556	0.871639	0.651575	0.622051	0.987855	0.933181
0	-444.791	-1024	1286	28119	0.796869	0.736098	34.4827	46.8453	53.5099	46.3588	53.8479	55.5604	40674.2	37.3295	0.671742	8514.53	0.209335	40716.2	48	128	511000000	2.40512	39	3.22734	221	24.4567	88.3968	89	-50	271	16.6093	93.7812	-0.00993	358000000	0.225372	980.908	37.0864	92.8513	-0.0206	5.36049	0.886075	0.71474	0.658764	1.38098	0.441947	0.705871	0.693235	0.992852	0.94653
0	-515.46	-1024	1215	7299	0.898445	0.654014	15.0422	22.9999	26.0115	26.9062	23.7068	27.3025	4778.71	20.6641	0.730825	1877.35	0.392856	4799.69	88	177	147000000	2.48733	47	3.46316	230	27.9418	137.581	144	-37	267	19.4759	141.99	-0.73942	96767017	0.211962	1232.46	64.9323	162.67	-12.7349	7.20587	1.13656	0.727943	0.753952	1.50877	0.55105	0.678944	0.660614	0.992329	0.944031
0	-734.531	-2048	1448	3284	0.756016	0.613753	17.2282	28.0702	29.8581	32.168	28.2002	33.8726	6943.01	21.2215	0.750166	2346.16	0.337918	7001.64	78	176	65012256	2.53152	48	3.5581	209	30.1293	135.507	145	-40	249	20.96	140.701	-0.92973	139000000	0.209172	1434.6	62.5263	149.683	-13.9074	6.5095	2.87539	0.389131	1.16103	1.90239	1.29195	0.611099	0.572102	0.978414	0.912961
0	-652.405	-1024	1283	6192	0.902302	0.770802	27.705	35.9431	42.5386	40.1032	40.1055	44.0778	23006.5	32.4316	0.756281	5172.51	0.224828	23148.2	61	144	82914859	2.3289	43	3.62195	194	26.386	110.925	120	-40	234	18.4801	115.718	-0.92094	310000000	0.245508	1086.24	49.5498	92.3465	-10.161	5.05206	1.6557	0.503088	0.853671	1.64892	0.83786	0.671757	0.646749	0.984729	0.927876
0	-465.313	-1024	1363	155893	0.77958	0.725311	55.2995	76.2425	79.2953	78.6143	78.1517	90.7915	177100	59.4371	0.710541	21463.8	0.121196	177022	35	185	2510000000	3.09418	96	1.93931	247	48.335	113.85	117	-97	344	38.7714	126.826	-0.14516	2850000000	0.124704	3122.88	86.3941	642.191	-9.3139	18.3113	2.06106	0.797911	0.985916	1.79464	0.993606	0.637706	0.60611	0.989966	0.938403
0	-468.888	-1024	1481	7546	0.894759	0.832254	17.918	21.5295	23.6776	25.0583	23.916	26.5875	5268.47	19.2637	0.804208	1820.7	0.345585	5289.38	52	126	70509908	2.26927	37	3.59216	172	23.0056	92.0949	96	-33	205	15.8681	96.6644	-0.69855	49424000	0.246153	862.543	40.3191	57.4504	-4.89876	4.12808	1.00264	0.607093	0.70463	1.44695	0.494243	0.692551	0.677205	0.988128	0.932154
0	-557.756	-1024	1957	15986	0.818754	0.640135	22.5761	35.2677	39.4441	41.0679	33.7427	42.8445	16207.4	28.8756	0.759726	4076.64	0.25153	16246.3	28	198	314000000	3.22317	103	2.16042	261	54.3272	124.921	137	-113	374	42.6692	140.137	-0.46007	319000000	0.119252	4033.37	118.025	1169.77	-57.0904	23.2528	2.21747	0.825	1.04793	1.83757	1.03237	0.617024	0.582701	0.991671	0.941896
0	-501.259	-1024	1481	39938	0.705661	0.602731	35.8859	59.5389	64.5956	50.7963	65.5509	66.3201	62498.5	42.0143	0.709898	10728.4	0.171658	62570.7	17	103	201000000	2.50417	47	3.49899	221	27.4538	62.1767	66	-121	342	19.7332	70.9617	-0.35819	315000000	0.20588	1169.63	65.1452	89.454	-3.60647	5.61283	1.58085	0.557107	0.911841	1.68305	0.727818	0.635407	0.608291	0.992176	0.94186
0	-1042.31	-3024	1437	44523	0.8534	0.728056	31.3027	42.995	48.3319	46.0547	45.3596	49.3781	34440.3	36.6919	0.683588	7488.61	0.217437	34479.8	90	178	892000000	2.55743	43	5.74181	253	27.989	136.514	141	-118	371	18.3427	141.524	-1.08128	691000000	0.209535	1393.01	123.192	189.261	-13.9669	6.174	1.96032	0.515445	1.03621	1.81294	0.873969	0.603777	0.569413	0.992557	0.941907
0	-760.858	-2048	1380	61984	0.834514	0.702014	48.217	68.6838	85.3183	76.4893	67.8825	86.8802	133344	57.3177	0.72356	17444.5	0.130823	133370	32	123	513000000	2.51338	49	3.47833	256	28.3662	83.747	90	-153	409	20.4121	90.9379	-0.29377	1100000000	0.208855	1256.14	119.926	134.91	-6.46771	6.88026	1.1174	0.719566	0.695862	1.46204	0.586488	0.707893	0.691598	0.996619	0.96443
0	-846.64	-3024	1516	54654	0.856687	0.846395	30.9224	36.5342	40.4379	37.3918	42.0041	42.1691	25519	31.2984	0.780399	5371.27	0.210481	25531.8	82	176	1080000000	2.66366	45	71.4852	1203	30.3507	133.085	137	-130	1333	19.4132	140.445	3.14988	504000000	0.198025	2013.15	143.32	7485.35	106.333	10.0206	2.90016	0.55088	1.15358	1.92629	1.54004	0.586264	0.5472	0.999073	0.979894
0	-971.321	-3024	1351	66943	0.794361	0.691965	31.1326	44.9916	45.9496	51.6418	47.9732	56.678	34772.4	35.7396	0.649878	7927.61	0.227986	34761.8	56	152	855000000	2.66121	47	3.52724	284	29.4874	106.442	109	-111	395	19.971	113.044	-0.30645	444000000	0.191269	1449.09	95.8488	184.866	-8.46133	7.12367	2.25459	0.51846	1.13173	1.88837	0.951193	0.581918	0.541478	0.992394	0.94025
0	-999.338	-3024	1306	5689	0.624789	0.621428	24.9091	40.0836	35.9191	41.285	44.1437	45.7675	17423.2	25.0438	0.745216	4361.35	0.250318	17535.5	49	141	61507437	2.50216	50	2.48794	189	28.0323	98.2041	101	-14	203	20.7392	103.979	-0.28389	190000000	0.198203	1167.6	30.6824	91.4425	-4.34527	6.00105	1.94311	0.513331	1.03117	1.76837	0.81456	0.608406	0.573024	0.977706	0.904621
0	-922.79	-3024	3071	3294	0.724838	0.561594	19.3761	34.502	38.4334	34.7903	29.1489	39.1033	10460.1	25.0084	0.711668	3250.11	0.310714	10561.4	62	137	36943020	2.4167	39	5.92663	199	25.0756	100.41	105	-77	276	16.4252	105.902	-1.08854	118000000	0.232781	1133.11	74.4643	94.3223	-6.06971	4.32026	1.37608	0.485004	0.82503	1.59244	0.659136	0.662825	0.64033	0.990808	0.939396
0	-882.141	-3024	1242	23494	0.778669	0.763111	38.3855	50.3013	59.2219	51.8811	53.4848	65.149	52924.2	39.168	0.76661	8892.27	0.168019	53027.8	52	112	178000000	2.0004	30	3.42728	152	18.5458	83.7068	86	-45	197	12.9581	86.9479	-0.53834	401000000	0.294406	553.104	35.3744	24.7411	-2.2813	2.73738	1.04207	0.447687	0.717795	1.45089	0.504587	0.689373	0.673094	0.987694	0.931056
0	-510.496	-1024	1213	15344	0.904992	0.78967	37.0446	46.9115	57.9786	55.8833	49.7878	58.7181	51744.4	42.4545	0.747414	8984.59	0.173634	51925.1	31	153	152000000	2.88862	71	2.30434	219	38.2934	88.1853	85	-83	302	29.0888	99.4065	0.139432	513000000	0.149195	2105.01	65.4114	223.382	7.17947	9.55351	3.46504	0.460569	1.32727	2.00526	1.40038	0.57356	0.526131	0.980945	0.914316
0	-1016.76	-3024	1691	41099	0.948919	0.756018	49.7876	65.8551	75.899	76.3237	73.3722	85.465	136806	62.4911	0.702609	18274.3	0.133578	136966	58	165	682000000	2.59989	49	3.40797	361	31.7903	122.256	132	-105	466	21.4752	128.775	-0.89924	2270000000	0.200706	1636.58	110.521	289.362	-26.774	9.28709	1.66928	0.696631	0.912451	1.70511	0.791514	0.643988	0.616274	0.995897	0.95812
0	-886.523	-3024	1032	36967	0.986601	0.885299	45.0988	50.9419	61.7146	59.8127	57.0851	63.4253	82882	50.2593	0.760126	12094	0.145919	82953.1	44	140	396000000	2.59242	55	3.02284	210	30.4887	96.5284	102	-97	307	22.5132	103.455	-0.52605	888000000	0.191045	1385.13	72.1277	138.105	-7.82329	7.23283	1.60821	0.635891	0.896735	1.67396	0.759606	0.645258	0.619061	0.990852	0.939125
0	-412.564	-1024	1026	135756	0.742172	0.641066	76.86	119.894	132.568	138.888	105.019	140.689	560769	88.982	0.654576	50239.7	0.089591	561054	50	128	1340000000	2.302	38	4.39403	191	24.1841	94.4582	101	-89	280	16.1759	99.5075	-1.00332	5560000000	0.248844	979.375	70.5399	88.3102	-9.23244	4.58628	1.40269	0.522084	0.806451	1.56984	0.687475	0.67476	0.652882	0.990696	0.941016
0	-999.951	-3024	1712	16241	0.71476	0.625082	34.4291	55.0792	50.3255	62.5554	57.2913	63.2433	52424.5	39.3684	0.760281	8909.76	0.169954	52582.1	20	78	43371553	1.95913	29	3.49686	141	18.0315	46.2726	43	-80	221	12.4194	51.6769	0.351768	140000000	0.311328	529.346	40.1441	20.7272	2.19093	2.42351	0.92633	0.442103	0.658619	1.40576	0.480784	0.709769	0.696897	0.991067	0.942068
0	-1006	-3024	1368	18319	0.810874	0.710033	35.7044	50.2856	51.3289	59.5641	52.2563	60.1298	51200.7	40.7753	0.724013	9209.9	0.179878	51254.2	76	172	331000000	2.57496	50	3.14849	285	29.7445	129.212	135	-57	342	20.76	134.47	-0.66627	927000000	0.196242	1386.58	77.0136	168.166	-13.181	7.34584	1.70441	0.622898	0.943659	1.70252	0.75863	0.631692	0.601812	0.992627	0.94369
0	-500.665	-1024	1349	580309	0.74673	0.658933	69.0698	104.821	110.256	110.327	97.3012	122.525	406875	78.2726	0.691421	38404.5	0.094389	406768	55	118	5090000000	2.04154	28	4.83688	177	19.4412	89.9625	94	-110	287	12.4576	93.6431	-1.11077	3570000000	0.300318	675.78	84.1747	69.2634	-8.5864	3.80182	0.729796	0.677684	0.581779	1.28591	0.383661	0.732388	0.723847	0.995744	0.959139
0	-859.225	-2048	1098	19642	0.60383	0.574714	42.7947	74.4627	82.6246	61.9913	69.6156	83.0211	95781.4	44.9628	0.665142	15220.3	0.158907	96092.4	44	153	283000000	2.50394	45	3.30195	198	31.3369	113.187	124	-9	207	20.6176	120.09	-1.01907	1390000000	0.221537	1610.26	37.5439	300.52	-29.7401	9.83764	1.95583	0.677345	0.938125	1.73119	0.967446	0.653563	0.625509	0.978185	0.91446
0	-1024.26	-3024	3071	27193	0.938458	0.658381	43.7724	66.4849	82.2786	82.6203	74.823	84.4775	125180	62.3933	0.703312	17206.6	0.137454	125348	37	101	144000000	2.09829	33	3.22364	159	19.8282	68.4678	69	-71	230	14.0938	72.8512	-0.07531	665000000	0.272034	619.457	39.3297	27.2539	0.207927	3.05847	1.07153	0.479489	0.729644	1.47406	0.522969	0.68548	0.668788	0.989686	0.936157
0	-371.437	-1024	1367	5051	0.980466	0.862248	17.585	20.3944	25.1697	24.2569	23.5971	25.9461	5034.48	19.996	0.787357	1804.19	0.358367	5064.56	99	217	141000000	2.90497	62	3.40482	271	36.4427	160.688	164	-76	347	25.8679	167.083	-0.49696	141000000	0.154444	2096.15	119.834	294.216	-10.1614	9.91218	3.3314	0.494758	1.33306	2.03404	1.35273	0.561252	0.512773	0.985957	0.923382
0	-941.649	-3024	2071	1028	0.683238	0.607467	8.70703	14.3333	17.3358	14.046	13.2553	17.4097	809.278	9.79307	0.756877	554.869	0.685635	824.006	-1	93	3637797	2.64082	50.25	2.94729	162	29.5178	46.7111	49	-70	232	20.9495	59.4871	-0.04992	2915923	0.186269	1356.79	30.3074	110.363	-2.17802	6.42333	1.96551	0.530537	1.05856	1.80587	0.829314	0.595239	0.558727	0.98147	0.910228
0	-748.539	-2048	1519	64618	0.817844	0.686285	56.9804	83.0273	94.9764	92.1266	80.9187	97.1454	216998	67.9034	0.682807	25575.5	0.11786	217246	37	119	473000000	2.40177	45	3.00103	269	25.5133	79.5836	82	-82	351	18.7318	85.5735	-0.19708	1590000000	0.216711	989.274	60.268	66.9617	-1.37335	4.96248	1.4197	0.552133	0.832041	1.59548	0.676794	0.663143	0.639952	0.993863	0.950047
0	-401.64	-1024	994	12036	0.919785	0.768728	34.9378	45.4489	52.7922	56.6238	48.2346	57.0587	47413.3	41.8032	0.761416	8320.1	0.17548	47603.3	10	127	72551040	2.80205	74	2.25805	194	38.507	63.2142	58	-88	282	30.2744	77.6391	0.358051	287000000	0.160878	2031.8	49.121	241.331	15.4095	10.0511	2.67985	0.573302	1.14393	1.91132	1.21261	0.604498	0.56502	0.982803	0.919557
0	-707.845	-2048	1425	2627	0.814453	0.661333	17.2079	26.02	29.3857	29.5565	27.5306	31.3807	6407.38	21.192	0.745436	2238	0.349285	6472.98	21.6	81	8968045	2.1034	27	6.08879	138	18.9664	51.8953	54	-77	215	11.3379	58.4277	-0.88925	22097442	0.300314	720.673	45.4649	46.4045	-2.65532	2.83834	1.05456	0.440248	0.705198	1.45317	0.521421	0.698609	0.681998	0.989855	0.938435
0	-747.374	-2048	2553	5578	0.671984	0.595056	21.733	36.5226	37.8728	43.7092	31.0891	43.8448	13160	24.5426	0.743252	3626.75	0.27559	13240	59	107	44199623	1.73062	19	5.9517	149	14.8968	86.4745	89	-51	200	8.58283	89.0164	-1.128	105000000	0.407968	446.073	48.9601	18.5518	-1.84512	1.81594	0.734125	0.405925	0.517166	1.27828	0.441745	0.772576	0.762603	0.991347	0.950156
0	-932.98	-3024	2067	91032	0.881477	0.80987	36.5061	45.0765	48.7275	49.2235	51.1784	51.7788	47238.4	39.734	0.758135	8335.55	0.176457	47270.7	29	194	1580000000	3.19612	116	1.73749	275	56.4652	115.232	124	-127	402	46.7723	131.584	-0.1268	818000000	0.11883	4035.88	128.11	970.289	-11.9228	24.2528	2.19632	0.834074	1.07885	1.87348	1.00096	0.600941	0.564869	0.993398	0.945991
0	-461.016	-1024	1278	9389	0.592461	0.583265	17.7957	30.5105	33.4033	28.8815	24.159	35.1127	6556.23	18.0763	0.722526	2344.59	0.357612	6581.23	42	128	84403440	2.54746	41	4.45272	206	27.0869	87.7224	91	-96	302	17.5413	94.8136	-0.63544	59162687	0.213683	1294.38	65.9481	139.306	-6.07096	5.89883	1.14058	0.670108	0.747008	1.50898	0.567762	0.682001	0.664648	0.993433	0.948435
0	-704.207	-2048	1386	37934	0.762132	0.71617	43.6018	60.8819	72.3336	71.701	56.8485	72.4595	86279.4	46.4001	0.760376	12418.3	0.143931	86418.4	68	138	463000000	2.18591	31	4.69874	191	21.3959	106.665	111	-81	272	13.6286	110.471	-1.03368	1050000000	0.275465	826.273	77.9314	70.9623	-7.3555	4.03725	1.39703	0.484449	0.783932	1.57076	0.71452	0.686799	0.665721	0.99075	0.942823
0	-624.637	-2048	1423	135817	0.747277	0.623814	61.5292	98.634	116.538	117.005	100.043	120.994	308295	73.7069	0.683915	32269.5	0.104671	308492	27	137	1320000000	2.62225	65	2.16995	194	34.3997	89.6513	99	-86	280	26.7855	98.4396	-0.4608	2990000000	0.181053	1653	67.625	199.218	-13.7271	9.67377	1.31002	0.761943	0.7508	1.53645	0.684755	0.696485	0.677326	0.991313	0.945099
0	-822.945	-2048	1436	23621	0.797609	0.726171	39.5266	54.4315	56.3768	57.7873	59.7912	63.8377	66822.2	43.415	0.771333	10324.2	0.154502	66966.6	49	99	142000000	1.87968	25	8.26369	155	16.2979	74.1532	75	-91	246	10.5633	77.5093	-1.11173	402000000	0.335967	508.983	56.1709	29.2528	-1.69012	2.27403	0.771495	0.484302	0.542539	1.28646	0.451503	0.759473	0.750406	0.99386	0.95616
0	-1105.66	-3024	2287	10363	0.918257	0.778825	31.1686	40.0201	47.8437	44.8778	43.6781	49.5037	32455	36.7487	0.8158	6031.44	0.18584	32581.3	33	104	60092233	2.22974	39.5	3.11323	160	22.5269	70.8105	74	-60	220	16.1954	76.1494	-0.30377	189000000	0.250174	784.605	40.823	42.5444	-1.34329	3.9088	1.0434	0.576769	0.698376	1.45691	0.531406	0.700225	0.684396	0.989995	0.938999
0	-1039.03	-3024	1648	14418	0.919067	0.687688	32.3398	47.0269	51.7498	53.1474	53.4434	57.0631	45389.4	43.2209	0.722521	8516.68	0.187636	45553.7	50	100	94127117	1.7937	24	7.36677	134	16.2676	77.6432	82	-82	216	10.224	80.7988	-1.53451	297000000	0.373248	499.985	59.6318	32.2241	-4.101	2.07425	0.846109	0.40858	0.606687	1.36418	0.464898	0.731331	0.720092	0.99184	0.94658
0	-718.992	-2048	3795	3165	0.865065	0.784857	18.6527	23.7657	27.3641	26.0125	25.76	28.2882	6506.34	20.5589	0.783345	2151.57	0.330688	6563.2	37	128	27924061	2.54376	57	2.64721	182	30.9387	86.4799	93	-42	224	23.7989	93.9296	-0.37968	57905567	0.200402	1343.99	36.9924	114.305	-5.201	7.1727	0.927006	0.768254	0.611243	1.36927	0.512597	0.737553	0.724629	0.991162	0.946673
0	-559.798	-1024	1562	2803	0.933037	0.858312	16.3878	19.0931	23.4558	22.1968	22.1826	23.9389	3894.54	17.8145	0.784535	1525.84	0.39179	3929.53	17	49	3509395	1.31068	17	6.37251	72	10.2263	32.7481	33	-60	132	7.148	35.3838	-0.80279	4919829	0.494603	179.574	23.8023	2.5514	-0.16022	0.813224	0.516622	0.217927	0.459412	1.12771	0.302234	0.779665	0.776015	0.986282	0.935383
0	-801.578	-2048	1280	275	0.951012	0.817348	8.58769	10.5068	13.0753	14.021	10.7385	14.2995	650.091	9.99206	0.825624	439.559	0.676151	677.606	43	131.6	2470002	2.59261	52	2.61742	187	29.2662	87.8036	88	16	171	21.5033	94.7725	0.251181	6086134	0.187517	1272.35	17.1377	71.265	0.638024	4.89669	3.47589	0.178816	1.42296	1.98919	1.23871	0.531069	0.477897	0.953036	0.861943
0	-564.772	-2048	1381	34898	0.947268	0.852277	38.5869	45.2751	53.8877	52.4565	51.6877	56.1177	52491.8	42.8877	0.748067	9062.99	0.172655	52591.5	29	130	280000000	2.68271	58	2.7799	236	31.7937	80.6261	82	-89	325	23.6693	89.5387	0.190975	422000000	0.177233	1516.62	60.5657	166.155	3.07727	7.83201	1.73771	0.633802	0.894894	1.66647	0.823355	0.659492	0.631657	0.99148	0.943618
0	-749.734	-2048	1350	56452	0.784135	0.742638	52.4993	70.693	77.8493	70.4123	79.2887	80.6476	138911	55.4329	0.734724	17654.3	0.127091	139099	40	112	370000000	2.29131	39	3.53366	201	22.8689	75.5761	76	-79	280	16.0154	80.9302	-0.05479	911000000	0.240414	837.957	56.9899	50.8542	0.841496	4.06959	1.09193	0.569138	0.699086	1.44945	0.559535	0.703593	0.687614	0.993746	0.951829
0	-970.825	-3024	1282	12765	0.782955	0.72159	31.3079	43.3874	44.0779	49.6773	49.1131	54.4744	31614	33.9704	0.738531	6546.89	0.207089	31729.6	58	131	133000000	2.36983	34	7.64827	191	24.6703	95.7838	101	-111	302	14.5522	102.138	-1.62582	331000000	0.253748	1257.62	89.6866	194.456	-15.8819	4.88817	1.57337	0.479851	0.846986	1.6434	0.799824	0.667036	0.644	0.991103	0.942699
0	-963.529	-3024	1456	57626	0.773961	0.712481	50.2789	70.5688	75.2168	71.147	77.4237	79.64	138301	54.6175	0.751416	17211.5	0.12445	138518	15	91	204000000	2.32148	47	2.69055	175	25.3604	51.3033	50	-105	280	19.3101	59.5522	0.128665	491000000	0.222561	914.429	57.3223	56.6886	2.33381	4.88488	0.843763	0.702111	0.623149	1.3464	0.438972	0.720964	0.709983	0.995108	0.956506
0	-695.98	-2048	1530	11758	0.834653	0.685104	27.2255	39.7393	44.5747	39.8036	43.6833	46.1446	25436.7	33.1685	0.761415	5493.35	0.215961	25531.4	44	128	108000000	2.42813	43	4.90729	157	26.6816	89.1947	93	-82	239	18.5218	95.6632	-1.08077	234000000	0.219898	1195.75	67.415	131.771	-9.89331	5.56441	1.26815	0.614836	0.736543	1.49601	0.648488	0.700723	0.682076	0.990049	0.941781
0	-590.194	-1024	1416	39574	0.695531	0.634757	49.7236	78.3348	87.7557	85.5551	70.1876	89.6511	140972	54.4843	0.701583	18670.7	0.132442	141258	30	102	202000000	2.26483	39	3.35136	205	22.7042	65.5542	64	-63	268	16.2172	71.4598	0.375288	721000000	0.243214	809.156	37.5021	50.5442	2.70404	3.94825	1.08	0.561216	0.70622	1.43125	0.520125	0.701202	0.683741	0.992714	0.947654
0	-436.809	-1024	1307	46680	0.859737	0.852873	33.8931	39.74	46.3465	42.0005	46.79	47.1131	32682	34.1659	0.723178	6835.63	0.209156	32720.4	22	89	164000000	2.17842	35	4.1457	196	21.0359	52.7586	51	-103	299	14.6952	59.2816	-0.01504	115000000	0.266405	730.84	58.9486	49.627	1.67685	3.73459	0.697734	0.682384	0.559667	1.26928	0.378782	0.741484	0.733862	0.995933	0.960668
0	-535.519	-1024	1442	4483	0.791949	0.731356	15.2252	20.8177	23.5088	21.1492	23.2438	25.1642	3665.86	16.4866	0.786499	1461.85	0.398775	3684.66	53	126	42332409	2.2559	38	4.25381	181	23.0301	92.6538	96	-57	238	16.1908	97.1745	-0.76339	34793835	0.247963	858.148	52.938	56.5275	-4.23814	4.20146	0.868796	0.65557	0.639017	1.37948	0.452279	0.71503	0.703197	0.993008	0.948177
0	-737.686	-2048	1695	17001	0.657373	0.631158	32.9673	52.233	54.2542	59.905	45.2613	61.7481	41796.6	34.3366	0.747455	7792.18	0.186431	41890.8	41	131	159000000	2.5588	45	3.80079	213	28.0086	89.7956	94	-96	309	19.2514	96.7239	-0.5586	392000000	0.205778	1292.26	68.011	122.987	-5.61029	5.85858	1.4697	0.584314	0.835361	1.60177	0.702492	0.666747	0.643089	0.991615	0.943179
0	-735.835	-2048	1481	8817	0.864148	0.833568	28.7925	34.5412	41.0322	38.1414	39.1034	42.6455	20839.8	29.8487	0.745775	4910.64	0.235638	20928.1	45	154	120000000	2.63533	57	2.79755	194	33.6945	109.355	120	-59	253	24.3979	116.814	-0.75194	286000000	0.190348	1687	66.309	215.933	-20.0495	8.32274	1.99902	0.60865	0.965331	1.76635	0.963781	0.643122	0.61275	0.984617	0.925574
0	-1188.55	-3024	3071	7651	0.950694	0.780706	31.0369	39.7548	48.2696	45.8251	44.1916	48.812	33071.4	37.7947	0.795607	6262.59	0.189366	33203.6	56	136	76752836	2.38283	43	3.23058	183	24.9068	95.237	95	-61	244	18.0354	100.159	-0.2369	333000000	0.221459	961.66	54.6005	60.8895	0.356974	4.71018	1.23682	0.581641	0.793872	1.53653	0.576876	0.667014	0.646281	0.990147	0.936562
0	-1007.13	-3024	1674	23499	0.578591	0.517768	32.8815	63.5064	56.1351	60.9759	57.3136	73.5399	50177.2	36.7442	0.669238	9830.48	0.195915	50300.2	61	156	298000000	2.59281	52	2.65395	227	29.5115	106.568	105	-44	271	21.5675	112.536	-0.02992	637000000	0.187005	1307.52	47.2375	118.753	2.68881	6.65729	1.49016	0.628667	0.869667	1.61408	0.671074	0.651594	0.625625	0.990029	0.936348
0	-519.021	-1024	1040	39922	0.918876	0.862529	58.9839	68.3848	81.0114	80.9406	76.5091	82.3059	183102	62.8371	0.768816	20282.6	0.110772	183411	12	99	143000000	2.4324	50	2.72332	170	27.8735	49.5747	43	-87	257	20.7706	59.9087	0.492184	658000000	0.212975	1131.4	42.2145	82.7815	7.72058	5.39924	1.73261	0.507758	0.913689	1.70233	0.831962	0.647653	0.620436	0.986509	0.928701
0	-595.783	-1024	1013	6668	0.934847	0.84123	29.7656	35.3834	43.4516	44.3879	38.5973	45.4284	24787	33.078	0.785462	5234.1	0.211163	24927.7	63	123.3	67077668	2.005	27	4.4336	183	18.4375	97.2433	101	-41	224	11.7773	100.298	-0.80787	251000000	0.31051	603.388	40.5227	30.9791	-2.54339	2.86551	1.33667	0.37144	0.806098	1.51874	0.596098	0.672466	0.64905	0.987256	0.930544
0	-706.445	-2048	1222	4070	0.841597	0.794589	24.7074	31.0946	37.3493	36.8644	31.7962	40.3804	13717.7	26.1691	0.789721	3509.12	0.255809	13817.2	22	116	23653279	2.58836	53	2.81769	182	29.5711	67.0179	65	-68	250	21.6026	76.234	0.124565	80300044	0.189873	1320.21	39.0967	93.8413	3.16669	5.96272	1.86118	0.517244	0.985473	1.73575	0.813224	0.623749	0.591326	0.985429	0.923125
0	-756.646	-2048	4321	15803	0.813406	0.801553	37.6398	46.9586	55.7111	51.4898	48.0087	56.0613	48232.6	38.1964	0.758862	8443.99	0.175068	48319.6	63	142	186000000	2.42916	39	4.43594	223	24.7902	103.589	106	-90	313	16.5338	108.588	-0.51883	570000000	0.227768	1060.76	77.6196	86.9594	-3.04475	4.63394	1.88587	0.415596	0.969981	1.73941	0.859328	0.632171	0.601419	0.989326	0.934781
0	-774.265	-2048	1371	19640	0.83614	0.592569	30.8493	52.0602	51.9581	60.9394	58.4349	62.5359	48257.4	43.5296	0.73482	8723.27	0.180765	48393.3	42	101	115000000	2.06271	27	5.19811	167	18.404	72.3426	73	-82	249	11.6614	76.5273	-0.53434	283000000	0.296572	622.972	55.4196	37.745	-1.72601	2.84161	0.881844	0.512528	0.618879	1.34691	0.46422	0.727821	0.715989	0.992954	0.950029
0	-415.522	-1024	1363	139169	0.687281	0.529038	73.5863	139.095	146.032	152.747	119.026	153.287	635616	95.597	0.637295	56097.1	0.088256	636083	41	146	1580000000	2.68425	56	2.59455	269	32.2698	98.9208	104	-96	365	23.6249	106.482	-0.36846	7210000000	0.176801	1553.18	73.3352	163.798	-8.08525	7.88555	2.30968	0.546794	1.09618	1.8436	0.994928	0.603177	0.565588	0.990118	0.935654
0	-375.282	-1024	1266	31100	0.724177	0.697388	41.425	59.4003	74.2647	58.7051	58.0854	77.0079	72529.2	43.0163	0.750761	11202.7	0.154458	72665.3	22	112	183000000	2.46593	57	2.13429	173	29.159	68.6402	72	-72	245	22.7689	76.6888	-0.13476	427000000	0.197785	1169.68	39.6602	83.3692	-1.65267	6.34448	1.51568	0.61532	0.870389	1.6367	0.706108	0.652889	0.627402	0.98566	0.925463
0	-760.295	-2048	1419	73002	0.926491	0.791096	55.4167	70.0506	76.2471	80.9802	79.6515	84.3083	179678	64.9013	0.763616	20165.4	0.11223	179878	67	198	1770000000	2.80747	60	3.06267	259	39.0407	147.678	162	-70	329	26.8378	155.542	-0.91878	4350000000	0.177023	2384.54	91.8973	575.593	-47.2857	13.6244	1.95245	0.749683	0.933077	1.74823	0.987599	0.653615	0.62562	0.990531	0.941675
0	-688.832	-2048	1651	212165	0.738323	0.644373	66.4542	103.13	111.978	120.859	101.248	122.834	344445	76.1433	0.641781	37026.3	0.107496	344662	29	137	1820000000	2.7308	63	2.37533	384	33.8805	83.4502	84	-71	455	25.9167	92.735	0.05543	2960000000	0.165487	1635.84	49	195.657	0.709857	9.09995	1.67484	0.689211	0.884419	1.64072	0.776239	0.660657	0.633037	0.995453	0.957573
0	-399.528	-1024	1104	17135	0.81284	0.800141	41.0918	51.3557	62.6307	63.0249	57.0412	66.7785	56410.5	41.744	0.668137	10646.1	0.188726	56601.2	16	97	83716755	2.55254	41	5.40809	195	27.8223	58.293	62	-113	308	16.9249	69.8979	-0.87512	277000000	0.220835	1487.64	64.0775	232.033	-11.6771	5.83959	2.0692	0.44269	0.89433	1.71405	1.14106	0.677962	0.653202	0.988671	0.941048
0	-546.526	-1024	1502	13557	0.875798	0.751898	28.3295	37.6773	45.3251	42.6597	43.783	46.8079	23282.1	32.9977	0.75387	5230.41	0.224654	23356.6	40	133	136000000	2.52635	46	4.2432	188	28.9918	93.138	101	-118	306	20.1917	100.162	-0.89508	234000000	0.211634	1357.72	86.6524	145.816	-11.1721	6.79961	1.57331	0.621838	0.843965	1.65585	0.826627	0.666001	0.643575	0.991168	0.942881
0	-891.35	-3024	1710	239798	0.872833	0.85528	85.5006	99.968	114.818	117.933	117.45	123.347	522284	87.2554	0.716956	43745.1	0.083757	522527	42	133	2470000000	2.41628	47	2.81176	197	27.768	95.5979	104	-95	292	19.9741	101.512	-0.67325	5380000000	0.220828	1165.81	70.9329	117.068	-10.9891	6.56086	1.20905	0.689367	0.752626	1.52249	0.604236	0.686926	0.667892	0.991895	0.944487
0	-622.989	-2048	1328	105635	0.861036	0.783649	63.0127	80.4094	92.6152	86.2205	90.972	97.1993	248334	69.2353	0.751886	25411.1	0.102326	248557	17	108	485000000	2.54654	52	3.02524	277	29.2662	57.4781	53	-105	382	21.3037	67.7789	0.344345	1140000000	0.197663	1290.25	62.544	130.209	8.30937	6.72577	1.61682	0.610688	0.883615	1.64595	0.750461	0.654901	0.627986	0.994539	0.952948
0	-751.524	-2048	1459	84616	0.965713	0.701673	48.5358	69.1716	91.3857	80.9152	75.4356	92.2725	157272	66.7999	0.735006	19170.2	0.121892	157428	57	140	957000000	2.41848	41	3.07114	247	25.2805	101.457	104	-67	314	17.6577	106.37	-0.3484	1780000000	0.220587	1021.05	58.2249	95.2769	-4.76728	5.45824	1.35836	0.600607	0.807062	1.54512	0.62823	0.673251	0.650117	0.992212	0.944858
0	-980.151	-3024	1271	2385	0.861699	0.843621	19.4334	23.0357	28.2305	28.5761	24.4352	29.0276	6265.11	19.8498	0.779691	2107.89	0.336449	6329.02	48.4	117	18816483	2.22691	35	3.77982	193	21.2325	84.4784	86	-36	229	14.3245	88.8229	-0.28396	49932883	0.257104	752.909	35.5863	47.632	-1.63497	3.68731	1.47185	0.429542	0.882941	1.6391	0.665974	0.642295	0.616502	0.985969	0.92398
0	-973.577	-3024	1230	1711	0.930592	0.731745	15.4936	21.1734	24.6758	26.4727	22.0143	27.4414	4410.57	19.7038	0.77877	1670.08	0.378655	4467.69	-44	74	3940550	2.89167	64	2.67678	121	37.0258	16.0304	18	-137	258	27.0693	47.9903	-0.25251	10289401	0.1526	2046.1	54.9607	199.101	-5.3204	8.11252	3.29752	0.397016	1.36731	1.91705	1.10232	0.55142	0.49836	0.974714	0.897357
0	-829.022	-2048	1394	3583	0.917469	0.888994	25.5108	28.6962	37.1097	36.5618	31.8381	37.2037	13805.2	26.3279	0.783438	3552.28	0.257315	13904.9	97	168	72946177	2.10406	30	4.94449	215	22.1423	139.572	147	8	207	13.7136	142.685	-1.36084	283000000	0.297069	878.738	38.0409	76.2871	-9.962	3.98599	2.03714	0.33333	0.962909	1.79567	1.02427	0.64903	0.618739	0.977273	0.912466
0	-544.484	-1024	1232	18453	0.98262	0.756839	38.4681	50.8273	57.6365	56.434	59.4766	63.2645	68747.7	49.9439	0.745027	10893.1	0.15845	68984.8	26	112	110000000	2.43459	50	2.47374	172	27.2058	69.813	70	-75	247	20.7246	77.0374	-0.08294	409000000	0.20367	1060.9	39.5998	71.6503	0.679455	5.49342	1.64083	0.541168	0.905097	1.64201	0.722042	0.648327	0.619308	0.984494	0.922965
0	-492.007	-1024	1382	7434	0.807106	0.649053	27.7218	42.7111	50.5094	51.9327	45.2052	52.9088	27624.3	34.4724	0.703017	6286.08	0.227556	27791.3	21	109	44975593	2.45085	42.75	3.35781	207	26.455	70.0776	75	-80	287	18.0446	77.7816	-0.60959	168000000	0.219329	1139.11	55.2862	67.0416	-4.32935	4.35857	1.85555	0.375716	0.93212	1.6917	0.872378	0.647973	0.619664	0.989543	0.937479
0	-956.373	-3024	1290	20594	0.872776	0.805087	39.0285	48.4773	59.1369	55.2472	52.7627	59.5912	55396.9	42.3098	0.726501	9673.23	0.174617	55532.4	45	129.7	181000000	2.48265	44	3.17522	207	26.0968	87.8268	89	-65	272	18.1718	93.8115	-0.09737	489000000	0.210416	1087.05	49.7178	82.9345	0.18079	5.27298	1.35115	0.586659	0.832917	1.58119	0.622208	0.657107	0.634016	0.990931	0.938651
0	-775.013	-2048	1569	16022	0.890896	0.775572	33.7714	43.5439	49.9872	51.7564	45.7907	52.3095	40733.7	38.7931	0.757581	7557.14	0.185526	40839.8	69	154	230000000	2.4613	40	4.17351	202	26.2512	114.641	119	-57	259	17.0193	119.787	-0.8828	586000000	0.223432	1206.13	67.6335	125.912	-10.2873	5.58022	1.99132	0.470549	0.949918	1.74623	0.981794	0.647605	0.618421	0.987106	0.932082
0	-490.784	-1024	1375	20684	0.905887	0.845316	44.1418	52.2193	61.447	63.5665	56.2046	64.0936	77105.4	47.3048	0.758438	11551	0.149808	77325.2	20	101	96377744	2.38292	45	2.72029	164	25.2212	60.8272	61	-65	229	18.441	68.2608	0.079359	360000000	0.217164	959.582	35.493	55.0647	0.962295	4.37053	1.94282	0.384496	0.993641	1.72679	0.833131	0.628183	0.594552	0.981826	0.916346
0	-797.671	-2048	1323	72676	0.606574	0.595576	68.2967	114.673	121.131	126.427	92.5077	141.69	355046	69.5578	0.66285	36581.3	0.103032	355545	34	119	551000000	2.42393	41	3.27464	229	25.8088	80.7121	85	-85	314	17.863	87.0684	-0.56204	2700000000	0.220933	1066.46	60.7771	95.707	-6.90432	5.43582	1.52602	0.560465	0.849878	1.61115	0.719619	0.664564	0.639595	0.992468	0.946001
0	-398.69	-1024	1392	198319	0.611865	0.541072	61.3201	113.331	126.985	99.9282	88.9479	135.053	269938	69.3431	0.570856	35383.4	0.13108	270137	56	128	1980000000	2.26894	34	6.39864	356	22.7878	95.1655	100	-134	490	14.6147	100.016	-1.17387	2700000000	0.259163	946.707	108.054	115.829	-10.2787	4.56395	1.30033	0.551577	0.805883	1.57563	0.633096	0.665051	0.644281	0.997089	0.964311
1	-555.121	-1024	1230	19366	0.708555	0.605309	37.9334	62.6679	64.1409	66.2752	68.6172	70.9033	72722.8	44.4036	0.705868	11936.4	0.164136	72967	0	32	10135470	1.26893	14	12.8427	157	11.2559	14.73	12	-84	241	6.0288	22.8772	2.36434	38188292	0.583978	306.39	25.9379	15.2412	2.38989	1.06456	0.493806	0.335674	0.355317	1.07254	0.35948	0.840844	0.83558	0.99606	0.971221
1	-713.732	-2048	1409	50316	0.754895	0.691923	43.3927	62.7132	71.5431	69.8669	55.0523	72.1877	93490.1	47.3419	0.769979	12937.5	0.138383	93612.9	-3	25	18007765	1.21248	14	16.3839	173	9.88499	11.319	10	-89	262	6.08951	18.9181	2.2192	33503447	0.582622	229.773	24.7063	10.6281	1.25957	0.867094	0.489528	0.25496	0.373285	1.0751	0.342848	0.82821	0.824233	0.99609	0.969579
1	-785.696	-2048	3976	31663	0.521904	0.432164	35.341	81.7769	52.3308	82.5029	79.3633	84.068	77843.8	42.6797	0.671134	13136.9	0.168759	78018.3	-2	50	36224087	1.80359	20	8.57172	187	17.9931	20.1008	14	-102	289	9.19361	33.8238	2.0347	89256875	0.417625	740.007	40.1932	131.3	15.9564	3.65455	0.781089	0.640702	0.523746	1.30722	0.490925	0.771894	0.762519	0.995519	0.963738
1	-467.569	-1024	1406	35622	0.916613	0.799992	42.2835	52.855	62.517	62.7028	61.9649	63.6203	75205.1	48.4476	0.73641	11700.3	0.155578	75342	-6	24	12224325	1.32473	15	16.9893	217	10.5996	9.26964	10	-107	324	6.48565	18.5248	0.682244	25854964	0.539532	257.242	35.0016	15.0408	0.627283	0.930315	0.545987	0.243021	0.435674	1.16294	0.352023	0.798036	0.792806	0.997259	0.971397
1	-535.033	-1024	1461	174072	0.685931	0.502283	44.5271	88.6494	95.0643	93.8269	73.7419	95.3658	149855	60.8073	0.625988	21795.5	0.145444	149949	-10	29	82614564	1.64228	20	11.9529	320	13.3704	9.68978	9	-195	515	8.25917	21.7853	0.816158	71165905	0.423132	380.708	79.8124	34.7546	2.26414	1.6693	0.644914	0.439346	0.521329	1.23776	0.368327	0.758056	0.751454	0.998547	0.976543
1	-739.279	-2048	1298	1854	0.76113	0.722434	16.5825	22.9537	22.6027	25.8558	25.1645	27.1935	4507.72	17.4707	0.762327	1731.07	0.384023	4568.29	4	143	10117953	2.66779	72	2.76466	196	43.5747	52.2519	30	-23	219	31.9527	73.874	0.988679	24930839	0.211016	2727.1	12.5731	397.863	37.5062	10.4601	3.75585	0.436	1.29313	2.04331	1.79443	0.604059	0.562663	0.960993	0.889463
1	-634.733	-1024	1248	10762	0.511898	0.475364	29.6829	62.4424	62.6221	65.2533	36.9394	65.6104	40069.2	31.9642	0.751155	7538.68	0.188142	40232.7	-7	21	3438298	1.31874	13	16.4901	147	10.1132	7.72663	6	-61	208	5.88727	17.8741	2.39413	12853754	0.522077	259.784	14.7632	12.4153	1.47786	0.958129	0.598277	0.212918	0.454517	1.17468	0.384283	0.791107	0.786088	0.992977	0.955734
1	-776.54	-2048	1681	40520	0.730502	0.658443	25.3862	38.555	40.9939	38.2305	38.5654	43.7125	19489.5	28.1645	0.747207	4687.16	0.240497	19515.9	17	55	66316640	1.60346	19	9.28293	183	13.0081	35.9153	36	-102	285	8.14634	40.4554	-0.49478	31940481	0.432766	346.734	48.7987	17.1136	-0.61214	1.49104	0.568014	0.443938	0.469203	1.18214	0.344004	0.780219	0.775155	0.996688	0.966943
1	-541.487	-1024	1309	8737	0.899034	0.881392	19.4351	22.0505	25.0583	25.5625	24.4283	26.2925	6106.66	19.8241	0.825454	1957.31	0.320521	6124.21	3	61	12250207	1.97965	25	5.95511	190	18.2736	27.6316	23	-83	273	11.1046	37.4447	1.13929	8586797	0.326596	638.603	31.1379	50.063	5.64879	2.73049	0.763013	0.555443	0.582625	1.31653	0.413508	0.736255	0.726557	0.994807	0.95615
1	-783.906	-2048	1642	232427	0.804417	0.743055	51.2696	68.9983	77.7325	67.8531	77.7766	79.1439	142028	55.5035	0.610492	21563.5	0.151826	142135	-11	28	91645104	1.57568	21	16.0509	305	12.8412	8.64267	9	-132	437	8.57958	19.8569	0.792903	56043181	0.418621	319.601	47.3829	41.1402	2.11481	1.50063	0.613206	0.416449	0.509695	1.20254	0.348837	0.760512	0.755085	0.998315	0.974755
1	-508.504	-1024	1099	26095	0.698482	0.610126	42.2255	69.2078	91.1083	62.2713	73.9333	91.9009	87507.3	48.3404	0.617397	15438.9	0.17643	87777.7	9	40	20619795	1.31098	16	4.41973	99	9.99305	24.9351	25	-57	156	6.87867	28.1102	0.117248	69360345	0.450475	168.423	20.6137	2.30205	0.014069	0.858624	0.477839	0.277571	0.437124	1.07343	0.278949	0.788051	0.785508	0.990543	0.945919
1	-956.899	-3024	1180	91442	0.890218	0.728287	59.0795	81.1211	97.2761	93.636	82.7303	98.0491	248996	72.2155	0.770878	24829	0.099717	249206	-1	29	40795053	1.30558	15	12.1588	188	10.3261	14.5212	15	-85	273	6.36802	21.1218	0.516245	111000000	0.547095	235.267	26.0099	8.83439	0.472966	0.891854	0.519451	0.250039	0.418593	1.14357	0.34209	0.805317	0.800567	0.996463	0.968333
1	-953.443	-2048	1435	83765	0.805781	0.801452	38.4617	47.99	53.3066	54.081	46.2704	54.5371	51184.2	38.6694	0.791856	8419.03	0.164485	51224.3	-5	40	63520394	1.75935	23	9.10614	206	14.8421	18.2796	18	-107	313	9.7333	27.5375	0.90274	38844245	0.368973	424.174	39.2656	26.3666	1.80858	1.88943	0.702238	0.456259	0.557576	1.27149	0.384282	0.743186	0.735465	0.996467	0.963417
1	-509.385	-1024	2530	7962	0.709977	0.581084	27.391	47.1378	55.8414	44.8643	44.6905	58.0126	29598.8	33.4667	0.730935	6330.75	0.213885	29765.2	-4	25	2564797	1.24082	14	10.3779	113	9.86072	10.4327	10	-90	203	5.962	17.948	0.363515	9588253	0.573823	213.289	24.7456	5.92962	0.2537	0.795497	0.482926	0.230375	0.385383	1.10044	0.32886	0.821661	0.81692	0.994235	0.962312
1	-944.091	-3024	1292	23570	0.953091	0.926106	45.0304	48.6234	55.7532	56.374	56.1788	58.1062	73216.7	46.3425	0.787861	10742.6	0.146723	73375.6	-10	22	6352774	1.45816	15	7.23518	101	10.8833	5.12117	5	-101	202	6.64869	16.4173	0.245541	19776784	0.452597	243.302	32.8952	5.73331	0.015229	0.982824	0.579505	0.246798	0.494874	1.17599	0.330213	0.765685	0.760989	0.994324	0.955638
1	-649.039	-2048	1242	397	0.720128	0.687522	9.69184	14.0968	16.871	16.2763	11.9958	17.3888	947.826	10.1515	0.791702	589.397	0.621841	978.216	-4.4	96.4	1795779	2.56493	70	2.36277	116	35.7544	53.1461	66	-75	191	28.0107	67.256	-0.63711	4424835	0.203015	1698.87	32.2806	88.4341	-6.53384	4.98773	5.50621	-0.05448	1.81253	2.03891	1.39526	0.499738	0.426111	0.92843	0.833738
1	-1165.33	-3024	1248	48886	0.813623	0.728575	49.0601	67.337	78.7392	74.1572	65.4733	84.148	129550	54.7869	0.764965	16185.8	0.124939	129728	14	58	65998894	1.62089	18	5.54546	144	13.457	31.831	28	-19	163	8.2615	36.7431	1.41228	175000000	0.378423	336.842	7.65551	14.631	2.58791	1.66563	0.601353	0.461182	0.508117	1.18609	0.33479	0.760683	0.755259	0.98822	0.937754
1	-991.001	-3024	1301	45671	0.754075	0.691985	47.7388	68.9882	80.2855	67.9724	66.3717	80.3699	123633	52.0223	0.775789	15470.2	0.12513	123809	-4	30	23144155	1.46074	16	12.4865	200	12.0984	12.9029	11	-105	305	7.01643	22.5113	1.74348	62741365	0.501097	340.273	36.1955	19.2831	2.12086	1.22886	0.652503	0.285046	0.479767	1.24381	0.417656	0.784167	0.776965	0.996735	0.968705
1	-608.307	-1024	1567	30745	0.96174	0.766646	46.8659	61.1311	70.1501	71.3096	72.0373	75.5524	119448	58.7923	0.752935	15578.1	0.130417	119726	-5	23	7977431	1.2228	14	9.03859	122	9.38854	8.96305	8	-97	219	5.87574	16.1081	1.28711	31065480	0.547491	179.135	23.7109	3.99099	0.339607	0.731616	0.476302	0.19516	0.412535	1.09432	0.300964	0.803518	0.800075	0.994263	0.95931
1	-445.213	-1024	1372	75643	0.908434	0.734649	35.7317	48.6377	51.2632	54.8262	56.3706	56.9226	52982.5	44.1842	0.743274	9178.18	0.17323	53022.1	-9	26	28653462	1.49012	18	11.1527	201	11.9396	9.00274	8	-119	320	7.53926	19.4627	1.08231	20084677	0.460026	297.749	34.5899	15.1197	1.16543	1.27473	0.533341	0.403512	0.462333	1.14572	0.314928	0.780104	0.775914	0.997306	0.96947
1	-420.235	-1024	1314	18981	0.73394	0.534549	33.84	63.3057	71.1894	69.7719	60.078	73.7531	69537.4	46.4626	0.730804	11190	0.16092	69747.3	0	27	6592586	1.09199	13	14.1719	166	9.04044	13.3337	12	-60	226	5.78068	18.6367	1.62851	24225031	0.623724	169.539	16.4313	6.02031	0.797722	0.656022	0.361563	0.267464	0.314838	0.974002	0.258756	0.85011	0.847251	0.99645	0.971729
1	-761.456	-2048	1376	170384	0.579288	0.519119	70.0845	135.007	126.249	120.492	119.772	143.662	495643	78.2079	0.667922	45345.8	0.091489	495961	-4	25	62743664	1.26965	15	24.6007	331	10.1985	10.997	11	-224	555	6.27237	19.1898	1.8596	183000000	0.562827	247.315	99.6278	23.9062	1.99233	1.00213	0.499316	0.322353	0.392388	1.10213	0.340235	0.817693	0.813536	0.999065	0.98382
1	-632.527	-2048	1363	62137	0.728197	0.705202	53.3333	75.6284	88.2875	88.88	66.9813	90.0122	152942	55.0724	0.741107	18661.8	0.122019	153107	0	29	27318039	1.22686	15	16.351	151	9.8327	14.7225	14	-111	262	6.27025	20.9676	1.2214	67312194	0.575072	222.89	37.2947	12.4062	1.06419	0.866375	0.461844	0.286424	0.38287	1.07863	0.310108	0.820017	0.816303	0.99685	0.970966
1	-423.046	-1024	1275	184770	0.93464	0.899899	77.0537	85.6249	96.6908	104.257	93.6798	105.54	377836	80.0285	0.770965	32783.2	0.086766	378080	-5	21	51222643	1.18809	13	46.6929	478	9.23047	8.0456	8	-199	677	5.64287	16.65	2.12475	105000000	0.575419	212.492	78.4712	16.5163	0.708386	0.80093	0.479255	0.224358	0.393696	1.08658	0.319316	0.814815	0.811351	0.999391	0.98652
1	-423.24	-1024	1193	11717	0.824548	0.578604	29.76	51.4341	55.6692	56.2853	59.0152	60.5505	43595.4	42.4099	0.6931	8642.69	0.198248	43802.9	-6	28	4014743	1.40636	16	5.53221	112	11.1141	10.7412	10	-57	169	7.16723	18.5106	0.719971	15008740	0.482519	227.268	15.6688	4.35897	0.395153	0.912542	0.576024	0.212442	0.475963	1.18478	0.342553	0.777702	0.771982	0.991304	0.948202
1	-535.01	-1024	3071	113991	0.855422	0.824616	66.3721	80.4885	91.1815	92.1335	78.9899	93.3917	266157	68.8516	0.792916	25235.7	0.094815	266340	-7	21	26503810	1.22098	14	12.6518	131	9.45017	6.85772	7	-130	261	6.09114	15.2482	-0.24386	61926252	0.545909	185.48	46.5346	5.82384	-0.22395	0.751549	0.507835	0.182698	0.429703	1.12525	0.319635	0.796602	0.792786	0.996532	0.96736
1	-756.534	-2048	1368	170557	0.860465	0.747567	43.1475	57.7172	60.9144	66.1513	62.5546	68.4599	84718.2	49.6636	0.656518	14208.7	0.167718	84771.1	-16	28	75940956	1.73763	22	8.34097	170	14.6063	5.95798	5	-126	296	9.47216	21.101	0.988493	37744554	0.371977	409.755	45.6796	29.699	2.45737	1.92076	0.669248	0.479959	0.546504	1.24781	0.364677	0.745895	0.738927	0.996096	0.961538
1	-673.961	-2048	1315	1817	0.781217	0.764938	15.8604	20.7342	22.2369	24.9425	21.5697	25.6153	3766.19	16.1979	0.777741	1505.16	0.399652	3814.83	1	73	3139847	2.03619	37	4.02737	164	23.2091	29.8079	20	-15	179	16.0615	41.5697	1.17612	6592172	0.324449	839.527	6.56381	36.3064	5.07742	2.73418	1.90404	0.159332	0.898143	1.72529	0.969423	0.680599	0.647549	0.973363	0.910378
1	-556.806	-1024	1231	7536	0.65972	0.582976	29.498	50.5991	47.4108	47.3809	55.7494	58.3582	34436.2	33.3812	0.712194	7187.24	0.208712	34645.7	5	90	20758968	2.38658	41	4.32361	176	27.964	37.7946	27	-93	269	18.2479	52.4847	0.912925	95436482	0.257253	1326.21	35.3292	143.919	12.834	5.4213	1.95036	0.443069	0.937905	1.7372	0.94526	0.658144	0.626976	0.987179	0.933
1	-668.24	-2048	1376	214957	0.91679	0.718983	74.6787	103.867	115.68	116.349	107.231	117.924	529404	95.2242	0.778415	40656.6	0.076797	529658	-6	21	53152793	1.17264	13	21.4625	272	9.32285	6.83904	8	-131	403	5.95398	15.7249	-0.98806	131000000	0.573648	200.499	46.6772	12.2928	-0.6325	0.81498	0.462589	0.259903	0.389139	1.07398	0.306619	0.815517	0.812408	0.998416	0.978586
1	-454.234	-1024	1145	32978	0.811205	0.74473	50.4579	67.7532	73.3442	68.4235	74.158	76.819	134524	54.9617	0.759386	16719.4	0.124286	134815	-10	24	13917034	1.49475	16	13.123	168	12.1476	7.53775	8	-114	282	6.89673	20.5429	0.638195	56893051	0.495761	365.192	34.3877	22.9711	0.699392	1.26434	0.666346	0.27427	0.486165	1.24981	0.419375	0.782586	0.774484	0.99549	0.96355
1	-992.673	-3024	1225	71256	0.898944	0.766438	58.2789	76.0387	89.4069	82.8683	80.5024	91.8737	218315	68.3545	0.788021	22250.3	0.101918	218545	-4	22	33563721	1.18035	13	175.502	692	9.91413	9.17777	9	-107	799	5.5632	21.7032	7.78235	103000000	0.610573	386.799	35.2104	393.779	13.2866	1.35143	0.52268	0.417841	0.351027	1.05027	0.398264	0.839087	0.835651	0.999535	0.9898
1	-455.095	-1024	1409	14393	0.845918	0.739145	36.6083	49.5279	58.9258	53.331	53.237	59.6979	53610.8	41.8965	0.761095	9033.99	0.168511	53806.9	-2	31	6605410	1.38442	16	6.5327	126	10.6847	15.4745	16	-71	197	6.76622	21.4227	-0.16058	24693705	0.488323	219.473	17.2525	4.54028	0.082963	0.884548	0.572115	0.199839	0.469114	1.17974	0.344302	0.781289	0.775678	0.993138	0.954
1	-522.4	-1024	1110	1826	0.88022	0.788346	19.9441	25.2987	32.2754	30.366	25.6054	32.9629	7981.51	22.2684	0.81017	2383.95	0.298685	8089.12	1	34	893581	1.2758	15	6.27602	88	10.6088	16.3521	15	-34	122	6.46502	22.1216	1.17345	3958534	0.547779	221.973	9.71387	4.59679	0.801039	0.845663	0.548021	0.212373	0.423663	1.15381	0.35758	0.806954	0.800604	0.98584	0.941605
1	-744.717	-2048	1507	742793	0.888485	0.697285	114.392	164.053	186.863	183.104	165.314	187.819	1967893	145.759	0.728065	104307	0.053005	1968342	-2	22	190000000	0.98385	12	37.7707	187	8.19829	10.1312	10	-509	696	5.32423	16.0087	-0.52573	504000000	0.664513	153.636	481.244	12.7897	-0.43363	0.618664	0.33712	0.279608	0.300644	0.940218	0.244775	0.854837	0.853086	0.999601	0.990016
1	-596.49	-1024	2714	131623	0.927117	0.87866	62.1201	70.6986	81.1835	79.6876	77.4668	84.0236	208373	65.5459	0.789719	21523.2	0.103291	208449	-5	26	98027877	1.35475	15	15.1833	183	10.8749	9.88701	11	-138	321	6.69369	19.2972	-0.80563	77622462	0.530281	274.628	48.203	20.9743	-0.92846	1.16933	0.484917	0.407607	0.412907	1.11092	0.310848	0.804517	0.800665	0.997554	0.972766
1	-445.069	-1024	1262	3161	0.899233	0.758778	16.0522	21.1553	24.8596	24.318	22.1404	26.187	4397.01	19.0236	0.811642	1599.16	0.363692	4431.41	-21	34	2189210	2.02269	27	5.86305	103	18.3233	6.23221	8	-114	217	11.3045	26.3167	-0.84542	3069058	0.319931	653.728	33.9945	36.4516	-2.95574	2.39987	1.29442	0.285107	0.788876	1.56445	0.653937	0.672586	0.653162	0.987791	0.931826
1	-584.692	-1024	1317	17789	0.89903	0.743044	34.255	46.1008	54.4099	48.037	49.8933	56.8894	46573.3	41.446	0.749589	8351.26	0.179314	46722.2	-4	34	9264392	1.51075	17	8.78777	141	12.806	13.3352	10	-131	272	7.41932	22.8209	1.75239	24332580	0.470272	342.966	48.9709	15.3773	2.20624	1.25081	0.708806	0.249785	0.513586	1.27495	0.432239	0.770948	0.762348	0.995202	0.96152
1	-774.669	-2048	1371	12296	0.791262	0.741064	28.4708	38.4188	41.5084	41.6771	45.4506	48.1819	23237.6	30.3993	0.731462	5383.77	0.231684	23329	-2	33	6999673	1.4367	16	15.8394	193	12.1088	14.8343	12	-172	365	6.98469	23.8593	1.30227	13280340	0.516106	349.207	65.1728	20.9439	1.58113	1.15965	0.577839	0.29222	0.427596	1.16892	0.383715	0.807002	0.800703	0.997476	0.973804
1	-721.677	-3024	1467	75329	0.618226	0.516155	48.1048	93.1983	96.8349	73.856	88.5538	97.702	175808	57.6177	0.698713	21720.9	0.123549	176006	-25	29	41243270	1.97097	28	5.21422	162	17.5664	2.18293	3	-145	307	11.6436	23.3989	-0.45573	96365056	0.312966	542.743	44.3334	21.3831	-1.12735	2.06899	1.27414	0.230479	0.821285	1.5732	0.590351	0.655699	0.63397	0.992648	0.943423
1	-498.273	-1024	1406	2610	0.951906	0.800976	21.8961	27.3368	35.1772	35.1772	31.0342	35.3587	11023.1	26.0221	0.764339	3133.78	0.284291	11141.2	-19	43	2658073	1.86533	25	3.81262	112	19.0842	20.0234	28	-76	188	12.1842	31.9127	-0.96339	11346462	0.358611	617.483	29.623	18.8363	-2.82697	2.16227	1.44475	0.175446	0.772775	1.57494	0.756987	0.706796	0.680182	0.983328	0.928479
1	-739.5	-2048	1387	4546	0.555404	0.497985	20.0132	40.1883	40.8476	42.7631	27.9745	44.2582	11119.5	22.3208	0.702749	3428.26	0.308311	11201.4	7	58	6244667	1.87684	21	6.50521	156	16.2016	29.0653	25	-44	200	9.65194	37.063	1.23895	15386984	0.343405	528.868	13.3899	28.9001	3.47619	2.2521	0.896035	0.413523	0.604497	1.3668	0.504213	0.737047	0.725618	0.989549	0.942009
1	-797.318	-2048	1265	489402	0.904251	0.679699	110.759	162.952	190.873	202.25	170.991	207.508	1834471	147.35	0.738056	98190.3	0.053525	1835150	1	24	145000000	0.927602	12	23.0945	294	8.0291	11.9449	13	-147	441	5.09705	17.1992	-1.6976	543000000	0.698699	153.133	49.1553	6.44248	-0.51814	0.536617	0.333417	0.215971	0.27731	0.920562	0.255115	0.869037	0.866743	0.99898	0.985547
1	-764.117	-2048	1204	42750	0.767748	0.728355	46.4569	63.7833	73.7337	73.7337	59.5998	74.7131	105186	48.9695	0.779855	13817.9	0.131367	105337	-49	27	53873023	2.03018	20	7.90238	373	22.6673	2.10346	10	-137	510	10.6212	35.4991	-0.74006	133000000	0.397093	1255.76	45.8713	223.553	-10.5259	4.96386	1.34079	0.535585	0.654207	1.50985	0.857231	0.75427	0.735908	0.99703	0.971537
1	-858.191	-3024	3071	64703	0.728224	0.67022	49.2968	73.5532	85.932	65.824	83.7022	93.3226	134212	53.5632	0.724647	17493.9	0.130345	134395	-2	40	50887671	1.63651	19	11.1708	183	14.3335	17.9928	14	-85	268	8.23309	28.0443	2.10557	106000000	0.444574	462.741	27.185	52.761	6.37736	1.9613	0.745749	0.432125	0.535449	1.30729	0.45009	0.761924	0.752735	0.994959	0.959914
1	-406.522	-1024	1385	106421	0.940544	0.810637	72.9197	89.9535	108.833	104.706	97.3732	110.007	397474	84.6052	0.76364	34234.8	0.086131	397845	-5	29	53952559	1.47609	16	41.3194	576	11.9413	12.2603	12	-123	699	7.10549	22.5161	2.12134	202000000	0.499667	356.657	36.3113	78.956	3.66937	1.37324	0.76047	0.271228	0.5162	1.28866	0.483828	0.771869	0.763391	0.999107	0.983041
1	-970.109	-3024	1347	115433	0.649653	0.532651	62.6612	117.64	136.637	118.642	131.453	144.473	346613	76.4255	0.566899	42092.9	0.121441	347010	0	48	109000000	1.76665	25	15.2677	467	15.1996	23.1518	22	-63	530	10.3569	30.7612	1.30991	328000000	0.353412	410.246	19.7983	48.7663	3.43989	1.86307	1.01521	0.293607	0.711326	1.44301	0.502889	0.688083	0.673133	0.997926	0.969605
1	-684.235	-2048	1636	115250	0.933309	0.77758	63.6	81.7922	93.1266	89.5181	90.7836	96.6156	283793	76.3374	0.722765	28894.9	0.101817	283978	-2	24	27857032	0.999585	14	8.93305	173	8.22047	11.3456	11	-84	257	5.82439	15.547	0.330778	68640284	0.633467	112.987	24.776	1.66551	0.017424	0.502558	0.372771	0.143872	0.341539	0.990719	0.253291	0.834373	0.832348	0.996957	0.971738
1	-728.362	-2048	1302	64171	0.953568	0.84526	56.4903	66.8318	79.7028	79.4591	78.3294	80.4693	170386	63.7287	0.718238	20693.7	0.121452	170516	-3	22	12326759	0.960785	13	32.122	86	7.85214	9.17902	9	-310	396	5.53288	13.8597	-1.16495	32754726	0.645371	107.838	193.234	2.58694	-0.21195	0.476035	0.34811	0.148773	0.324354	0.959005	0.240518	0.841686	0.840177	0.998802	0.982049
1	-494.793	-1024	1580	99224	0.929456	0.907668	77.3729	85.2436	98.4077	99.7563	97.7563	105.711	374676	79.2302	0.731085	34378.5	0.091755	375031	-8	22	28422527	1.31944	15	33.0193	378	10.2339	7.09678	7	-124	502	6.47555	16.9248	1.71591	107000000	0.51008	236.084	33.7414	20.3198	0.725231	0.879053	0.571111	0.183225	0.473475	1.17505	0.341752	0.777656	0.7728	0.998713	0.978667
1	-455.89	-1024	1232	394222	0.715288	0.607608	59.5914	98.0754	98.6239	105.126	90.3017	109.249	276262	70.1522	0.622118	32973	0.119354	276330	-9	25	113000000	1.40201	18	9.23177	159	11.1547	7.74525	8	-133	292	7.50084	16.9345	-0.07173	79245110	0.467413	226.788	46.9436	8.92173	0.105714	1.05974	0.553226	0.311784	0.480545	1.1564	0.316967	0.771414	0.766974	0.996763	0.966018
1	-486.769	-1024	1303	158929	0.676757	0.645329	48.2735	74.8046	87.5813	147.027	165.143	165.859	111336	50.6245	0.595341	18799.3	0.168852	111402	-13	25	55136818	1.46652	19	704.491	304	11.9024	6.12757	6	-983	1287	8.30463	18.626	-12.3762	38648215	0.433873	309.38	1662	440.51	-4.99507	1.229	0.623192	0.320304	0.524652	1.20512	0.34155	0.753152	0.747366	0.999778	0.990317
1	-467.627	-1024	2166	75210	0.725739	0.565069	58.5043	103.535	104.939	124.045	111.18	129.914	280822	75.1392	0.583985	35511.6	0.126456	281166	-13	18	12490998	1.26367	17	3.80431	89	9.96996	2.59689	3	-74	163	7.03162	12.8873	0.108823	46696423	0.467376	159.338	13.1512	2.05196	-0.04907	0.845482	0.473879	0.279986	0.432458	1.08164	0.282575	0.790489	0.78791	0.990625	0.946512
1	-438.356	-1024	1272	148779	0.903239	0.833266	42.9589	51.5548	58.9903	56.7544	60.8128	62.1197	74069.5	46.5663	0.672472	12683.4	0.171237	74086.2	-9	24	36482063	1.34457	17	5.41317	157	10.5889	7.39831	7	-75	232	7.25476	15.6592	0.444322	18166654	0.475375	190.475	14.6176	4.03003	0.153755	0.971569	0.481993	0.334942	0.437697	1.09007	0.285778	0.788403	0.785579	0.995255	0.960543
1	-673.778	-2048	1264	27474	0.165859	0.134427	35.3967	263.314	167.252	54.8145	161.638	171.491	67450.4	43.6732	0.566202	14152.6	0.209822	67696.5	-3	26	10022195	1.23978	15	35.3367	216	9.95716	11.8024	11	-78	294	6.38974	19.0994	3.01481	24694889	0.556154	225.492	24.7818	16.4681	1.11417	0.786568	0.466562	0.217691	0.407523	1.08723	0.295023	0.805564	0.80212	0.99727	0.971169
1	-752.201	-2048	2596	34288	0.655143	0.473213	43.7961	92.5504	84.6481	90.591	80.9522	103.234	90471.6	60.6338	0.485608	20069.6	0.221834	90860.5	-5	25	11257270	1.27402	15	19.5021	205	10.1815	9.79001	10	-124	329	6.45285	18.1195	-0.58713	29830865	0.555239	232.471	35.351	10.2928	-0.39353	0.833664	0.452291	0.266173	0.38728	1.07611	0.297633	0.816315	0.8128	0.997718	0.974447
1	-479.779	-1024	1318	197473	0.89857	0.829907	52.8064	63.6293	75.8088	70.7756	72.1443	78.7443	138339	57.1754	0.638289	20265.8	0.146494	138419	-9	24	52935538	1.35377	18	9.46862	181	10.7141	7.67181	8	-133	314	7.28147	16.3727	-0.6502	37105225	0.485544	209.208	46.9437	6.06257	-0.32188	0.943409	0.514784	0.289987	0.456345	1.12466	0.30206	0.781293	0.777661	0.997397	0.969819
1	-543.669	-1024	1299	118403	0.82298	0.553509	64.7833	117.041	118.036	123.649	132.374	133.904	442358	96.3224	0.599679	46818.2	0.105838	442638	1	25	50221923	1.01851	12	25.8454	181	9.07248	13.7826	12	-107	288	5.17584	20.5952	3.33906	188000000	0.676179	234.202	36.7945	29.6723	3.58316	0.956169	0.363207	0.43123	0.288115	0.946884	0.278145	0.865994	0.863112	0.997894	0.979758
1	-620.072	-1024	1299	22672	0.76261	0.724519	43.3852	59.8814	70.0647	61.0864	63.6917	71.9057	84837.1	45.6662	0.73829	12646.8	0.149072	85068.8	-1	21	4084822	0.785689	11	5.73751	81	6.86155	9.93781	10	-22	103	4.82988	13.4228	0.644732	15326866	0.723362	81.4103	3.77365	0.780382	-0.02978	0.339959	0.273038	0.106353	0.253197	0.853918	0.207928	0.876563	0.875383	0.989676	0.958262
1	-466.787	-1024	1277	62017	0.966538	0.808067	60.1479	74.4343	91.0176	92.1503	84.1265	92.2137	231562	71.9436	0.739317	24666	0.10652	231845	-3	25	19258112	1.19011	15	11.4866	81	9.60001	10.8299	11	-110	191	6.12021	17.6218	-1.49202	71994643	0.584531	193.243	35.6677	6.18891	-0.78328	0.747763	0.518686	0.163993	0.41319	1.13274	0.343229	0.808479	0.803722	0.99382	0.959591
1	-626.595	-1024	1079	12527	0.871585	0.689833	33.0024	47.8411	59.7858	52.6142	49.6771	63.5482	46598	41.6977	0.73858	8478.74	0.181955	46831	1	28	4597707	1.0577	13	9.14181	119	8.87208	14.6004	13	-17	136	5.75664	19.1579	1.63272	17188096	0.628172	153.853	4.32769	3.27701	0.615296	0.583982	0.417622	0.14878	0.338104	1.02897	0.299114	0.84274	0.83882	0.989155	0.953047
1	-660.845	-2048	1213	24342	0.887525	0.664854	34.0308	51.1853	58.116	60.5255	59.8708	60.7363	54142.2	45.4282	0.683653	10123.7	0.186984	54309.9	1	32	12610206	1.35296	16	13.1979	139	10.6296	16.3627	17	-100	239	6.72971	22.7606	-0.57439	28134883	0.504947	250.304	26.9994	10.6453	-0.33533	0.94499	0.520785	0.258546	0.439088	1.12953	0.321603	0.7924	0.788372	0.99492	0.960674
1	-857.562	-2048	1156	13910	0.744228	0.733802	41.2317	56.1892	67.1675	59.9832	57.6828	67.1856	67853.3	41.8176	0.719433	11182.6	0.164805	68050.4	-1	21	3099114	0.850178	11	13.9974	102	7.46434	10.2263	10	-90	192	4.85946	14.9264	-0.56494	15161461	0.721203	118.22	24.4889	2.30243	-0.25739	0.410082	0.267167	0.192278	0.236012	0.830802	0.210163	0.886606	0.885081	0.99678	0.976671
1	-548.545	-1024	1321	50732	0.699616	0.533344	53.4403	100.199	109.512	106.459	81.6879	117.734	223180	70.1005	0.603628	29477.1	0.132078	223563	15	54	68763829	1.55275	20	4.77965	116	12.5482	32.9446	31	-76	192	8.46787	36.8162	0.757084	303000000	0.4002	270.087	33.9036	7.06635	0.831178	1.28658	0.656453	0.313398	0.54103	1.21766	0.34943	0.747845	0.741016	0.99211	0.94693
1	-920.775	-3024	2834	209657	0.881502	0.68256	47.5448	69.6567	73.1204	77.2908	75.5326	78.784	145953	61.4025	0.677335	19792	0.135605	145884	-27	36	137000000	2.10744	33	3.41617	150	19.8335	4.60648	5	-162	312	13.8288	25.5426	-0.0342	95178410	0.273967	631.207	59.4973	19.2366	-0.10568	2.38015	1.89789	0.112341	1.03718	1.79341	0.809669	0.600486	0.565215	0.990603	0.934283
1	-860.744	-2048	1520	18913	0.671008	0.571689	40.1111	70.1625	79.5968	67.4163	68.2673	80.148	92222.3	47.0796	0.700464	14092.5	0.15281	92526	-6	18	3229688	1.10869	13	42.2385	291	8.14557	5.98255	6	-86	377	5.33038	13.0677	1.90931	15800254	0.560536	134.975	22.9424	3.69921	-0.00716	0.611119	0.403733	0.192535	0.374888	1.00804	0.259701	0.816688	0.815273	0.998435	0.978038
1	-400.259	-1024	1448	16097	0.779666	0.651707	33.8802	51.9869	60.2841	48.2687	57.7286	62.9336	49790.6	40.5324	0.75358	8685.33	0.174437	49989.2	-9	31.4	7100166	1.59102	20	8.31017	163	13.0514	11.4637	10	-63	226	8.73743	21.0021	1.04743	22049569	0.412762	309.669	15.7359	10.9234	0.927951	1.25133	0.775147	0.220889	0.597476	1.31151	0.407995	0.72835	0.718769	0.992466	0.946991
1	-834.483	-2048	1538	114323	0.87181	0.723331	66.4944	91.9281	99.4959	110.507	92.1998	110.798	349362	80.1438	0.730635	32832.2	0.093978	349556	11	30	58073522	0.987004	10	16.1437	143	6.34344	20.7867	21	-108	251	4.30765	22.5384	0.087677	178000000	0.561508	75.8928	39.7827	1.46565	0.293397	0.548315	0.374535	0.183582	0.365697	0.962474	0.237462	0.818463	0.818025	0.996935	0.96958
1	-1130.83	-3024	1289	18982	0.768899	0.704889	39.8816	56.5785	64.0843	59.9468	55.7506	66.9026	64061.2	43.5031	0.699855	11063	0.172694	64170.7	-5	23	3822079	1.14139	14	4.11842	73	8.85753	8.3899	8	-59	132	6.14027	14.1899	0.287252	12920947	0.55778	130.963	14.9056	1.4986	-0.0187	0.612577	0.460276	0.139962	0.417781	1.08198	0.283804	0.798083	0.795359	0.987741	0.941071
1	-1130.83	-3024	1289	20701	0.779825	0.709027	40.6704	57.3608	65.8506	65.8506	58.71	68.1117	69816	44.7314	0.734707	11160.2	0.159852	69981.9	-6	24	5095952	1.21742	15	30.0448	292	9.45313	8.86711	8	-93	385	6.46688	15.6898	1.68386	17227410	0.536356	167.544	23.7784	6.07676	0.382482	0.726755	0.474525	0.205383	0.423828	1.09242	0.292835	0.795831	0.792954	0.998162	0.97523
1	-1036.62	-3024	1233	46222	0.220731	0.207421	49.4446	238.378	192.922	69.3808	190.743	197.598	131744	52.6173	0.646931	19354.4	0.146909	132038	-4	25	12018731	1.17683	15	7.11068	105	9.33325	10.0895	10	-93	198	6.30771	16.1252	-0.09406	34332877	0.570165	158.223	24.3475	2.71384	-0.11566	0.657558	0.457646	0.173885	0.401942	1.08873	0.294439	0.807873	0.804577	0.994476	0.960304
1	-323.177	-1024	1380	47182	0.935956	0.746556	47.7869	64.0098	76.1089	78.2908	72.4965	79.0576	125952	59.9104	0.696955	17434.7	0.138424	126157	-12	24	14904440	1.50782	18	10.2828	188	12.0502	6.29583	6	-89	277	7.87618	17.7734	0.951383	39851911	0.432875	276.255	22.6645	10.0811	0.569524	1.12429	0.623747	0.26242	0.522533	1.20238	0.340745	0.754845	0.748826	0.995732	0.960354
1	-504.861	-1024	1217	63771	0.869918	0.621382	31.5433	50.7631	60.6482	55.346	54.6746	62.1874	48600.3	44.1597	0.529068	12173	0.250472	48613.9	-14	27	28192408	1.67106	20	11.8725	222	13.7905	6.15358	7	-148	370	8.75578	21.0259	-0.40918	21491647	0.40513	404.222	46.4941	23.9794	-0.30796	1.50788	0.643125	0.384213	0.531129	1.22617	0.353232	0.752164	0.745585	0.99717	0.967211
1	-685.551	-2048	1241	20223	0.843339	0.817558	38.133	46.6426	52.6465	52.3126	51.8245	55.8311	49711.7	39.3355	0.749198	8726.9	0.17555	49829.9	1	33	9583966	1.28739	17	10.7331	183	10.2669	16.927	16	-29	212	7.05537	21.7696	1.1059	23615084	0.505161	187.392	10.1103	4.76112	0.448252	0.792763	0.524904	0.191772	0.461427	1.13134	0.305583	0.779618	0.775629	0.994842	0.958529
1	-1004.38	-3024	1386	37996	0.75711	0.662951	25.6106	38.6312	39.5559	42.359	36.6987	45.9163	19718.9	29.2481	0.617241	5718.54	0.290002	19730.4	-14	31	15904552	1.71169	24	5.01774	153	14.4796	8.30129	8	-129	282	9.94369	20.4594	-0.03473	8258840	0.365585	349.673	47.0722	8.98848	0.096903	1.44006	1.00027	0.177787	0.714931	1.44148	0.479584	0.686634	0.670912	0.994192	0.950266
1	-751.458	-2048	14540	1411381	0.854273	0.53548	119.589	223.331	254.995	245.628	214.966	255.381	3477572	190.786	0.561284	197766	0.056869	3477671	3	30	574000000	1.0879	14	19.0318	226	8.50327	16.9246	17	-533	759	5.99677	20.1651	-0.20696	1410000000	0.565835	120.19	537.506	2.68945	0.125845	0.613312	0.420573	0.183713	0.390444	1.03064	0.263374	0.809727	0.80778	0.99959	0.988195
1	-607.676	-1024	1252	17539	0.865975	0.781144	39.9986	51.2051	54.7963	63.3494	55.363	64.5144	64249.8	44.3423	0.740807	10471.9	0.162988	64448.6	0	18	4712598	0.908691	9	20.3318	156	7.53555	9.03062	8	-111	267	3.74064	16.3918	0.309136	17316851	0.726015	187.141	35.6494	8.83487	-0.19696	0.609553	0.288881	0.303223	0.211688	0.790579	0.240201	0.904848	0.901704	0.998046	0.98412
[truncated: 806 more columns]

## Sheet: VP-validation
ID (0 = malignant, I = benign)	Mean	Minimum	Maximum	VoxelNum	Elongation	Flatness	LeastAxisLength	MajorAxisLength	Maximum2DDiameterColumn	Maximum2DDiameterRow	Maximum2DDiameterSlice	Maximum3DDiameter	MeshVolume	MinorAxisLength	Sphericity	SurfaceArea	SurfaceVolumeRatio	VoxelVolume	10Percentile	90Percentile	Energy	Entropy	InterquartileRange	Kurtosis	Maximum	MeanAbsoluteDeviation	Mean	Median	Minimum	Range	RobustMeanAbsoluteDeviation	RootMeanSquared	Skewness	TotalEnergy	Uniformity	Variance	Autocorrelation	ClusterProminence	ClusterShade	ClusterTendency	Contrast	Correlation	DifferenceAverage	DifferenceEntropy	DifferenceVariance	Id	Idm	Idmn	Idn
0	-779.17	-2048	1396	51704	0.84564	0.700101	48.8497	69.7752	80.4522	78.1403	79.6515	84.5884	127188	59.0047	0.630798	19389.1	0.152445	127400	0	121	355000000	2.92	53	4.25465	261	36.9714	66.1876	73	-122	383	23.0221	82.8245	-0.97016	874000000	0.165641	2479.09	71.3643	546.144	-31.9179	10.9276	2.68059	0.580542	1.07387	1.86533	1.3536	0.630863	0.598003	0.990133	0.941513
0	-859.533	-2048	2399	34535	0.768428	0.641811	44.193	68.8567	69.8713	79.4403	64.9008	85.7174	110566	52.9115	0.5054	22042.6	0.199362	110788	17	111	172000000	2.5541	55	2.64868	190	30.3171	60.544	57	-121	311	22.8391	70.6512	0.333664	553000000	0.189261	1326.02	62.7941	130.541	8.54876	7.04316	1.50448	0.646511	0.844892	1.62211	0.721434	0.665821	0.640991	0.99142	0.942615
0	-910.755	-2048	1590	18651	0.900177	0.819368	39.2441	47.8956	57.7683	56.6297	53.6454	58.0271	56935.6	43.1145	0.718639	9959.3	0.174922	57027.7	47	111	126000000	2.16125	32	4.37501	175	20.1759	77.8092	78	-78	253	13.5054	82.1668	-0.20648	385000000	0.271791	697.112	57.482	40.6632	-0.50975	3.31132	0.927893	0.552837	0.641784	1.38355	0.482995	0.720638	0.70686	0.993736	0.952141
0	-780.243	-2048	1612	27130	0.932482	0.787875	42.0691	53.3956	62.4114	62.9525	60.5254	65.4257	75601.9	49.7905	0.686968	12586.4	0.166483	75693.9	35	136	267000000	2.64205	56	4.08284	271	32.008	90.8332	98	-114	385	23.1292	99.2735	-0.86242	746000000	0.188381	1604.55	84.9748	189.846	-12.5501	7.51116	2.01561	0.568201	0.977616	1.75937	0.948312	0.637408	0.606006	0.992417	0.94564
0	-798.817	-2048	1370	16392	0.956584	0.770976	26.4219	34.2707	40.6765	39.6155	42.322	43.0422	20183.5	32.7828	0.560304	6398.21	0.317001	20048.2	54	120	137000000	2.27344	32	7.34048	210	22.1024	86.1571	88	-124	334	13.861	91.5474	-1.15098	168000000	0.264622	957.888	81.8293	95.2437	-6.24597	3.83794	1.19297	0.512882	0.754551	1.5318	0.604696	0.682667	0.664543	0.994078	0.951432
0	-793.324	-2048	8253	2240	0.631177	0.62065	18.8427	30.3596	34.5331	27.6151	31.6686	35.7854	6816.33	19.1623	0.602385	2886.09	0.423409	6849.07	34	117	17203756	2.54534	42.25	7.28224	162	29.0852	77.6259	85	-118	280	17.8322	87.637	-1.63784	52602548	0.218901	1654.47	76.2438	352.92	-27.3397	6.70406	2.13159	0.505945	0.999131	1.8092	1.05745	0.632215	0.601795	0.986212	0.928736
0	-777.215	-2048	1718	527	0.7413	0.657025	11.1985	17.0443	19.5333	19.0419	16.1024	20.8947	1563.59	12.635	0.745763	873.572	0.558696	1611.37	-60	83	1513449	3.03782	58	2.90987	159	39.8171	11.6565	13	-111	270	26.4813	53.5894	0.087885	4627552	0.15154	2735.95	38.6986	348.812	-9.61985	9.49818	2.73986	0.506463	1.25366	1.86972	0.963235	0.564226	0.515714	0.981968	0.911178
0	-874.254	-2048	3254	15341	0.802871	0.707672	38.429	54.3034	55.8933	64.1688	55.5809	68.0192	61692.9	43.5986	0.626668	12048.6	0.1953	61580	37	97	81117830	2.10906	28	10.3283	152	19.727	66.8704	70	-130	282	12.1357	72.7162	-1.70672	326000000	0.293837	816.006	85.5037	100.012	-6.92549	3.31874	0.969531	0.523648	0.660217	1.40173	0.514132	0.711152	0.698655	0.994442	0.954221
0	-702.957	-2048	1394	14776	0.900252	0.811671	32.8451	40.4661	47.2786	43.1048	47.5028	50.9076	34042.1	36.4297	0.744302	6824.63	0.200476	34162.1	14	104	83023714	2.59392	42	6.04849	165	30.3849	61.6206	69	-121	286	17.9854	74.9588	-1.50555	192000000	0.21312	1821.72	67.6608	287.313	-21.1456	6.22302	2.05567	0.434694	0.926929	1.73646	1.09522	0.658621	0.632847	0.986908	0.934131
0	-667.576	-2048	1361	14833	0.854158	0.744521	35.042	47.0665	57.2902	51.7251	51.7835	59.5642	45204.1	40.2022	0.681274	9007.71	0.199268	45353.7	28	92	64064296	2.24468	33	8.14507	160	21.9684	57.7678	58	-139	299	13.8311	65.7194	-1.02945	196000000	0.26991	981.918	77.7315	94.6452	-3.69262	3.4423	1.10488	0.461514	0.690588	1.4728	0.593815	0.709584	0.694078	0.993678	0.952527
0	-720.118	-2048	1618	525	0.707308	0.634006	11.1753	17.6264	19.0419	19.5333	16.1213	21.2286	1557.98	12.4673	0.757174	858.349	0.550935	1605.25	36.4	133.6	5712940	2.58099	39	6.43269	158	31.8832	94.1448	106	-91	249	18.0619	104.316	-1.774	17468000	0.221377	2018.55	75.8038	286.157	-23.2105	5.81704	2.06244	0.375016	0.968277	1.78291	1.05156	0.641995	0.612166	0.984408	0.92552
0	-893.897	-2048	2658	2305	0.833834	0.789178	19.5892	24.8222	30.8053	26.5181	26.4274	31.7799	6956.86	20.6976	0.796101	2213.73	0.318208	7029.8	35	117	15066339	2.42027	42	3.41275	198	25.897	73.8859	70	-52	250	18.0059	80.8478	0.575004	45949396	0.220138	1077.25	41.2605	77.4681	6.8493	4.64777	1.61189	0.475775	0.898716	1.65558	0.734179	0.64603	0.618931	0.987343	0.929385
0	-766.936	-2048	1625	13641	0.628074	0.587136	33.0985	56.3728	53.4064	66.1503	51.4518	68.8323	41687.2	35.4063	0.548574	10598.7	0.254243	41709	43	117	103000000	2.31431	36	5.33441	254	22.9313	81.6265	84	-111	365	15.447	87.0672	-0.70249	316000000	0.246421	917.808	78.1378	75.6174	-4.17839	4.13838	1.11952	0.55979	0.705474	1.46552	0.585876	0.701404	0.685376	0.995741	0.959773
0	-871.271	-2048	3819	187471	0.798296	0.755004	45.4957	60.2589	66.6607	67.8283	61.5549	69.3132	91809.5	48.1044	0.356746	27587.8	0.300489	91714.4	36	143	2070000000	2.75458	58	4.1064	242	34.1591	95.8039	104	-206	448	24.0394	105.049	-0.87048	1010000000	0.177785	1856.82	182.052	321.608	-21.1193	9.67814	1.08947	0.796058	0.732381	1.49486	0.542096	0.685534	0.668668	0.997018	0.964208
0	-756.059	-2048	1467	42806	0.723904	0.600719	41.4849	69.0588	79.5842	67.1612	71.5762	79.8029	92033	49.9919	0.630433	15636.5	0.169901	92104.8	28	82	152000000	2.08341	27	9.09321	223	19.2558	52.2014	52	-112	335	11.3708	59.6804	-1.00933	328000000	0.30934	836.762	58.9506	99.7812	-5.07003	3.14375	1.12824	0.436536	0.691657	1.47334	0.606631	0.711189	0.695223	0.994422	0.955597
0	-789.324	-2048	1465	32691	0.915632	0.851352	48.3406	56.7809	64.1427	68.4	66.0825	70.5667	99871	51.9904	0.701694	14835.3	0.148545	99956.7	36	91	148000000	2.01265	29	6.60858	175	18.0978	62.6287	62	-120	295	12.0518	67.1944	-0.37463	451000000	0.305166	592.733	64.2855	33.098	-0.09326	2.53734	0.880984	0.463742	0.616973	1.35013	0.476011	0.727347	0.716369	0.994933	0.957115
0	-1071.82	-3024	1712	82813	0.699463	0.616322	78.5916	127.517	120.779	154.506	119.606	162.605	633353	89.1934	0.700352	50925.1	0.080405	634037	-1	18	16054962	0.781749	9	17.5913	134	6.75262	8.98489	9	-95	229	4.11471	13.9237	0.656987	123000000	0.74964	113.142	24.4067	2.71527	0.031021	0.381069	0.236671	0.205813	0.206742	0.771901	0.192949	0.900976	0.89955	0.997684	0.981422
0	-582.76	-1024	1475	5443	0.936864	0.902381	31.9354	35.3901	47.1504	42.0849	43.4496	47.6564	25608	33.1557	0.721418	5823.9	0.227425	25785.8	8	72	12018027	2.23421	35	4.2062	183	21.4935	37.8036	37	-82	265	14.5861	46.9891	-0.32258	56934523	0.256491	778.866	37.7449	43.6386	0.127314	3.47106	1.40253	0.410986	0.784745	1.5613	0.704444	0.688324	0.666597	0.990685	0.942807
0	-458.71	-1023	1420	17183	0.922649	0.832807	41.6277	49.9848	61.7785	60.6414	56.4987	62.7723	68173.1	46.1184	0.729102	11068.9	0.162365	68338.2	1	58	19395571	1.86008	16	6.92221	157	17.0739	20.6202	17	-115	272	8.65171	33.5971	-0.04826	77137763	0.414211	703.572	40.6759	70.3016	2.26873	3.09155	0.779151	0.575644	0.470583	1.26436	0.526159	0.807847	0.794758	0.994777	0.965416
0	-484.224	-1024	1304	8155	0.769258	0.643232	29.677	46.1373	46.7504	57.132	44.7762	57.3991	30999.5	35.4914	0.676019	7059.3	0.227723	31187.5	16	97	30918680	2.35817	46	2.98334	175	25.7802	52.8287	48	-76	251	18.9216	61.5742	0.578676	118000000	0.222692	1000.51	41.7483	52.6833	4.56419	3.76485	1.8417	0.300796	0.965827	1.69986	0.794209	0.633932	0.601793	0.98777	0.930236
0	-408.505	-1024	1500	11696	0.950599	0.840484	35.3494	42.0584	50.849	54.7652	46.2831	55.7103	41595.2	39.9807	0.737196	7875.23	0.18933	41748.4	42	142	130000000	2.60545	50	2.81762	201	30.2985	98.3492	104	-65	266	21.5943	105.296	-0.52149	463000000	0.191519	1414.68	54.9177	133.915	-7.77246	6.91345	2.90179	0.416941	1.24459	1.94848	1.17726	0.575139	0.530489	0.981167	0.912549
0	-481.954	-1024	1189	2871	0.722631	0.612026	20.6004	33.6593	41.1804	44.5343	27.4749	44.622	11123.3	24.3232	0.729585	3302.91	0.296937	11229.2	31	104	15137303	2.28407	36	3.10139	163	22.4099	66.7833	66	-40	203	15.4757	72.6119	-0.04236	59205850	0.243785	812.469	27.2924	38.9538	0.421636	3.37183	1.6738	0.323079	0.919834	1.64021	0.722987	0.642506	0.613311	0.980749	0.914412
0	-553.829	-1024	1496	4364	0.84143	0.717973	24.99	34.8062	42.8869	43.1454	36.9526	44.0021	17147.1	29.287	0.700973	4587.5	0.267538	17260	29	108	21547085	2.30461	39	3.24677	186	24.1763	63.2642	58	-16	202	16.6588	70.2671	0.648381	85220405	0.241786	935.102	15.6812	46.0608	3.52418	3.63244	1.758	0.322822	0.934152	1.65908	0.767596	0.641385	0.611605	0.97995	0.913486
0	-507.881	-1024	970	4084	0.821826	0.617705	20.8861	33.8125	37.9091	33.2784	38.0429	39.4794	13606.3	27.788	0.731486	3767.95	0.276927	13737.6	20	56	6283014	1.40774	19	3.47795	94	11.3916	36.4936	34	0	94	7.97809	39.223	0.70063	21134611	0.453938	206.661	3.73533	3.31464	0.310161	0.960611	0.675488	0.175493	0.538378	1.19284	0.346281	0.753275	0.744522	0.962783	0.89685
0	-531.771	-1024	1611	1228	0.835692	0.64867	15.178	23.3986	30.0469	27.0673	24.583	31.3771	4658.94	19.554	0.743245	1815	0.389574	4749.51	5	44	1114578	1.54628	19.25	3.45933	87	12.2909	25.6808	27	-22	109	8.40547	30.127	-0.05759	4310826	0.400418	248.134	6.67736	5.44678	-0.54894	1.37938	0.636752	0.375099	0.495144	1.20192	0.366706	0.774215	0.766548	0.976887	0.920716
0	-510.152	-1024	1491	1710	0.213642	0.174923	16.3833	93.6601	25.7959	67.0397	23.9242	67.6948	6961.18	20.0098	0.596663	2954.91	0.424483	7144.14	21.9	102	7585380	2.33827	45	2.46508	145	24.8584	59.3684	58	-12	157	18.3073	66.6025	0.244665	31690629	0.219403	911.285	14.9334	43.2693	1.08889	4.11243	1.41536	0.470415	0.844162	1.5287	0.599606	0.659772	0.634482	0.973628	0.901954
0	-496.577	-1024	1907	25124	0.957101	0.807043	46.0464	57.0557	69.142	68.1257	65.0071	70.6068	101329	54.608	0.733811	14323.7	0.141359	101588	9	53	31458065	1.67481	23	4.44823	131	13.9902	30.4095	30	-105	236	9.61921	35.3852	0.075561	127000000	0.372414	327.373	45.7667	9.03285	0.411397	1.59696	0.626959	0.429563	0.513165	1.19226	0.34379	0.76119	0.75476	0.994917	0.957952
0	-479.822	-1024	1584	14277	0.839753	0.828486	40.3415	48.693	53.7427	57.448	52.2865	59.2727	57512.3	40.8901	0.756951	9518.97	0.165512	57728.4	2	66	26708865	2.27336	31	5.70227	142	21.895	29.9561	29	-113	255	13.0822	43.2523	-0.69829	108000000	0.267319	973.395	46.1243	93.1421	-3.03954	3.97109	1.42646	0.449014	0.792247	1.58458	0.734226	0.684414	0.66333	0.988868	0.937721
0	-572.391	-1024	1674	32829	0.770005	0.742625	39.746	53.521	65.7087	59.4421	52.8016	65.847	60832.4	41.2114	0.718899	10404.9	0.171043	60953.3	12	115	149000000	2.58338	50	4.3789	286	32.1119	53.62	42	-50	336	22.2066	67.4057	1.13628	277000000	0.207559	1668.42	22.6815	270.46	25.4463	8.3566	1.72772	0.65253	0.901367	1.69618	0.856672	0.650978	0.625288	0.991559	0.943089
0	-465.522	-1024	1718	5764	0.869973	0.73844	19.1631	25.9508	31.8208	30.6331	28.3781	32.5191	7615.38	22.5765	0.748625	2500.43	0.328339	7662.35	25	78	21995743	2.03766	27	39.1346	469	19.1144	52.6973	50	-67	536	11.2281	61.7742	4.11539	29239946	0.316229	1039.05	32.4828	1037.11	53.0457	5.50171	1.9163	0.493118	0.764463	1.53064	1.2744	0.703112	0.68784	0.996425	0.968449
1	-756.701	-2048	1641	20467	0.919005	0.850238	41.0631	48.2959	54.3611	58.1639	53.13	61.5804	62432.9	44.3842	0.758202	10037.9	0.160779	62580.3	-9	24	5674084	1.36281	17	10.25	151	10.7377	7.52245	8	-111	262	7.12585	16.6502	-0.14922	17349193	0.49274	220.644	34.2768	6.27008	-0.03976	0.916088	0.572878	0.2214	0.47359	1.17152	0.339676	0.77807	0.772937	0.996091	0.964099
1	-675.342	-2048	1467	652	0.829344	0.625626	10.2922	16.4511	20.8411	17.8338	15.9812	21.1239	1508.43	13.6436	0.727545	874.259	0.579584	1547.59	-7	46	662590	1.84855	25	5.04134	97	17.0571	22.5675	27	-83	180	11.4062	31.8786	-0.85716	1572727	0.347172	506.951	29.4905	13.7986	-1.3758	1.82224	1.18562	0.205709	0.740162	1.48049	0.569397	0.693676	0.673603	0.982708	0.922437
1	-883.196	-2048	1565	15833	0.888511	0.807868	24.4551	30.2712	38.2469	34.5481	32.452	38.5241	13715	26.8963	0.740183	3743.47	0.272948	13751.9	-3	38	11915496	1.66196	19	11.8207	234	14.4571	17.1687	14	-49	283	8.41854	27.4331	2.15059	10349347	0.425227	457.809	10.1601	35.3276	4.2672	1.80257	0.629738	0.461868	0.484278	1.22075	0.387532	0.778133	0.771786	0.995734	0.963506
1	-771.038	-2048	1212	8894	0.857844	0.657766	27.6367	42.016	51.7564	45.6008	39.9509	51.8096	27053.1	36.0432	0.700743	6219.22	0.22989	27194.5	-3	24	3000903	1.20367	14	21.3788	158	9.66592	10.2605	10	-120	278	5.85383	18.3687	0.746687	9175621	0.589883	232.13	35.5055	12.377	0.653585	0.809343	0.445258	0.258351	0.352904	1.04049	0.317762	0.834971	0.832001	0.996995	0.973318
1	-770.108	-2048	1415	490684	0.831194	0.782031	63.0019	80.5618	180.899	85.6732	168.93	183.088	240026	66.9625	0.480284	38888.9	0.162019	240052	-13	29	169000000	1.57123	22	5.39065	194	13.0746	8.13465	8	-166	360	9.32361	18.5491	-0.15773	82594673	0.397029	277.897	61.7806	7.58397	-0.07371	1.36161	0.669818	0.338629	0.556145	1.24298	0.354935	0.740384	0.733288	0.997051	0.965656
1	-1078.05	-3024	1609	1591	0.793658	0.658621	21.8984	33.2489	39.9868	36.8973	33.4268	40.1996	10649.4	26.3883	0.620306	3773.64	0.354354	10859.5	-25	82	4664624	2.79694	51.5	3.36034	183	33.0674	33.6543	37	-107	290	22.7102	54.1469	-0.06291	31838865	0.173801	1799.27	48.0552	154.564	-0.77144	6.70864	2.23989	0.464587	1.11693	1.63552	0.707884	0.593869	0.551594	0.987238	0.925301
1	-463.977	-1024	2616	47321	0.894402	0.835369	51.073	61.1383	69.6982	73.2542	65.347	75.6173	122066	54.6822	0.762774	15601	0.127808	122230	-4	22	10130386	1.09211	14	10.7036	101	8.6684	8.80041	9	-111	212	5.81699	14.6314	-0.61108	26166866	0.591719	136.631	34.7294	2.67239	-0.21134	0.601676	0.401397	0.192721	0.366346	1.02314	0.265357	0.822326	0.820301	0.996051	0.966956
1	-434.614	-1024	1541	7549	0.91011	0.710597	27.8302	39.1645	49.8244	49.6495	45.2496	49.9853	26791.5	35.644	0.721235	6003.51	0.224083	26945.8	-2	43	5524665	1.64234	18	7.30249	150	14.4147	17.0832	14	-50	200	8.2421	27.0526	1.3535	19720060	0.452284	440.005	10.2088	24.5147	3.04744	1.73601	0.660957	0.423656	0.47452	1.2324	0.419468	0.789298	0.780931	0.9922	0.954153
1	-1011.93	-3024	1515	57545	0.502393	0.401941	42.8887	106.704	96.3864	95.5506	76.0765	111.417	130334	53.6073	0.514342	24169.7	0.185444	130396	5	44	55014665	1.50454	16	11.3306	161	14.1404	21.1439	17	-114	275	7.16226	30.9197	1.75214	125000000	0.50671	508.965	40.3385	58.4714	6.88182	2.09811	0.515988	0.576141	0.372162	1.11169	0.369958	0.834355	0.828017	0.996509	0.972129
1	-521.681	-1024	1460	5445	0.865726	0.780437	27.9526	35.8166	44.6309	46.6677	36.8742	48.6656	21633.9	31.0074	0.750531	5002.71	0.231244	21775.3	20	99	18382999	2.15732	37	3.58472	158	24.338	49.3827	39	-2	160	16.4613	58.1044	1.17529	73516288	0.278858	937.47	11.6481	90.858	12.5753	4.31091	0.996713	0.605246	0.686221	1.39314	0.474611	0.70401	0.687849	0.985222	0.927089
1	-521.169	-1024	1343	28709	0.771838	0.622126	42.1454	67.7441	71.5813	77.5742	78.4965	80.1224	98087.9	52.2875	0.659456	15597	0.159011	98323.6	2	21	6520084	0.646514	10	16.2502	118	6.40534	11.8226	11	-74	192	4.12996	15.0701	1.45082	22330213	0.799718	87.3347	16.036	1.55691	0.176056	0.263328	0.16083	0.206337	0.15037	0.62607	0.137702	0.926481	0.925859	0.997542	0.983407
1	-485.535	-1024	2289	106335	0.745809	0.42291	51.19	121.042	125.906	114.979	114.309	135.706	379388	90.2744	0.666259	38039.1	0.100264	379821	3	20	34957514	0.624783	8	53.2364	275	6.81337	12.3528	11	-45	320	3.67817	18.1314	5.22344	125000000	0.829448	176.158	9.36961	28.2398	3.25364	0.702504	0.349145	0.330664	0.169363	0.657912	0.316834	0.933691	0.930254	0.99834	0.989363
1	-433.603	-1024	1353	56009	0.92567	0.810918	47.62	58.7235	68.7382	67.9707	63.4854	69.4218	107885	54.3586	0.750354	14605.8	0.135383	108029	-1	24	14271039	0.967613	12	7.95625	128	8.08446	11.5884	11	-83	211	5.45804	15.9624	0.918477	27525798	0.661534	120.509	24.8897	2.12839	0.193841	0.507748	0.317291	0.218909	0.288488	0.917027	0.231924	0.860261	0.858622	0.996879	0.973988
1	-457.51	-1024	2547	21616	0.910516	0.792963	42.1697	53.1799	61.8146	60.1857	60.5223	65.7237	75140	48.4211	0.737468	11676.7	0.1554	75363.1	-3	19	3126017	0.828369	12	4.01436	60	6.92189	8.12727	8	-58	118	4.89319	12.0256	-0.00799	10898703	0.684154	78.5634	15.1074	0.709016	-0.1622	0.380012	0.281106	0.146536	0.272246	0.866043	0.205867	0.865354	0.864763	0.992438	0.961266
1	-542.482	-1024	1455	284350	0.708811	0.578717	92.9505	160.615	175.464	176.999	134.721	178.16	1195050	113.845	0.712859	76396.1	0.063927	1195610	10	72	451000000	1.77095	22	5.62804	184	18.4394	31.155	23	-113	297	11.2315	39.8138	1.45372	1900000000	0.376942	614.503	45.1994	56.9242	9.10919	3.27465	0.574457	0.691346	0.440576	1.16271	0.362765	0.799467	0.792872	0.996663	0.969148
1	-756.701	-2048	1641	20467	0.919005	0.850238	41.0631	48.2959	54.3611	58.1639	53.13	61.5804	62432.9	44.3842	0.758202	10037.9	0.160779	62580.3	-9	24	5674084	1.36281	17	10.25	151	10.7377	7.52245	8	-111	262	7.12585	16.6502	-0.14922	17349193	0.49274	220.644	34.2768	6.27008	-0.03976	0.916088	0.572878	0.2214	0.47359	1.17152	0.339676	0.77807	0.772937	0.996091	0.964099
1	-675.342	-2048	1467	652	0.829344	0.625626	10.2922	16.4511	20.8411	17.8338	15.9812	21.1239	1508.43	13.6436	0.727545	874.259	0.579584	1547.59	-7	46	662590	1.84855	25	5.04134	97	17.0571	22.5675	27	-83	180	11.4062	31.8786	-0.85716	1572727	0.347172	506.951	29.4905	13.7986	-1.3758	1.82224	1.18562	0.205709	0.740162	1.48049	0.569397	0.693676	0.673603	0.982708	0.922437
1	-883.196	-2048	1565	15833	0.888511	0.807868	24.4551	30.2712	38.2469	34.5481	32.452	38.5241	13715	26.8963	0.740183	3743.47	0.272948	13751.9	-3	38	11915496	1.66196	19	11.8207	234	14.4571	17.1687	14	-49	283	8.41854	27.4331	2.15059	10349347	0.425227	457.809	10.1601	35.3276	4.2672	1.80257	0.629738	0.461868	0.484278	1.22075	0.387532	0.778133	0.771786	0.995734	0.963506
1	-771.038	-2048	1212	8894	0.857844	0.657766	27.6367	42.016	51.7564	45.6008	39.9509	51.8096	27053.1	36.0432	0.700743	6219.22	0.22989	27194.5	-3	24	3000903	1.20367	14	21.3788	158	9.66592	10.2605	10	-120	278	5.85383	18.3687	0.746687	9175621	0.589883	232.13	35.5055	12.377	0.653585	0.809343	0.445258	0.258351	0.352904	1.04049	0.317762	0.834971	0.832001	0.996995	0.973318
1	-770.108	-2048	1415	490684	0.831194	0.782031	63.0019	80.5618	180.899	85.6732	168.93	183.088	240026	66.9625	0.480284	38888.9	0.162019	240052	-13	29	169000000	1.57123	22	5.39065	194	13.0746	8.13465	8	-166	360	9.32361	18.5491	-0.15773	82594673	0.397029	277.897	61.7806	7.58397	-0.07371	1.36161	0.669818	0.338629	0.556145	1.24298	0.354935	0.740384	0.733288	0.997051	0.965656
1	-752.5	-2048	1681	169196	0.746779	0.606275	57.9281	95.5477	114.008	108.608	93.2546	116.126	244356	71.353	0.605477	31217.7	0.127755	244473	-9	35	98648024	1.72008	22	10.0896	436	14.4852	13.278	12	-138	574	9.39367	24.1462	1.25934	143000000	0.385309	406.735	49.5827	25.1321	2.52617	1.74183	0.875681	0.322896	0.627338	1.37071	0.466509	0.721833	0.71029	0.998491	0.975279
[truncated: 806 more columns]
