# Supplementary material for: Enhanced and unenhanced: Radiomics models for discriminating between benign and malignant cystic renal masses on CT images: A multi-center study
Source: PLoS One. 2023 Sep 28;18(9):e0292110. doi: 10.1371/journal.pone.0292110 (PMC10538730; doi:10.1371/journal.pone.0292110)
Supplement: S1 Data — (ZIP) [file pone.0292110.s004.zip › 数据/U for test-new.csv]

ID	Mean	Minimum	Maximum	VoxelNum	Elongation	Flatness	LeastAxisLength	MajorAxisLength	Maximum2DDiameterColumn	Maximum2DDiameterRow	Maximum2DDiameterSlice	Maximum3DDiameter	MeshVolume	MinorAxisLength	Sphericity	SurfaceArea	SurfaceVolumeRatio	VoxelVolume	10Percentile	90Percentile	Energy	Entropy	InterquartileRange	Kurtosis	Maximum	MeanAbsoluteDeviation	Mean	Median	Minimum	Range	RobustMeanAbsoluteDeviation	RootMeanSquared	Skewness	TotalEnergy	Uniformity	Variance	Autocorrelation	ClusterProminence	ClusterShade	ClusterTendency	Contrast	Correlation	DifferenceAverage	DifferenceEntropy	DifferenceVariance	Id	Idm	Idmn	Idn
0	-774.4909768	-2048	1392	38790	0.782510797	0.546901305	38.0850653	69.63791267	77.18736695	69.624393	77.49075261	85.36240297	95261.16922	54.49241854	0.615695292	16383.08043	0.171980678	95579.3358	46	126	349348061	2.456495055	41	6.022300091	329	26.16044549	88.29190513	93	-118	447	17.5371069	94.90067004	-1.036058622	860800609.3	0.223977301	1210.676663	83.97696005	185.8662528	-12.33317835	5.655360384	1.324511909	0.610923813	0.776209862	1.546322686	0.667128123	0.682860178	0.66267785	0.996406965	0.962425083
0	-861.9778082	-2048	2579	26738	0.745506383	0.590900535	39.08627956	66.14696929	67.56836539	77.37827422	56.88792002	78.71007588	85601.87075	49.31298782	0.616698276	15231.18036	0.177930461	85775.63769	10	39	18849523	1.175705874	16	3.640161104	73	9.227170449	23.90092752	7	-75	148	6.597397662	26.5512959	0.086493824	60469364.03	0.476859183	133.716978	19.87440285	1.543597626	0.190858382	0.792309056	0.404610926	0.32276694	0.384411953	1.003907602	0.251635521	0.811102699	0.809806913	0.989151605	0.945441713
0	-918.4305235	-2048	1541	12610	0.678327184	0.620560557	32.88673103	52.99520035	58.56729466	55.25370435	43.26517033	59.73040184	38394.53434	35.948085	0.635701532	8657.858218	0.225497154	38556.5882	21	49	17188705	1.137973598	15	6.134576332	87	9.169641958	34.93838224	35	-66	153	6.320917379	36.92019922	-0.679240573	52556528.18	0.574228326	142.4105569	24.08690037	2.118944398	-0.193617755	0.680848697	0.407166773	0.248922654	0.372144381	1.019707198	0.263740574	0.819436708	0.817407066	0.991952516	0.953956828
0	-784.826	-2048	1618	23774	0.748605	0.575312	35.92122	62.43779	68.15414	67.36478	54.36703	71.12685	66248.11	46.74126	0.608364	13014.76	0.196455	66330.53	27	132	203000000	2.791754	59	5.064528	207	35.16897	80.37667	27	-121	328	24.35286	92.44523	-1.09261	567000000	0.170238	2085.712	78.56342	453.2694	-26.1591	9.578628	2.520348	0.571621	1.088675	1.868567	1.187708	0.616748	0.580841	0.987936	0.932781
0	-808.161	-2048	1400	12844	0.809195	0.66019	23.12006	35.02031	39.55768	35.24679	42.387	44.51132	15655.01	28.33827	0.700375	4321.051	0.276017	15708.83	5	46	13414361	1.622382	20	11.71535	87	13.86565	25.2676	27	-134	221	8.790541	32.31728	-2.00992	16406407	0.401452	405.9554	57.84077	25.19865	-2.91562	1.539416	0.712562	0.348693	0.558863	1.274399	0.394079	0.742939	0.735494	0.993087	0.950307
0	-800.7484583	-2048	8775	966	0.813571936	0.693250692	13.87871224	20.01975966	23.18604969	24.45677362	19.09105298	25.11064611	2889.323499	16.28751464	0.754518943	1300.203776	0.450002839	2953.66092	12	38	764121	1.220820802	14	8.421868031	58	8.737842333	25.37163561	27	-48	106	5.801265823	28.12499827	-1.459630814	2336391.652	0.484212715	147.2956344	13.12854798	1.988859039	-0.404048406	0.685253193	0.472843504	0.169618314	0.435242276	1.065647714	0.280699712	0.787882374	0.786081656	0.982224687	0.928297784
0	-784.6311804	-2048	1722	384	0.892493539	0.771951035	10.44067232	13.52504478	17.29145465	16.91603973	15.04207034	17.77968155	1138.199045	12.07101508	0.732674428	719.5349637	0.632169713	1174.12608	-47.7	33.7	372892	2.26271549	47	2.764840359	54	25.52647569	0.822916667	32	-90	144	18.37037037	31.16204288	-0.734838678	1140162.037	0.241834852	970.3957248	22.2853829	38.03070954	-3.661410621	3.356651615	2.814320361	0.09376588	1.188268869	1.902975235	1.193454032	0.599111852	0.557240856	0.951818461	0.871147482
0	-878.513009	-2048	3271	20355	0.776050993	0.676329812	42.06127284	62.19047585	62.65519152	73.39481006	69.13730154	76.48019456	81512.08277	48.26298055	0.679211501	13385.26848	0.164212078	81706.5984	11	42	23313871	1.394647693	14	16.4466681	65	13.00730076	25.08705478	29	-123	188	6.339007435	33.8432172	-3.310221444	93583743.3	0.500999306	516.0030331	44.28762999	69.85445884	-8.363134299	1.765893261	0.583135776	0.457699982	0.436081682	1.164929696	0.388463622	0.800571	0.795817013	0.991443363	0.953019014
0	-710.4606487	-2048	1401	13502	0.83266517	0.735845498	30.74099356	41.77642403	46.03249287	47.85780605	46.40968864	50.53192258	31096.20733	34.7857732	0.711001883	6725.91936	0.216293881	31216.624	-2	50	18391078	1.832571596	23	8.800636256	83	17.47935432	26.51562731	32	-124	207	9.899812927	36.90664278	-2.030829188	42520172.34	0.382402396	659.0217896	45.29385152	47.77998772	-5.936162758	2.180456614	0.942701575	0.335695032	0.598259037	1.389651077	0.556776369	0.745659031	0.733431306	0.98911279	0.943042373
0	-668.4052082	-2048	1370	13149	0.602056126	0.530682893	30.65745888	57.76982696	69.82019837	56.07903979	50.46778636	70.51740168	40048.57936	34.78067821	0.595561558	9504.928995	0.237334985	40204.64538	19	57	23819981	1.613007635	20	13.37422089	94	13.9991243	36.54384364	39	-111	205	8.186641404	42.56222691	-2.482175259	72832450.31	0.430943193	476.0906513	49.92168999	35.64010528	-3.892129609	1.62380466	0.817137876	0.269505965	0.534133361	1.281347768	0.517642347	0.765223693	0.757977643	0.990698921	0.948828628
0	-725.3050931	-2048	1662	442	0.929145576	0.810449351	11.41722815	14.08752827	17.69348626	16.91603973	16.88105992	17.76247595	1311.464178	13.08936458	0.717695449	807.3246643	0.615590328	1351.46804	5	44	457779	1.757780064	17	9.104811761	73	14.67969534	22.25113122	25	-86	159	7.546825625	32.18227921	-2.030866196	1399714.226	0.370856453	540.5862544	30.86754141	25.20803154	-2.878079143	1.643752076	0.652133259	0.345486533	0.546933581	1.219213754	0.345943676	0.743524144	0.737053177	0.987219912	0.933076331
0	-902.7920432	-2048	3367	3129	0.802234759	0.621549707	19.05043706	30.64990111	35.80785528	34.58290931	30.65799061	36.42586652	9519.645068	24.58841602	0.690006148	3148.074503	0.330692424	9567.29298	10	49	3850247	1.620563201	20	9.362167373	74	13.67635582	28.98465964	31	-96	170	8.414296542	35.07854038	-1.811878189	11772592.23	0.415819659	390.3935007	32.86375934	17.11761759	-2.226039223	1.504146178	0.784239989	0.296645044	0.540577496	1.289784708	0.47597925	0.760751274	0.752686783	0.985412992	0.935454198
0	-776.775464	-2048	1637	5574	0.686836658	0.58823977	24.19615201	41.13314543	35.80785528	46.40915858	46.98512147	48.03750243	16935.64758	28.25175214	0.566015208	5634.523948	0.332702008	17043.17388	15	42	7808969	1.493726337	16	18.07519794	236	12.16977235	31.50861141	32	-115	351	6.96031262	37.42944325	0.227009911	23876859.79	0.486879148	408.1706291	47.13896162	45.18914492	2.391840135	1.730376434	0.927740028	0.296763941	0.55457713	1.321748026	0.602434652	0.76193433	0.753734534	0.996069308	0.966551903
0	-880.6319977	-2048	4011	180978	0.805940411	0.748470038	44.57005294	59.54821262	66.27620315	67.00130673	60.23430826	68.89921396	88526.31381	47.99231096	0.39156751	24531.59178	0.277110734	88537.91238	4	39	213198538	1.788349333	24	9.263648386	102	15.6369818	26.22013725	28	-134	236	9.974658545	34.32252412	-1.645180387	104300818.2	0.360226255	490.5400642	58.40810033	40.26718227	-4.155067859	2.091098667	0.707609814	0.486333798	0.569948066	1.273360787	0.376851305	0.736566577	0.728709002	0.994268011	0.953370447
0	-762.3346872	-2048	1449	37642	0.875223912	0.674346199	40.17672582	59.57878291	75.22707428	67.0341649	62.73637745	75.63782842	80861.65851	52.14477547	0.632323485	14301.22508	0.176860398	80993.53856	17	59	59582718	1.503310904	16	15.04487356	153	13.75732244	32.25120876	36	-133	286	7.000648954	39.78540745	-2.899402643	128202942.7	0.507163824	542.73818	62.63575813	73.77225984	-7.901198693	1.870546433	0.619366231	0.453356207	0.442741252	1.194763906	0.414009253	0.801755428	0.79543754	0.996432334	0.969164882
0	-799.5549638	-2048	1469	32047	0.930784347	0.870481178	48.36296679	55.5588886	63.95759473	68.8677785	63.46256427	69.61406806	97806.76636	51.71334385	0.740853146	13856.85255	0.141675807	97987.54814	24	59	63414302	1.478676177	18	16.64852226	104	11.99285049	40.72662028	42	-142	246	7.556686172	44.4835991	-2.335926776	193896838.1	0.455065386	320.1329897	67.43345263	20.74247392	-1.889037136	1.267470594	0.61169129	0.325110373	0.491494515	1.1920279	0.360629704	0.771094784	0.765818735	0.995071425	0.959772262
0	-1025.286457	-3024	1732	199290	0.728324605	0.652706981	81.45392429	124.7940143	119.2686044	148.6186526	120.1291623	155.2643411	657566.237	90.89055116	0.684110538	53454.48889	0.081291414	657812.6953	-4	25	36815240	0.954934461	10	20.36614783	62	7.613566703	6.031993577	31	-123	185	4.534854178	13.59161501	-2.767676134	121519053.9	0.661746039	148.3470521	34.18544921	6.532304655	-1.119835279	0.57377163	0.313058027	0.266112443	0.279667413	0.907791292	0.233686484	0.865037695	0.863465025	0.99525079	0.969279187
0	-587.8499207	-1024	1475	5404	0.917565062	0.807563477	29.97625902	37.11938424	45.34805246	42.85873701	41.02402779	49.5688571	25384.51432	34.05945012	0.710148778	5881.851006	0.231710205	25601.0542	1	48	2624666	1.342350399	15	13.45703876	162	9.994943023	16.46706144	17	-86	248	6.210433632	22.03836403	-0.185397655	12434162.94	0.497941049	214.5253769	27.27067346	7.47419258	0.375495502	0.917597798	0.530916728	0.253492144	0.440091705	1.125647976	0.325333836	0.793037276	0.788688069	0.995710952	0.963880824
0	-483.8872024	-1023	1486	14474	0.930035979	0.843889728	40.41396832	47.89010576	58.33590572	57.52898015	55.00527877	59.46467542	59923.29206	44.53952137	0.724825804	10216.78502	0.170497726	60143.86945	5	51	7567221	1.204858302	13	21.14065048	50	9.645993514	15.90514025	25	-120	170	5.307636615	22.86514315	-3.259033108	31444103.35	0.554240297	269.8412849	37.88725351	19.42212844	-2.060920077	0.921594014	0.324813775	0.409247932	0.286415191	0.91367029	0.237172653	0.862626032	0.860610363	0.995072051	0.968588578
0	-498.1235644	-1024	1508	11660	0.82843571	0.752912773	35.27179981	46.84712636	52.41927402	58.12741629	47.30957054	59.34049676	44424.02101	38.80983238	0.733855469	8265.811555	0.186066263	44591.81396	4	42	9016277	1.4613949	19	6.592262239	80	11.93478739	23.08190395	23	-103	183	8.385761491	27.80765378	-0.68915535	34481316.18	0.418976019	240.4913192	41.48712973	4.522962939	-0.234413597	1.018656544	0.677736192	0.193281158	0.566392975	1.235254655	0.349011837	0.734949095	0.72793494	0.991838437	0.944365384
0	-428.5531354	-1024	1524	9152	0.80390196	0.76164638	32.47358951	42.63604525	54.31115271	50.03517821	41.09500967	55.25591001	32503.63335	34.27520036	0.74911739	6574.895467	0.202281862	32667.67969	3	44	7514072	1.537872161	22	3.476224599	91	12.8361333	23.63483392	27	-84	175	9.081320851	28.65363143	-0.098407764	26821164.47	0.397242119	262.4252202	29.66307518	4.321821523	-0.004972794	1.159739677	0.775081621	0.197525104	0.614877806	1.302971272	0.387428165	0.718324274	0.708574746	0.988319848	0.933437425
0	-489.583134	-1024	1189	2516	0.776394807	0.585165558	18.7351595	32.01685273	36.80354654	39.86447454	29.40877821	40.35811921	9729.40949	24.85771819	0.744037264	2962.195782	0.304457921	9840.717285	8	38	1893797	1.346641566	14	7.802664076	73	9.995781213	23.51788553	25	-55	128	6.258547009	27.43540614	-1.380801911	7407122.763	0.44668936	199.6105704	19.82017575	6.97520531	-1.156455056	1.207146632	0.665889597	0.301921908	0.517859286	1.221858492	0.381103175	0.762472876	0.755751535	0.982863928	0.928503714
0	-560.550183	-1024	1503	3283	0.785805352	0.761232579	23.85212758	31.33356115	39.11840999	36.51014213	30.03751317	40.01801352	12860.43091	24.62208004	0.763285856	3477.767865	0.270423899	12984.52148	9	41	1540970	0.979442185	12	3.291791866	52	6.689319786	19.93968931	38	-15	67	4.90608056	21.66514752	-0.167914077	6094656.738	0.562264888	71.7874074	5.246775276	0.699262141	0.172675605	0.505382402	0.399097079	0.116915814	0.392487105	0.977613128	0.240726325	0.80485811	0.804417445	0.976640348	0.921722912
0	-676.7707618	-1024	1474	2920	0.747098741	0.606636971	19.79793735	32.63556014	33.59359102	34.07396596	33.01643587	39.91259548	9903.891048	24.38198589	0.706118458	3158.472715	0.318912304	10009.58588	12	43	1677372	0.99995884	12	3.377694194	56	6.775714956	22.38219178	22	-16	72	4.871430732	23.9675294	0.310489659	5749931.192	0.523730296	73.47995684	5.577031207	0.695942956	0.234043674	0.571646596	0.36147028	0.222069463	0.359557853	0.939626574	0.228800272	0.820539811	0.820412316	0.978770791	0.928152177
0	-533.7104948	-1024	1590	1360	0.814003686	0.524195083	13.82822798	26.37992693	29.63380115	32.72709122	25.87646362	32.91122889	5155.611816	21.47335774	0.671637107	2148.834243	0.416795197	5260.039063	-5	37	307646	1.023970854	14	3.30675785	41	8.77736808	10.05147059	25	-31	72	6.175183482	15.04028903	-0.440226227	1189874.983	0.609940528	125.1782331	8.729262466	1.030069333	-0.095467802	0.515386774	0.37169508	0.15360193	0.353712779	0.958793344	0.237285339	0.82614066	0.82494184	0.978452918	0.929856854
0	-517.0938888	-1024	1494	978	0.211983567	0.176364527	14.72955303	83.51766266	27.29840995	63.35512675	19.88289884	64.10899144	3960.433833	17.70437205	0.609222549	1987.024993	0.501719023	4085.943604	6	50	1058446	1.671692363	21	3.765561008	95	13.62454991	27.599182	28	-34	129	8.985799018	32.89765377	0.017180451	4422035.443	0.372836346	320.5407764	12.11698136	6.258752747	-0.047331005	1.314358968	0.615585321	0.32479457	0.511927684	1.172803368	0.331882334	0.760635121	0.754401922	0.983834048	0.92868625
0	-492.3987768	-1024	1932	22786	0.972309873	0.752793425	42.12761644	55.96172212	68.41256859	66.61585486	63.76677408	69.10720811	91853.36013	54.41213492	0.755182441	13036.53794	0.14192772	92134.21191	4	36	12843022	1.282681117	17	5.292049954	60	10.10963762	19.72483104	22	-60	120	7.137885564	23.74103054	-0.751888022	51930207.61	0.470080327	174.5675718	18.84886133	3.288020302	-0.22328705	0.928888169	0.444722523	0.347596027	0.399079235	1.045381769	0.276194715	0.807499488	0.805015599	0.988209508	0.943776379
0	-487.2872043	-1024	1590	14306	0.874261597	0.786813367	38.8862797	49.42249498	56.15720264	61.02260934	57.10558725	61.39831572	57638.97455	43.20818938	0.741336507	9733.736105	0.168874207	57845.69629	6	35	8604492	1.289709951	16	14.47113886	161	9.80016757	20.15182441	21	-112	273	6.455084655	24.52468891	-1.409470771	34791893.68	0.474156212	195.3643393	40.12888857	4.883523775	-0.162017236	0.806759945	0.48017192	0.230877762	0.429339369	1.073898519	0.290430625	0.792385032	0.790184075	0.99671573	0.967238399
0	-586.7259174	-1024	1708	35590	0.831669914	0.773663539	41.04305854	53.05026857	63.47517354	61.9420407	55.45647311	64.55700341	65957.88712	44.12031228	0.723258547	10915.28399	0.165488685	66079.57764	3	45	30324223	1.611912126	22	4.45195037	87	13.34823032	23.63048609	24	-115	202	9.203326833	29.18978169	-0.246760308	56302665.02	0.383011368	293.6434819	41.90568332	6.970643542	-0.031275925	1.392885681	0.713867844	0.318435856	0.578790876	1.262615523	0.36876515	0.732063382	0.724044113	0.991432679	0.94332856
0	-482.9416213	-1024	1760	4542	0.891690992	0.808307265	18.57888076	22.98492364	28.94067207	26.2589317	25.13903235	29.31037189	5992.358093	20.49544937	0.780902018	2043.08335	0.340948141	6037.888184	11	45	9434543	1.504424141	17	86.39453209	524	13.9582129	31.40841039	29	-33	557	7.155014053	45.57606955	7.835074012	12541769.2	0.443988986	1090.689872	15.50294162	1910.635274	82.58262256	5.322387983	1.57423974	0.532355572	0.589327929	1.342136029	1.200390109	0.767570374	0.759828053	0.997339507	0.976741363
1	-761.1396085	-2048	1599	19846	0.909570187	0.845688136	40.91420073	48.37977381	53.74754454	60.25535558	55.47241448	61.2418695	60503.42016	44.00479993	0.705250822	10568.02439	0.174668215	60681.52652	-12	20	6157765	1.424423506	16	14.44992852	84	11.39118843	3.656908193	5	-136	220	6.896918108	17.61469233	-2.263819343	18828105.42	0.473095745	296.9044083	45.51343403	13.50290839	-1.5754816	1.012102767	0.569537237	0.224435956	0.480366401	1.167955626	0.331111964	0.773404978	0.768659603	0.99442979	0.956987089
1	-788.1174377	-2048	1739	606	0.870831216	0.738970271	11.82196819	15.99789418	19.53330858	18.57037167	16.121343	20.51067234	1810.748044	13.93146564	0.82581087	869.9792202	0.480452939	1852.91772	5	21	274473	1.152317675	13	3.981350758	45	7.985987213	18.58580858	8	-19	64	5.428776655	21.28205212	-0.737697632	839234.1343	0.514513828	107.493462	4.962334969	1.255238847	0.043789979	0.618320606	0.478874587	0.124720836	0.431675889	1.083460658	0.285600439	0.792028505	0.788881925	0.954290943	0.894440963
1	-889.6792439	-2048	1537	12493	0.898472684	0.818361091	23.05038217	28.16651771	33.89589959	31.83919988	33.16675705	34.20835831	10827.13199	25.30684676	0.59557677	3973.946308	0.367035916	10850.94507	18	18	70016964	2.698640772	48	4.008076385	198	30.48291582	63.54886737	6	-116	314	20.60937916	74.86317945	-0.409298014	60814074.29	0.18590443	1566.037094	65.66099962	285.1253766	-9.200130226	8.475962942	1.133950012	0.761333022	0.732513013	1.495343806	0.566974544	0.690051243	0.67257615	0.993477614	0.949502829
1	-782.5895592	-2048	1188	6177	0.946890273	0.823633862	26.99106185	32.77070442	42.77999537	37.6070696	35.3633508	43.79711703	18793.15173	31.03026125	0.755390751	4525.280891	0.240794144	18886.91874	-7.4	23	1293713	1.219697802	16	5.542900184	110	9.569917062	7.622956128	7	-47	157	6.681229254	14.47205387	0.357485429	3955682.743	0.517050161	151.3308831	8.037537834	2.463343911	0.072525844	0.75403436	0.514774428	0.187870283	0.451968941	1.119885531	0.305143382	0.783697687	0.780208471	0.989889025	0.944347642
1	-775.2574293	-2048	1457	453967	0.847661628	0.772083527	60.70403089	78.62365764	104.3795874	84.00259815	92.42498989	112.4514896	222210.0466	66.64625766	0.303309061	58493.53491	0.26323533	222089.3726	-11	20	133040621	1.431235664	19	11.44363898	74	11.66769763	7.137701639	7	-152	226	8.212761133	17.11906298	-1.211895621	65086026.17	0.443448122	242.1155326	61.2372921	10.20417723	-0.772142894	1.106130124	0.590036765	0.29929505	0.509293258	1.184543712	0.326358486	0.758521275	0.753416702	0.994208091	0.95430811
1	-1095.73074	-3024	1619	1400	0.745727514	0.628382559	20.60015911	32.78283081	43.41388747	41.06265458	32.56918717	44.16982718	9770.723877	24.44705893	0.657127534	3363.454986	0.344238055	9966.796875	-64.1	16	2238080	2.343582654	58	2.803825951	46	33.77904694	-1.458571429	18	-114	160	25.25592585	39.98285347	-0.992040482	15933206.25	0.245690816	1596.501141	34.09480503	113.6768673	-12.50961055	5.563147202	4.416490772	0.102023498	1.356065385	2.001515725	2.11142335	0.631903689	0.586538316	0.931202695	0.865125261
1	-470.9265704	-1024	2806	49949	0.967761435	0.864547687	52.10195872	60.26499113	75.67405434	72.45151935	69.38823072	76.78002899	128820.7343	58.32213433	0.725833752	16994.33384	0.131922349	129018.6572	-6	20	9096116	1.079871385	13	12.3802193	100	8.401319404	7.014354642	7	-121	221	5.733279742	13.49474232	-1.191088191	23495338.69	0.58681494	132.9068992	33.99618627	2.934943047	-0.389184326	0.601990758	0.413489402	0.178936179	0.373814715	1.030646887	0.271610557	0.818974891	0.816990686	0.995939701	0.966306281
1	-441.5133721	-1024	1555	6523	0.878025033	0.759208496	28.18204675	37.12029952	44.73884247	45.67157181	41.05699142	47.5243622	23138.56535	32.59255222	0.733341157	5354.706656	0.23141913	23283.57458	-4	29	1240400	1.047985648	12	12.73888926	52	8.17601793	7.999386785	8	-104	156	5.461126189	13.7897753	-1.1491171	4427555.713	0.606480391	126.1677139	34.62357238	2.360851266	-0.293561714	0.53438516	0.357745406	0.179322168	0.333853016	0.967894277	0.243022801	0.83694452	0.835457816	0.994532036	0.963167901
1	-1019.68657	-3024	1588	56013	0.484859185	0.384404671	41.69577463	108.4684389	95.22588936	91.77983182	76.96098073	112.5101938	126788.7761	52.59191887	0.569008921	21449.58641	0.169175751	126924.8299	3	24	17562639	0.819661742	11	19.81602218	155	7.578897721	12.90477211	13	-109	264	4.508776509	17.70722356	0.893500185	39796743.03	0.745807896	147.012623	36.88145026	9.286929454	1.25105482	0.614310229	0.197471638	0.503257563	0.17337293	0.694000229	0.166762332	0.916927282	0.915705708	0.998647663	0.986792329
1	-529.7205167	-1024	1475	2764	0.806722275	0.700503634	21.29312204	30.3968759	37.26153693	36.90430592	31.18160117	38.81232957	10936.99644	24.52183689	0.74769488	3186.826588	0.291380417	11053.63818	12	25	1459701	0.939007865	10	3.124018963	47	5.855910759	21.76230101	10	1	46	4.202360101	22.98068307	0.069975002	5837556.697	0.541677313	54.51404912	1.822923741	0.546316769	0.202642752	0.510228349	0.385256696	0.138294972	0.385256696	0.949459716	0.23297032	0.807371652	0.807371652	0.922948661	0.871581101
1	-532.0753197	-1024	1360	30416	0.807153242	0.678116801	44.78814699	66.04783561	72.48168251	74.74109592	80.83678353	82.97438909	103900.938	53.31072462	0.664816005	16076.65296	0.154730585	104169.7876	1	48	5350031	0.586916857	9	30.78473401	111	6.03759088	9.363065492	10	-98	209	3.957364486	13.26255199	-2.672843629	18322974.52	0.820363812	88.22828997	24.54916078	3.19777241	-0.377845307	0.2598664	0.140855911	0.235138559	0.133460232	0.577226427	0.122771394	0.934372741	0.934000251	0.99829133	0.986718705
1	-495.0300524	-1024	2352	104900	0.733624859	0.405519704	49.91348384	123.0852245	127.453354	116.8586012	111.6402038	137.7548841	374261.4603	90.29838045	0.654154084	38393.18479	0.102583859	374695.4498	4	20	40034636	0.572230072	8	67.48672091	302	6.781656071	13.34230696	14	-96	398	3.514519997	19.53575491	6.026289326	143000914.6	0.851907436	203.6285647	25.81625277	46.96026188	4.787702857	0.829788028	0.36742019	0.378693595	0.154045018	0.600811908	0.340739912	0.942722674	0.939509161	0.998814881	0.991981096
1	-442.0580527	-1024	1364	54507	0.961650093	0.805563629	46.37304885	57.56596648	70.05363818	66.82887403	65.37730879	71.3737965	104997.1494	55.35831703	0.756268117	14231.80567	0.135544686	105132.4056	-2	26	8420383	0.800933397	11	3.953707536	48	6.925374855	8.70513879	9	-45	93	4.886244022	12.42910289	-0.203161812	16241127.21	0.7053729	78.70315722	8.418451325	0.740738247	-0.183888032	0.367476535	0.27043105	0.149234586	0.259840182	0.849624291	0.201622192	0.871843012	0.871138996	0.984279708	0.948384759
1	-471.0801126	-1024	2670	21729	0.909802047	0.832991292	43.48938029	52.20868536	61.81457467	61.09516175	59.08306236	63.89805327	75529.14961	47.4995688	0.725789534	11905.55978	0.157628675	75757.07629	-5	15	2199118	0.878640717	11	4.978455141	49	6.643196856	5.116848451	5	-70	119	4.515087276	10.06014862	-0.493927173	7667115.381	0.629032906	75.0244522	14.3596708	0.756911608	-0.292097552	0.437666974	0.325166409	0.144137387	0.315888356	0.919594273	0.2227317	0.843590282	0.842983627	0.987569032	0.947571998
1	-548.7231118	-1024	1564	290243	0.693647878	0.575565552	93.52291721	162.4887329	178.7117913	178.7117913	133.0482512	181.1282385	1219951.26	112.7099648	0.730341186	75599.68494	0.061969431	1220388.2	9	40	179277606	1.144319312	14	4.901120606	182	9.352600673	21.49949525	19	-88	270	6.030381467	24.85319028	0.779101035	753810685.9	0.537603702	155.4527712	28.48300345	4.040503054	1.151831366	0.937250086	0.30839639	0.50206098	0.294568646	0.898558363	0.218073546	0.854944224	0.854093042	0.997877563	0.977416129
1	-761.1396085	-2048	1599	19846	0.909570187	0.845688136	40.91420073	48.37977381	53.74754454	60.25535558	55.47241448	61.2418695	60503.42016	44.00479993	0.705250822	10568.02439	0.174668215	60681.52652	-12	20	6157765	1.424423506	16	14.44992852	84	11.39118843	3.656908193	5	-136	220	6.896918108	17.61469233	-2.263819343	18828105.42	0.473095745	296.9044083	45.51343403	13.50290839	-1.5754816	1.012102767	0.569537237	0.224435956	0.480366401	1.167955626	0.331111964	0.773404978	0.768659603	0.99442979	0.956987089
1	-788.1174377	-2048	1739	606	0.870831216	0.738970271	11.82196819	15.99789418	19.53330858	18.57037167	16.121343	20.51067234	1810.748044	13.93146564	0.82581087	869.9792202	0.480452939	1852.91772	5	30	274473	1.152317675	13	3.981350758	45	7.985987213	18.58580858	20	-19	64	5.428776655	21.28205212	-0.737697632	839234.1343	0.514513828	107.493462	4.962334969	1.255238847	0.043789979	0.618320606	0.478874587	0.124720836	0.431675889	1.083460658	0.285600439	0.792028505	0.788881925	0.954290943	0.894440963
1	-889.6792439	-2048	1537	12493	0.898472684	0.818361091	23.05038217	28.16651771	33.89589959	31.83919988	33.16675705	34.20835831	10827.13199	25.30684676	0.59557677	3973.946308	0.367035916	10850.94507	18	114	70016964	2.698640772	48	4.008076385	198	30.48291582	63.54886737	63	-116	314	20.60937916	74.86317945	-0.409298014	60814074.29	0.18590443	1566.037094	65.66099962	285.1253766	-9.200130226	8.475962942	1.133950012	0.761333022	0.732513013	1.495343806	0.566974544	0.690051243	0.67257615	0.993477614	0.949502829
1	-782.5895592	-2048	1188	6177	0.946890273	0.823633862	26.99106185	32.77070442	42.77999537	37.6070696	35.3633508	43.79711703	18793.15173	31.03026125	0.755390751	4525.280891	0.240794144	18886.91874	-7.4	23	1293713	1.219697802	16	5.542900184	110	9.569917062	7.622956128	7	-47	157	6.681229254	14.47205387	0.357485429	3955682.743	0.517050161	151.3308831	8.037537834	2.463343911	0.072525844	0.75403436	0.514774428	0.187870283	0.451968941	1.119885531	0.305143382	0.783697687	0.780208471	0.989889025	0.944347642
1	-775.2574293	-2048	1457	453967	0.847661628	0.772083527	60.70403089	78.62365764	104.3795874	84.00259815	92.42498989	112.4514896	222210.0466	66.64625766	0.303309061	58493.53491	0.26323533	222089.3726	-11	26	133040621	1.431235664	19	11.44363898	74	11.66769763	7.137701639	7	-152	226	8.212761133	17.11906298	-1.211895621	65086026.17	0.443448122	242.1155326	61.2372921	10.20417723	-0.772142894	1.106130124	0.590036765	0.29929505	0.509293258	1.184543712	0.326358486	0.758521275	0.753416702	0.994208091	0.95430811
1	-748.8972298	-2048	1623	92624	0.756470761	0.619830997	56.57062199	91.26781692	106.2772236	106.7537701	91.09727285	111.3491346	221533.9592	69.04143488	0.605164747	29257.51098	0.132067838	221771.4957	-2	22	19237031	0.945424238	12	8.967826874	143	7.775653746	9.933634911	10	-111	254	5.288717622	14.41143596	-0.43097214	46059608.06	0.661200001	109.012384	35.23629596	1.733322171	-0.155416374	0.483214276	0.323055257	0.192487661	0.294996219	0.922029625	0.233043633	0.856803999	0.855252484	0.997367523	0.975592098
[truncated: 806 more columns]
