# Supplementary material for: Enhanced and unenhanced: Radiomics models for discriminating between benign and malignant cystic renal masses on CT images: A multi-center study
Source: PLoS One. 2023 Sep 28;18(9):e0292110. doi: 10.1371/journal.pone.0292110 (PMC10538730; doi:10.1371/journal.pone.0292110)
Supplement: S1 Data — (ZIP) [file pone.0292110.s004.zip › 数据/U for train.csv]

ID	Mean	Minimum	Maximum	VoxelNum	Elongation	Flatness	LeastAxisLength	MajorAxisLength	Maximum2DDiameterColumn	Maximum2DDiameterRow	Maximum2DDiameterSlice	Maximum3DDiameter	MeshVolume	MinorAxisLength	Sphericity	SurfaceArea	SurfaceVolumeRatio	VoxelVolume	10Percentile	90Percentile	Energy	Entropy	InterquartileRange	Kurtosis	Maximum	MeanAbsoluteDeviation	Mean	Median	Minimum	Range	RobustMeanAbsoluteDeviation	RootMeanSquared	Skewness	TotalEnergy	Uniformity	Variance	Autocorrelation	ClusterProminence	ClusterShade	ClusterTendency	Contrast	Correlation	DifferenceAverage	DifferenceEntropy	DifferenceVariance	Id	Idm	Idmn	Idn
0	-970.2632924	-3024	3071	4735	0.757313919	0.52644082	21.57923347	40.99080589	42.410168	39.57579749	45.09914951	47.30438812	19144.2885	31.04290786	0.757233458	4570.325692	0.238730507	19276.76964	-8	43	6930155	1.919611954	24	58.86781304	452	17.78756565	20.46525871	22	-147	599	10.45045269	38.25705034	4.438121387	28213516.68	0.339931334	1044.775087	54.96471267	718.7545504	25.09922089	3.65251344	1.935580703	0.28824804	0.810267148	1.573231245	1.266596823	0.676470388	0.659009821	0.997209251	0.970115467
0	-562.6703107	-1024	1379	60293	0.881187835	0.857484385	62.4509846	72.83046277	83.97661156	79.39872308	81.50720108	90.50475859	207417.7178	64.17731778	0.750912158	22566.22373	0.108796028	207728.2266	15	49	93666649	1.563491362	16	25.47140384	334	13.13494581	32.76813229	29	-45	379	6.933214312	39.41477437	3.495884373	322710876.6	0.428455471	479.7739454	14.99083622	122.1994149	11.00112071	2.390327907	0.793303469	0.489517505	0.51597913	1.251451676	0.508110372	0.772491714	0.765857255	0.997003367	0.970465841
0	-790.8371364	-2048	1370	8557	0.7886735	0.749130439	27.60101511	36.84407102	36.2104211	43.56521663	41.00545388	45.17021647	20987.59835	29.05794245	0.775045419	4747.505394	0.226205272	21084.61914	14	46	9738176	1.298778375	16	7.011225431	73	10.53739406	30.57192941	32	-80	153	6.90794377	33.73479254	-1.203805253	23995060.43	0.510107918	203.3933595	33.56188606	3.873058349	-0.595815814	0.861946201	0.50149466	0.255527085	0.425104324	1.108824597	0.311361359	0.798986164	0.794964823	0.990206399	0.947879893
0	-505.521601	-1024	1553	14809	0.822206915	0.735985946	38.77182449	52.68011527	65.61168095	66.70103916	53.18767797	67.1730501	61583.30217	43.31395505	0.735213828	10257.60032	0.166564636	61869.83329	6	46	16758776	1.571476095	18	8.340094983	78	13.61138293	27.21831319	31	-93	171	7.943235741	33.64017772	-1.857923769	70015711.88	0.44262416	390.8249844	32.52393032	17.63102791	-2.80481253	1.438974045	0.808244013	0.256378069	0.557286151	1.331005667	0.483213179	0.755536357	0.745706513	0.98816331	0.940666476
0	-532.7725999	-1024	1332	367439	0.783357711	0.629692928	57.13145207	90.72906727	104.1780976	102.6225081	88.44026271	109.1588416	257417.2365	71.07331449	0.470459215	41596.22259	0.161590666	257556.7842	17	71	938948922	1.898720934	32	10.26314068	581	17.82916033	45.40246408	47	-113	694	13.26878638	50.5508379	0.014181216	658157312.8	0.311983989	494.0034678	54.51760736	35.93378983	-0.658237452	2.751172391	0.479613009	0.702076907	0.425793362	1.090403159	0.294683969	0.795003078	0.792198307	0.999431603	0.985863288
0	-366.3541306	-1024	1318	24224	0.835749536	0.803181889	44.12335697	54.93569709	64.05170297	59.9906221	59.14859809	65.04322919	79818.40228	45.91248334	0.771699882	11617.27788	0.14554636	80017.97375	11	46	26356797	1.443900753	18	11.61152019	77	11.84587401	28.26333388	30	-111	188	7.529626439	32.98552395	-1.932079009	87063139.47	0.461827108	289.2287481	44.89479506	11.71668355	-1.55507661	1.11610652	0.678615455	0.223292144	0.513974332	1.235009402	0.399634699	0.76576514	0.758890617	0.991975879	0.950004019
0	-511.6569661	-1024	1306	37314	0.924508142	0.881049698	39.45041859	44.77660988	53.37900837	50.96511971	51.08693304	55.56854366	52243.29001	41.39634039	0.763296361	8854.103853	0.169478298	52310.58132	8	61	67519247	1.941347544	26	6.326141215	231	17.42199061	35.19260867	38	-110	341	11.02861806	42.53808077	-0.997397677	94655385.67	0.328063162	570.9686102	49.58764261	35.94673287	-2.640702407	2.393595847	0.971263185	0.408990461	0.669002045	1.422395981	0.508475887	0.708102513	0.694790197	0.995765547	0.959254978
0	-1047.637934	-3024	1445	37126	0.712594556	0.527173179	35.52233874	67.38267448	78.50722637	79.95693821	58.28285388	82.04934405	76989.56787	48.01652702	0.692277779	12642.26785	0.164207544	77114.45358	15	44	40843387	1.191627035	15	11.03906627	68	9.818845537	30.13330281	32	-99	167	6.201125216	33.16819168	-1.832680078	84835842.02	0.553781835	192.1130013	33.55228816	5.227921815	-0.980771943	0.768638164	0.407154867	0.290675099	0.360731706	1.030740511	0.273664479	0.826973799	0.824271242	0.991980302	0.955539912
0	-839.5914272	-2048	1420	24851	0.913107721	0.882298142	41.88073415	47.46778004	55.40470579	57.34532588	49.4847762	58.55711349	61105.23198	43.34319646	0.781266712	9602.929396	0.157153963	61233.36102	17	54	38445902	1.436629831	20	5.353217954	82	11.72461045	36.32232103	38	-94	176	8.180398988	39.33263959	-0.756475515	94731471.45	0.446786271	227.7455317	36.12665227	5.839389009	-0.532430548	1.217240294	0.461364033	0.447779443	0.415330206	1.064707447	0.280086747	0.799646348	0.796917086	0.992975834	0.954354514
0	-455.7261016	-1024	1286	19177	0.654311508	0.590360543	27.33809594	46.30745783	53.04946497	38.49675229	49.52637351	54.45779263	26809.45331	30.29950257	0.701197033	6177.831044	0.230434801	26884.27984	17	50	25178057	1.31628677	18	3.246210481	86	10.58512353	33.70198675	34	-41	127	7.423101268	36.23437478	-0.107535281	35297175.28	0.484375497	177.1060048	14.98583068	2.566200858	-0.119073292	0.874824714	0.565430092	0.214183881	0.492349092	1.168092577	0.319329691	0.765845249	0.761132862	0.985026592	0.930961773
0	-515.9117881	-1024	3071	7170	0.671616547	0.540809956	18.67991872	34.54063395	38.35824984	40.19434153	28.7465128	44.38860255	9381.455418	23.1980613	0.689977058	3117.666239	0.332322236	9429.732933	13	50	9164473	1.487782547	19	8.638285749	83	12.1119845	31.7334728	33	-96	179	8.145994008	35.75149196	-1.279852525	12052793.98	0.443163499	271.155881	33.87712954	7.798792831	-0.766835632	1.172801255	0.609794376	0.309873109	0.507240808	1.199465956	0.347835681	0.761610055	0.756426861	0.990821972	0.9447298
0	-744.5258677	-2048	1491	5681	0.838014644	0.691361784	21.41297643	30.97217249	33.87257039	36.19086969	33.04592939	37.79921911	12039.48044	25.95513411	0.766343491	3314.864762	0.275332875	12112.14765	3	42	5606569	1.433722832	16	7.79375735	63	12.7216559	25.40521035	30	-90	153	7.124154095	31.41493685	-1.920990443	11953457.4	0.479124543	341.4735444	31.82540235	10.85062655	-2.115077003	1.206113128	0.731157209	0.211521394	0.490475533	1.258091688	0.463605487	0.78779792	0.778283083	0.98628363	0.94178274
0	-664.981938	-1024	1287	5500	0.938455434	0.784604961	26.46258669	33.72727423	39.95551811	40.78890457	38.13449823	43.08436663	20417.30467	31.65154377	0.784349287	4605.81926	0.225584098	20561.2333	11	33	3158291	1.128723684	11	7.397481821	54	7.110630545	21.922	22	-45	99	4.810879457	23.96319526	-1.134919202	11806974.2	0.491273455	93.66064327	11.55232752	1.161531632	-0.037517743	0.629830871	0.460232516	0.152660393	0.444940244	1.020176065	0.255230454	0.779971494	0.779059105	0.982434876	0.926199745
0	-486.8333791	-1024	979	59455	0.771863119	0.657652785	47.64682956	72.44982558	76.53964724	76.85303335	74.03798655	86.20566749	134844.5492	55.92134833	0.710898626	17888.14804	0.132657554	135026.8978	12	32	32861322	1.029978693	10	10.33166101	65	6.45285653	21.82645698	22	-74	139	4.412694864	23.50976694	-0.839051758	74630600.75	0.527751828	76.31491688	18.9861009	1.182831364	0.166483351	0.624098983	0.358473538	0.266891996	0.350657902	0.940764742	0.229974224	0.825874635	0.825448905	0.990351113	0.950040739
0	-468.8359996	-1024	1326	1062	0.96200595	0.677013239	13.76831803	20.33685197	22.91648393	23.91433277	22.56895711	25.5852994	3882.646222	19.5641726	0.758235777	1575.548338	0.405792403	3970.18723	1.1	43	835343	1.591889197	23	5.074185162	69	13.61764925	21.92937853	23	-66	135	9.526273661	28.04595032	-0.710789632	3122851.329	0.39052032	305.6776868	19.85919512	5.281129799	-0.394935056	1.178569555	0.737366096	0.218041592	0.60394633	1.248112379	0.356060986	0.720019184	0.711368812	0.980630563	0.916092816
0	-562.8986702	-1024	1665	3821	0.654047608	0.558370229	19.11883827	34.24043276	36.4538623	38.5715252	26.15903996	40.22667261	10268.4957	22.39487313	0.773974603	2951.856887	0.287467315	10355.21828	14	50	4847393	1.373787334	18	3.588862611	83	11.2445687	32.52891913	33	-33	116	7.614697315	35.61767746	-0.305347323	13136826.12	0.472606824	210.4883681	15.19423102	3.164910716	-0.227934401	0.904868844	0.65220496	0.161276854	0.505099153	1.200085125	0.364442479	0.77050681	0.762156407	0.983080301	0.930400129
0	-505.8895078	-1024	1303	13209	0.688343539	0.608898192	34.61036614	56.84097374	64.75960334	51.13422891	65.78419304	66.2733965	52313.84601	39.12611701	0.711822687	9502.912532	0.181651957	52533.24825	7	43	11851019	1.46671672	19	5.586547959	102	11.68421932	25.5717314	27	-92	194	7.784074689	29.95317591	-0.904498003	47132449.33	0.426759449	243.2793008	31.02375483	5.020929684	-0.613683724	1.071886206	0.667212406	0.226142905	0.532432462	1.232263241	0.371936379	0.753750156	0.74709589	0.992031413	0.947933931
0	-1044.596908	-3024	1197	9622	0.779215956	0.712605397	30.28725327	42.5021385	47.62945661	43.35400409	43.2265472	54.72990271	29674.96111	33.11834447	0.752131211	6162.883424	0.207679579	29806.0972	22	48	13260280	1.038153109	14	12.8503014	75	8.645675328	35.18041987	36	-88	163	5.809059161	37.12305177	-1.604067793	41076407.67	0.628634252	140.4590305	35.66991542	2.6669675	-0.34103042	0.525788672	0.363422822	0.175704946	0.330750204	0.987026066	0.253409489	0.839876783	0.837889805	0.994458797	0.963608267
0	-775.2438408	-2048	1443	50203	0.752241501	0.628207644	43.80792352	69.7347827	82.66688469	77.88237326	65.73761565	83.05898242	107872.5941	52.45739758	0.721955727	15179.15657	0.140713744	108020.791	9	40	42409300	1.371467754	16	12.64268906	64	11.00921294	24.14991136	26	-190	254	6.861951802	29.06469146	-2.183707559	91251242.62	0.452066878	261.5380708	90.78601219	11.08333816	-1.700325963	1.194075646	0.51605549	0.380986784	0.401267743	1.098558498	0.345194734	0.814295724	0.810328328	0.995865262	0.96724404
0	-858.8221273	-3024	1116	10855	0.963179582	0.871200023	28.33232789	32.52103667	38.70342463	38.70342463	37.49090763	39.56292487	20197.87922	31.32359852	0.735866602	4874.037646	0.241314328	20283.7574	9	41	13548399	1.473557023	16	208.0882101	628	11.56380048	25.81234454	25	-53	681	6.761975566	35.32881537	10.63261721	25316668.68	0.429514103	581.848065	21.46668149	1440.530444	50.4545017	3.183424103	1.469108421	0.382814637	0.581095997	1.281977303	1.116134825	0.754667999	0.748680257	0.998463821	0.981349363
0	-982.74716	-3024	1287	13128	0.880540181	0.746219874	28.91069679	38.74286626	41.64000189	46.4397043	42.45106442	47.09259927	27174.62649	34.11465047	0.783480619	5579.109976	0.205305857	27268.18258	24	56	23305781	1.26587664	17	4.372058711	95	10.01313877	40.109156	41	-57	152	6.952566699	42.13398599	-0.406668322	48408462.18	0.505864038	166.5283805	26.34855022	2.413568984	-0.105479841	0.803746461	0.525904957	0.208314555	0.468149968	1.13001611	0.302609102	0.775302654	0.771696301	0.989624148	0.942275025
0	-1004.910729	-3024	1253	6813	0.804869603	0.565965886	22.90545027	40.47143273	40.68385038	41.38179529	44.24826034	49.10105323	20889.98308	32.57422599	0.76278034	4808.873571	0.230199974	21000.04865	8	44	6439375	1.472551323	17	9.174137883	74	11.52824589	26.25231176	28	-93	167	7.509415557	30.7434544	-1.461377489	19848405.74	0.433271957	255.9761157	31.58899212	9.24081845	-1.22834863	1.083430436	0.678007808	0.225117243	0.555939345	1.249284441	0.363831422	0.741090486	0.734181202	0.986778318	0.932158692
0	-915.4641002	-3024	1263	3547	0.679175299	0.564676756	19.95469286	35.33825795	42.90968949	37.00380112	29.91964728	43.02907686	11267.70135	24.00087193	0.73231905	3319.000705	0.29455881	11372.57247	12	60	5973932	1.735146823	24	3.766816241	90	14.91898545	36.31688751	37	-54	144	10.34558446	41.03926208	-0.381997766	19153925.75	0.359425791	365.3047134	25.59749893	8.270035889	-0.382016297	1.554567529	0.856136397	0.286488224	0.649755606	1.364415273	0.427824803	0.707383822	0.695715248	0.983443982	0.921574617
0	-883.8982784	-3024	1251	21751	0.907419694	0.785250554	36.06830207	45.93222109	55.37734767	50.8972833	51.10226659	56.1234166	48972.61882	41.67980202	0.762286507	8491.832988	0.17339961	49093.74878	17	50	28470376	1.298356402	16	7.840366931	80	10.33061903	33.46439244	34	-99	179	7.168810062	36.1790357	-0.960235575	64259918.49	0.507199035	189.0570628	34.73839454	4.186610834	-0.455033513	0.833677651	0.544596197	0.205938793	0.468602339	1.155753135	0.321762419	0.777509745	0.773223264	0.991753018	0.948755135
0	-512.1634108	-1024	1274	14731	0.825729363	0.700209351	34.25837968	48.92591003	59.60739988	57.05555664	47.171528	60.18989381	48486.23231	40.39956052	0.757770418	8485.786529	0.175014352	48660.20357	3	36	10207877	1.413588357	14	7.32953928	58	10.63240971	21.62548367	25	-85	143	6.359459078	26.32398286	-1.66390931	33719188.98	0.426511779	225.2905297	29.82423411	5.577026368	-1.097087409	1.061471027	0.628567581	0.238621255	0.506285374	1.193143776	0.353702311	0.765216674	0.759011565	0.987802251	0.93834335
0	-1017.033028	-3024	1754	38367	0.796879545	0.654203568	46.34349011	70.83955574	72.02397576	78.14718633	76.25861363	88.54715138	127641.1191	56.45059293	0.717284571	17091.74366	0.133904684	127861.6257	13	44	38695480	1.278486505	16	8.571853346	176	9.942956261	28.89347616	29	-106	282	6.809792118	31.75785768	-0.585119406	128956316.1	0.485274088	173.7285594	44.9222977	4.128674201	-0.259226273	0.802750562	0.561063967	0.175377902	0.490461216	1.16229489	0.318606328	0.765833559	0.761730254	0.996718641	0.965297395
0	-896.448664	-3024	1034	30549	0.96714338	0.803862455	40.09388413	49.87654776	57.37312295	56.70682278	56.24153791	58.96112217	68431.12023	48.23777296	0.744153254	10872.36871	0.158880472	68551.26652	5	42	23907177	1.489411726	19	5.100591609	80	11.88302294	23.19876264	24	-92	172	8.042265179	27.97471361	-0.672885122	53647165.61	0.413727913	244.4020136	30.07612382	4.458313067	-0.358651163	1.063201301	0.667083856	0.223080166	0.55076622	1.238233734	0.357504874	0.742867959	0.736219647	0.989928518	0.940068065
0	-425.9228564	-1024	1073	127828	0.800061121	0.672727268	76.25701559	113.355024	123.1355351	132.0271001	110.6883438	136.2383134	530952.2624	90.69094749	0.65901191	48116.55342	0.090623125	531164.0097	21	49	179846568	1.107178681	14	10.20519047	78	9.072653941	35.40254091	36	-110	188	6.116116238	37.50922407	-1.447673111	747316896.1	0.602024397	153.6019875	48.48346589	3.528503518	-0.503288586	0.637993604	0.400581347	0.220487276	0.359527824	1.026481132	0.269297022	0.826794825	0.824334652	0.995155662	0.964415167
0	-1003.52979	-3024	1689	17496	0.758886419	0.639680043	35.06745707	54.82030815	54.51645719	63.10117335	58.73671218	64.24523875	56501.62345	41.60238735	0.746925445	9533.392799	0.168727768	56645.29256	13	46	19229356	1.363218499	16	7.642285551	74	10.85447454	29.60676726	31	-82	156	6.976549823	33.15224818	-1.305469896	62257230.02	0.484386398	222.5108916	33.12604479	5.128069782	-0.819986381	0.894005929	0.619922609	0.172259615	0.501989514	1.22289127	0.363979134	0.766942538	0.760729778	0.987951233	0.938830172
0	-1019.913797	-3024	1650	19739	0.792934574	0.762473932	39.24530144	51.47100746	57.62824665	67.36533935	50.05211489	67.70091923	55307.50917	40.81314137	0.654933611	10718.71966	0.193802249	55227.18694	15	43	20038582	1.169611841	15	71.32050029	375	8.969488062	29.2579158	30	-91	466	6.148468759	31.86184492	2.432418857	56065378.9	0.520364774	159.1515249	32.74356313	16.44366042	0.460157523	0.706960652	0.477608594	0.184117334	0.430378356	1.084238548	0.289922434	0.791671675	0.789204351	0.998813613	0.979604134
0	-505.4127295	-1024	1126	106167	0.718915067	0.662082161	69.94275042	105.6405905	118.1270737	108.4017116	97.77067189	127.4685591	404549.3996	75.94661213	0.724033351	36534.78816	0.090309832	404646.9084	19	51	150880547	1.302324143	16	12.00475497	85	10.53673507	34.74892387	36	-202	287	6.964065998	37.69830746	-1.683735705	575068965.6	0.523696902	213.6746759	119.7241482	8.031734062	-1.022100256	0.920759566	0.526966167	0.264626256	0.441163751	1.139056056	0.325762266	0.792279249	0.78782456	0.996926492	0.968885234
0	-863.5761212	-2048	1133	16003	0.713632468	0.661021051	41.44564296	62.69942978	72.21818167	61.02191872	60.37121036	74.66529314	77944.23752	44.7443488	0.710877507	12413.05539	0.159255588	78289.74858	12	43	14943486	1.247737074	16	7.810020715	67	9.87924068	27.55883272	29	-79	146	6.872994911	30.55802331	-1.19924897	73106402.66	0.489807114	174.303528	31.88719651	3.348646912	-0.55927629	0.857983127	0.469455709	0.288558761	0.409237487	1.077634588	0.296035476	0.804140737	0.801283556	0.990814431	0.949635829
0	-1035.755963	-3024	3071	25583	0.788077176	0.750810625	45.70643548	60.87611708	61.43607298	69.47314823	71.37400933	71.37400933	93413.47436	47.97507841	0.745050756	13363.01989	0.143052381	93611.67756	7	54	37353726	1.790816215	23	7.211768284	91	15.83052734	31.13262714	34	-113	204	9.89061746	38.2112486	-1.533249497	136682365.4	0.36849055	490.8590469	47.00969191	27.70342751	-3.631003199	2.039630762	0.873281636	0.386840902	0.62281132	1.374488902	0.476097689	0.723959841	0.713026939	0.989706682	0.93986975
0	-403.5157884	-1024	1403	7404	0.815801205	0.565596458	16.30392216	28.82606834	28.31851826	32.9296458	31.33629491	35.37148006	7388.246674	23.51634127	0.760128975	2413.372882	0.326650285	7423.883789	13	46	7850102	1.366648405	17	5.724829222	80	10.66100843	29.32225824	30	-59	139	7.169653567	32.56150312	-0.691867925	7871183.817	0.463764385	200.4566575	22.3433884	3.604405988	-0.392046113	0.932038281	0.557396131	0.248593937	0.48243863	1.158270135	0.319977112	0.77048118	0.766242954	0.989059966	0.940708971
0	-951.8508941	-3024	1660	260	0.710213715	0.50745359	7.600446556	14.97761904	17.39515092	16.01315897	11.82338977	17.6876024	800.0932307	10.63731046	0.785763423	530.4193755	0.662946961	833.6252729	-34.1	32	171738	2.088424414	36	3.079056079	57	20.57011834	-0.823076923	1	-89	146	14.50479614	25.70079316	-0.391541555	550635.1428	0.275621302	659.8533136	21.37328617	12.71561577	-0.758303393	1.815696481	1.765860533	-0.016063478	1.043161338	1.580412446	0.592458196	0.585457776	0.549984934	0.966975591	0.879177133
0	-755.943125	-2048	1642	85871	0.844116061	0.648448356	59.73971401	92.12717322	93.06961695	107.8962539	109.4016453	113.4374682	288388.4377	77.7660266	0.677993588	31134.63419	0.107960758	288698.302	17	52	123181280	1.438607203	18	15.39359332	299	11.59218758	34.09563182	35	-107	406	7.547190418	37.8746908	-0.736498663	414135463.4	0.477503726	271.9800942	48.13011919	18.85398868	-0.450091322	1.193509286	0.587247086	0.331496936	0.472667008	1.178493054	0.357906053	0.779120609	0.774159606	0.99799753	0.974056969
0	-418.3685265	-1024	870	12369	0.899157818	0.84187231	37.74768229	44.83777626	51.83734514	53.25375023	47.631205	56.50982527	48737.60376	40.31623707	0.788891844	8179.173871	0.167820599	48920.36133	2	39	7467991	1.439208977	19	5.135782836	76	11.80515598	19.12515159	18	-84	160	8.161033339	24.57166571	-0.36611632	29536487.84	0.445429547	237.9953323	28.23377223	5.27614004	0.145710357	1.148001931	0.556757534	0.343902055	0.455178848	1.162578717	0.342142736	0.787421544	0.782368625	0.991637917	0.950502372
0	-720.6761353	-2048	1417	2433	0.719732084	0.585009299	16.154167	27.61352173	32.68827925	28.33552971	24.55996938	34.13375432	5932.53882	19.87433753	0.763697322	2075.183868	0.34979693	5994.96066	2	46	2877403	1.48477459	17	7.851278993	70	13.86418557	28.12946979	33	-95	165	8.101667014	34.38977161	-1.870965245	7089978.54	0.487902081	391.3893206	33.25719991	14.7237034	-2.724711014	1.352181625	0.579845591	0.365574529	0.426037868	1.182078726	0.388800301	0.809549848	0.802255697	0.988897249	0.948776556
0	-793.6050148	-2048	2379	5165	0.801101328	0.681386337	22.28626478	32.70723755	35.76260741	40.14551443	30.60642877	41.2251799	13344.21017	26.20181143	0.78490643	3466.262802	0.259757809	13424.89382	22.4	55	9051890	1.362362065	15	9.962539208	74	10.74831509	38.93901258	41	-75	149	6.676103701	41.86339745	-1.824964946	23527717.75	0.492146428	236.2973454	26.29813223	5.570537813	-0.682974376	0.831309519	0.53569584	0.173170862	0.446943138	1.125964255	0.31997299	0.789958683	0.785352959	0.985990192	0.937669288
0	-938.5881545	-3024	1907	96681	0.948163083	0.771492024	35.32437982	45.78709659	52.14594932	53.02230976	53.49995558	54.11282546	50159.28579	43.41363468	0.652320194	10083.02546	0.201020116	50204.05165	6	54	127439303	1.784299891	25	6.308326313	118	15.35141495	30.17162628	31	-130	248	10.51583979	36.30622768	-0.709388212	66176077.51	0.349326854	407.8151364	60.30709514	15.62208702	-0.906719792	1.709362902	0.981094995	0.26716579	0.707265122	1.431411356	0.472396141	0.688567797	0.673568454	0.992099889	0.942776708
0	-485.8080218	-1024	1249	4123	0.760272228	0.694727255	17.49681977	25.18516389	27.96568672	27.62101198	23.52199175	29.34371247	5739.387895	19.14758067	0.740135424	2094.514246	0.364936869	5780.043061	15	64	8762094	1.850725492	25	7.19532903	92	16.69117494	39.8307058	43	-92	184	10.44860914	46.09961375	-1.516184993	12283599.47	0.34372214	538.6892633	39.0476948	26.99940347	-3.319916503	2.011337921	1.054578351	0.291371371	0.678793912	1.451189316	0.576253041	0.70969122	0.69613647	0.984788168	0.928380249
0	-709.4755768	-2048	1403	34009	0.756284724	0.693682872	42.54066764	61.32581525	68.71081156	68.51244869	55.17686336	72.87572041	77226.2543	46.37977726	0.600471591	14605.00265	0.189119656	77476.75313	17	48	42169496	1.262126954	16	7.092083813	86	9.957474783	32.60313446	33	-87	173	6.778593712	35.21293898	-0.950707612	96067383.08	0.524033611	176.9866949	34.22794406	3.356500102	-0.386751045	0.821805016	0.488131772	0.250931289	0.42415295	1.100378225	0.300779786	0.797875799	0.79426951	0.992600027	0.953564439
0	-629.83772	-2048	1439	129756	0.669743891	0.638948606	63.5766007	99.50190056	114.4705014	115.0464689	82.66054268	119.6910707	294569.2152	66.64079008	0.689223497	31063.39752	0.105453645	294725.1833	15	51	172804662	1.452770998	19	7.447748379	89	11.85121591	32.82968032	34	-100	189	7.947626252	36.49337274	-1.176349874	392505053.2	0.457272181	253.9783435	34.48805737	7.481566478	-0.810804774	1.186435658	0.528327285	0.373847307	0.442069219	1.127154039	0.322822277	0.791578216	0.787420306	0.992048126	0.951793259
0	-832.1456175	-2048	1478	20794	0.819652381	0.705726613	36.7459957	52.06831519	51.63557301	57.4460093	58.734	59.63974397	58800.95958	42.67791851	0.768960895	9509.758299	0.161727944	58951.92573	30	56	42572949	1.296086389	13	21.51866839	90	9.817419778	42.21424449	44	-101	191	5.496975766	45.24783952	-3.375364322	120696226.2	0.499717556	265.3245427	52.53477935	20.38470317	-2.361619513	1.100708173	0.479676447	0.373051553	0.401235547	1.077717913	0.31142	0.809904278	0.806903035	0.994278214	0.960537493
0	-1094.281089	-3024	1423	11104	0.840687085	0.780290575	32.81129664	42.05009994	51.04977704	47.79919477	43.27315459	52.98985264	34786.12387	35.35097595	0.785991286	6556.475146	0.188479612	34910.96684	10	40	9220101	1.342917738	16	10.9740447	70	10.20621895	24.98081772	26	-124	194	6.535916307	28.81562958	-1.678879297	28987989.94	0.455158402	206.2992538	43.13537898	4.905911025	-0.743117975	0.881558553	0.556793796	0.216394428	0.487669372	1.148737349	0.314903025	0.766760348	0.763042529	0.991555691	0.946559402
0	-1014.61668	-3024	1660	12843	0.954537559	0.671703078	30.66859562	45.65796497	51.77740696	50.43386228	53.87906022	56.55284154	40431.26307	43.58224243	0.699514489	8143.897194	0.201425743	40577.52182	19	59	23703641	1.544860904	21	5.26345692	87	12.70660244	39.66261777	41	-89	176	8.715770388	42.96099084	-0.84166324	74891770.61	0.406526338	272.5234854	38.34261059	5.814123191	-0.635144135	1.185921588	0.681763157	0.262638012	0.559084917	1.246540695	0.361429227	0.739873754	0.73270018	0.989708147	0.939217067
0	-731.2204853	-2048	4405	2758	0.933158734	0.69162584	16.08315219	23.25412275	28.15037478	28.15037478	25.63622691	28.83356095	5717.588469	21.69978775	0.772785033	2000.939777	0.349962189	5772.61811	5.7	48	3363031	1.502853825	18	6.225580666	67	13.50366263	29.46954315	34	-55	122	8.131636187	34.91952314	-1.599540714	7038975.219	0.475360491	350.9191231	22.94048451	13.22454875	-2.341684263	1.453674591	0.67183622	0.349448576	0.459913534	1.217375202	0.434623725	0.800790115	0.791114293	0.983060869	0.937860523
0	-559.7982497	-1024	1562	2803	0.933036664	0.858312093	16.38782065	19.09307906	23.45577895	22.19674691	22.18259897	23.93890773	3894.54292	17.8145428	0.784535208	1525.841241	0.391789556	3929.532064	17	49	3509395	1.310679457	17	6.372505842	72	10.2263242	32.74812701	33	-60	132	7.148003037	35.38380864	-0.802790846	4919828.819	0.494602707	179.5740912	23.80230573	2.551395728	-0.160222508	0.813223956	0.516621535	0.217927112	0.459412156	1.127709174	0.302233833	0.779664825	0.77601486	0.986281596	0.935383479
0	-815.6846258	-2048	1310	347	0.682705697	0.554030044	7.977132338	14.398375	14.52173888	16.11423272	14.45506472	17.57694217	821.4426675	9.829852636	0.791457536	535.9299287	0.652425239	855.01494	1	35	202109	1.43898263	17	5.14319615	53	11.47879311	18.53314121	21	-43	96	7.64571277	24.13393225	-1.159747547	498000.6182	0.426753814	238.9693628	11.92058263	4.002562821	-0.594171311	1.018127284	0.424085747	0.39115441	0.411552645	0.997536382	0.249048821	0.796312528	0.795476988	0.983788743	0.9317063
0	-586.3643364	-2048	1431	35545	0.959856886	0.866653386	39.13493234	45.15638315	55.7318907	53.6422591	51.99293768	57.62500458	53466.2141	43.34366533	0.753251999	9111.644924	0.170418742	53566.49273	14	47	40347496	1.408151453	17	8.078801856	162	11.04428176	30.13233929	31	-92	254	7.286166345	33.69139817	-0.707012111	60803878.21	0.464290942	227.1524399	33.10019974	5.908523874	-0.298497554	1.02450291	0.570076887	0.274538075	0.465072752	1.14861529	0.337413227	0.782545921	0.7776852	0.995396117	0.96188714
0	-763.8746451	-2048	1412	51390	0.735925891	0.72447299	51.11466451	70.55427215	75.84281651	71.77835897	78.90554946	79.52533093	126454.2251	51.92271561	0.711623674	17120.744	0.135390842	126625.9878	28	57	100555987	1.250603275	14	14.35559838	110	9.65543965	41.97441136	43	-102	212	6.290869267	44.23486006	-1.971187899	247771963.1	0.516222535	194.8716356	52.14857151	6.960112319	-0.650348565	0.854259193	0.49566207	0.254764921	0.424140041	1.100262555	0.307930517	0.798351832	0.794967806	0.995155029	0.961961204
0	-978.7510904	-3024	1318	11393	0.914233602	0.776352775	30.18392852	38.87914038	44.37626621	47.24085464	42.32817608	49.3674121	28210.96048	35.54461655	0.751341743	5964.744634	0.211433589	28319.29448	15	42	10921860	1.154780197	14	12.22061141	68	8.864175793	28.40551216	29	-92	160	5.893115002	30.96201766	-1.714032049	27148193.6	0.530614536	151.7734165	32.57777645	2.965110657	-0.57539223	0.656476586	0.464213792	0.162412568	0.424617259	1.07431497	0.280661814	0.793966617	0.791647281	0.990820239	0.947461892
0	-971.2852556	-3024	1382	49177	0.801597396	0.685308274	46.13342371	67.31776848	73.9789015	65.5301323	74.63841366	79.8962585	118037.738	53.96174795	0.745165442	15616.31897	0.132299375	118208.403	8	40	35925866	1.257005021	17	3.872998189	81	9.962557437	23.94395754	24	-93	174	7.20596457	27.02854125	-0.147163664	86356208.14	0.46016327	157.2289393	29.93148316	2.031047585	0.030097537	0.866889528	0.441069909	0.324737289	0.412404367	1.051142843	0.2686377	0.798510175	0.796662885	0.993255133	0.954494187
0	-695.146726	-2048	1566	13190	0.885983608	0.662664376	27.19177928	41.03401399	45.87394713	48.52385888	43.99040959	52.22654746	28534.52358	36.35546375	0.738229044	6117.022542	0.214372689	28640.83195	21	45	16214097	0.911503207	12	8.337642004	64	7.781775865	33.45193328	34	-81	145	5.23642642	35.06097472	-1.196055927	35207371.3	0.669577856	110.2401081	34.78205624	1.651671902	-0.370030977	0.484250495	0.254240028	0.302131679	0.239012591	0.819287109	0.194951896	0.882996075	0.882016448	0.994951275	0.970333734
0	-596.3563141	-1024	1363	29205	0.740710476	0.681422186	44.99876012	66.03653515	76.91264957	72.8404788	56.10457765	78.78251437	100398.2725	48.91395342	0.764090312	13671.73372	0.13617499	100620.3516	19	43	30424058	0.98991087	12	10.00043358	122	7.67695504	30.59181647	31	-71	193	5.319486702	32.27601918	-0.980458968	104820387.3	0.598949267	105.8821792	22.78748343	1.712500431	-0.376892393	0.575071433	0.336874952	0.25769534	0.319633795	0.930488271	0.230553955	0.842741245	0.84188469	0.994850756	0.964668605
0	-437.0766474	-1024	1316	44186	0.916199559	0.897319815	33.76572575	37.62953317	44.31507776	41.74804197	43.28828981	46.2708357	30928.76794	34.47616169	0.732458125	6505.435926	0.210336084	30972.22691	5	43	37735342	1.521401099	19	9.405989008	177	12.24209628	23.91182728	24	-105	282	8.25251257	29.22347123	-0.434906413	26450630.86	0.412848866	282.2357869	42.44834325	16.06314272	0.184019428	1.38347184	0.551308958	0.427844042	0.479238729	1.153794277	0.317829446	0.771528097	0.76751674	0.99677654	0.966105135
0	-544.424291	-1024	1463	3745	0.80947447	0.772509287	14.87848467	19.25994278	22.39496872	21.54702464	18.55021087	23.16469711	3057.164052	15.59043196	0.762953151	1335.156219	0.436730315	3078.088754	5	42	2908646	1.407876052	20	3.530081092	71	11.62632566	23.68277704	24	-42	113	8.317280901	27.86888048	-0.418928835	2390673.042	0.428121233	215.8005712	12.24328136	3.341111004	-0.309102367	1.032103775	0.546239021	0.306671816	0.485011348	1.138856825	0.304561648	0.767568885	0.763617093	0.979495562	0.920613288
0	-693.2593638	-2048	1406	13556	0.808243281	0.755345321	32.20691862	42.63866832	47.31462759	50.96987444	44.45384168	51.78042078	33292.81156	34.46241719	0.755824439	6621.60865	0.198890041	33402.25512	7	43	12267246	1.461940172	18	6.411014203	78	11.81541613	25.38079079	27	-74	152	7.614384425	30.08207274	-1.249336801	30226739.49	0.435600233	260.7465593	21.21093931	6.617023547	-1.072831327	1.102587769	0.580398072	0.297152603	0.48735616	1.171736124	0.332302156	0.770669805	0.765594711	0.988657205	0.940333283
0	-750.0246738	-2048	1610	7716	0.894132758	0.786713368	26.17199319	33.26750791	42.00958368	35.6676501	36.36066535	43.1027892	18225.52819	29.74556859	0.78628623	4259.482809	0.233709705	18314.73618	8	42	6498839	1.363888429	17	4.779687009	62	10.8465498	25.27617937	27	-53	115	7.34799602	29.02162857	-0.899620689	15425676.74	0.447965099	203.3696814	21.09250916	3.346893735	-0.595373736	0.947682549	0.532228888	0.271644368	0.457654645	1.127473118	0.310474977	0.783073149	0.7786188	0.985959008	0.935926897
0	-1189.9272	-3024	3071	8079	0.944420022	0.736976364	30.53649081	41.4348306	50.8605495	52.44844117	44.97037959	52.58066432	34910.77562	39.13188364	0.768115856	6725.073879	0.192636049	35061.04032	13	41	7300349	1.22027836	14	11.21847332	66	9.259518438	26.90914717	29	-96	162	5.854206544	30.060279	-1.938498551	31681870.36	0.511213296	179.5181723	32.12695355	3.724232528	-0.839046245	0.767965155	0.498848932	0.207170243	0.432595242	1.11636488	0.309133386	0.793587094	0.790249796	0.990231157	0.946805145
0	-987.6359829	-3024	1397	24377	0.78209544	0.598273872	33.64952621	56.24435196	59.83162638	64.67298309	59.35018411	68.43099126	52046.45564	43.98845118	0.690168057	9767.648943	0.187671741	52179.52481	17	46	27911284	1.182803753	15	7.79452813	173	9.385853148	31.41846823	32	-45	218	6.32585296	33.83761768	-0.267262786	59744740.37	0.545695029	157.8642247	14.70987175	3.597973892	-0.183960548	0.72728911	0.432437144	0.249745082	0.38400039	1.051144687	0.281945692	0.815194564	0.812678586	0.994791698	0.962021262
0	-540.187788	-1024	857	41107	0.952787038	0.86389839	58.71173254	67.96138665	81.98099774	80.06697016	77.35898494	82.31656148	186617.3511	64.75272828	0.778359525	20289.52564	0.108722611	186913.2846	1	37	26214534	1.508321608	18	6.778089208	71	12.18361629	18.62344613	21	-96	167	7.607446532	25.25301167	-1.39369044	119197330.2	0.419033986	290.8818528	28.32261934	7.368693381	-0.96699044	1.148431087	0.714367458	0.214872297	0.532649313	1.266157761	0.417400437	0.759216391	0.751542091	0.986361163	0.935776503
0	-603.6815526	-1024	991	5744	0.9375238	0.819693995	28.0766335	34.25257922	44.3878816	40.78890457	37.59767	44.91118021	21329.78728	32.11260822	0.759240997	4898.865208	0.229672483	21473.40438	22	49	8293446	1.062998987	14	10.20997423	71	8.913744074	35.83008357	37	-56	127	5.751929885	37.9979612	-1.784134237	31004268.74	0.632762793	160.0501674	24.77509418	3.56911881	-0.548272164	0.609485671	0.353569824	0.242276464	0.31662477	0.95435595	0.249191128	0.847065872	0.845328489	0.990658714	0.955388707
0	-729.7687723	-2048	1235	2548	0.82316081	0.664878045	19.09630048	28.7215086	29.30849324	35.09623342	28.82822617	36.69458467	8557.64376	23.64242028	0.76617402	2640.743211	0.30858298	8650.15424	11	41	2073085	1.290710068	17	6.188314829	65	9.889609297	25.47213501	26	-63	128	6.860300276	28.5238959	-0.581878914	7037874.805	0.456472771	164.7829755	20.8536207	2.386681235	-0.145323687	0.837619995	0.522087863	0.228937818	0.466716786	1.109040387	0.296563516	0.77518226	0.772132781	0.986171109	0.934280638
0	-754.6490313	-2048	4539	43634	0.783349048	0.763034293	38.21504964	50.08300412	57.44484715	54.52348118	48.7669646	58.79167125	53307.31149	39.23247361	0.782065449	8758.549957	0.164302977	53366.47643	15	49	56162934	1.374208852	17	6.290470395	88	11.11990822	32.58504836	34	-72	160	7.301228774	35.876691	-1.101800968	68689964.1	0.49439477	225.351581	23.79936555	5.946053386	-0.866701391	1.030870841	0.476512529	0.361408306	0.419703375	1.099361094	0.296463747	0.799223091	0.795819472	0.990616805	0.948312729
0	-786.0246771	-2048	1430	20831	0.865820748	0.634732425	32.82279455	51.71123022	54.2542496	60.29444764	57.2119233	62.25679696	51217.11972	44.77265604	0.726714338	9177.628976	0.17919065	51328.00062	23	54	34961766	1.283570593	17	6.417597672	79	10.0874056	38.7365945	40	-64	143	6.891245325	40.96770366	-1.044839326	86146490.66	0.512414024	177.8289902	26.16196341	4.082093257	-0.410170708	0.882934709	0.44342607	0.326684144	0.400310115	1.051083375	0.276549001	0.806532172	0.804142591	0.991252586	0.950543084
0	-423.4975753	-1024	1244	130183	0.696747588	0.508320062	69.79210363	137.2995261	141.7774517	155.2273656	119.2342117	155.6408773	594514.5354	95.66311371	0.633123206	54005.44435	0.090839569	595012.1576	11	47	139897721	1.436566974	19	5.766824364	160	11.42070877	29.08910534	30	-98	258	7.84992495	32.78145171	-0.590028868	639414092.6	0.441755435	228.4475268	32.5564466	5.428604987	-0.360166044	1.082095944	0.599987441	0.282153905	0.505577087	1.190312844	0.33813193	0.761761695	0.756574362	0.995131126	0.958459901
0	-373.5289585	-1024	1295	26109	0.777414562	0.680838877	37.33980941	54.84382674	65.19063509	55.03241551	56.74241989	73.54085585	60860.17967	42.63638955	0.743847772	10059.01706	0.165280765	61003.7773	12	49	30214600	1.454950196	19	5.594927064	91	11.77847153	30.38546095	31	-98	189	8.135861173	34.01835473	-0.57813475	70596527.24	0.435637092	233.9722211	32.91543777	4.390200193	-0.293439938	1.063368157	0.64195517	0.24430127	0.535213796	1.224437214	0.349689048	0.74936604	0.743018445	0.990294496	0.941696936
0	-770.125464	-2048	1425	58472	0.876097017	0.727932082	49.68776075	68.25878678	74.40962865	72.2268122	79.32910613	81.01204999	143876.7972	59.80131948	0.753445238	17623.53153	0.122490435	144076.1774	16	43	58926182	1.119875157	14	4.666960202	78	8.570155019	29.73430018	30	-60	138	5.941060283	31.74535419	-0.505013347	145195291	0.538494019	123.6389056	22.4643832	1.481798832	-0.282424092	0.641211995	0.415280594	0.209258989	0.38956403	1.016794109	0.257244621	0.809434936	0.807789424	0.99175574	0.95165936
0	-707.7160147	-2048	1750	212165	0.738323393	0.644372979	66.45421045	103.1300391	111.978205	120.8595156	101.2484311	122.8340319	344444.9687	76.14332033	0.641781223	37026.30278	0.107495554	344662.0425	13	49	253901374	1.437020471	19	17.34249367	465	11.55295326	30.79557891	32	-87	552	7.890035202	34.59359166	-0.549087478	412462782.1	0.455882414	248.3489032	33.43018539	19.77638484	-0.89295957	1.31280047	0.505062125	0.439348834	0.422094824	1.089407858	0.314342323	0.799916261	0.7963054	0.999055782	0.982542368
0	-422.7353196	-1024	1078	17135	0.816408975	0.805942508	41.19820608	51.11804585	62.41000552	63.0060761	56.8215494	66.85953384	56247.02344	41.73323141	0.665862619	10661.84882	0.18955401	56444.55469	3	51	24807866	1.596078229	18	8.837678126	70	15.52839348	31.23969969	37	-115	185	8.132785263	38.91329335	-2.196619816	85470850.83	0.474005367	538.325563	47.51637373	41.85571763	-5.863898731	1.884702192	0.934523229	0.296810713	0.532237102	1.345626511	0.623012628	0.783763114	0.771807345	0.98678302	0.944866813
0	-548.2215132	-1024	1521	11164	0.798361586	0.747936747	27.43654335	36.68297282	42.65967163	35.03127265	42.17962923	45.80222089	19165.82349	29.28627636	0.747527282	4633.139744	0.241739665	19233.80395	4	43	9743230	1.575004811	21	8.225099103	79	13.03777003	23.4575421	25	-108	187	8.540240337	29.54211357	-1.34492729	16786042.24	0.402048348	322.480193	42.52090808	11.40648528	-1.313857521	1.375907575	0.66806089	0.341178509	0.539260618	1.248716228	0.372610326	0.749840524	0.743087607	0.992006692	0.94720589
0	-883.5437586	-3024	1580	242794	0.906914749	0.872418974	86.19202362	98.7965945	114.9922639	124.0147009	123.3061141	128.6933859	528837.5301	89.60008866	0.6858868	46108.37944	0.087188176	529055.3422	12	43	223049207	1.322776493	15	20.34840207	80	10.16824945	26.79091328	28	-379	459	6.777719466	30.30968108	-1.814857664	486030851.5	0.466582656	200.9237325	310.1460805	12.56745208	-1.230395166	1.00341127	0.505808836	0.324143966	0.447650497	1.108510941	0.301532165	0.78477221	0.781838561	0.998742553	0.978806065
0	-623.5310207	-2048	1630	105635	0.861035802	0.783648648	63.01267841	80.40934995	92.61521853	86.22047915	90.97198061	97.19933492	248334.1955	69.23532911	0.751886075	25411.07861	0.102326136	248557.0423	16	87	414989567	2.322353186	42	56.96332754	806	24.70251899	51.15720169	50	-130	936	17.37404404	62.67793374	3.502020517	976462151.4	0.237304319	1311.464093	73.93296727	1229.684042	29.85134035	5.58502567	1.511965061	0.552164167	0.755745625	1.510986495	0.888102328	0.691465805	0.673218308	0.999048445	0.981509137
0	-764.8173134	-2048	1458	84616	0.965713013	0.701672657	48.53581874	69.17159769	91.38569308	80.91524022	75.43557052	92.27252679	157271.8635	66.79991199	0.735006413	19170.21651	0.121892219	157428.068	14	46	92022824	1.295716176	17	6.097489518	122	10.2485799	30.1041647	31	-112	234	7.071201204	32.97778883	-0.758403378	171208464.1	0.490701127	181.273824	45.52603889	4.091848015	-0.508407753	0.936310954	0.435164744	0.35901892	0.397178329	1.040181055	0.26938129	0.80755279	0.805203707	0.995715659	0.964177931
0	-994.744777	-3024	1298	1884	0.921714027	0.862164503	17.71672174	20.54911988	25.62959251	24.74457971	22.80615818	26.49506624	4941.590364	18.94041204	0.809190984	1733.84758	0.350868334	4999.528996	7	40	1379927	1.287911552	17	3.944514912	70	10.3159425	23.65764331	24	-42	112	7.369260269	27.06372718	-0.415346223	3661881.661	0.452491311	172.761242	11.88627053	2.276372439	-0.297471808	0.826339884	0.554177911	0.196255446	0.505613949	1.122576112	0.293613936	0.755180928	0.752049422	0.979086218	0.916879715
0	-987.1481307	-3024	1189	1562	0.907917357	0.769774589	15.58916439	20.25159652	24.25954743	25.54917102	20.66846695	26.19509436	4023.686407	18.38677599	0.782821224	1562.803169	0.388400837	4078.629533	-33	25	819603	1.859268535	26.75	3.767471208	55	17.64820456	1.237516005	6	-83	138	11.82473957	22.90663285	-0.966204748	2140113.317	0.347681245	523.1823826	21.83849223	14.65826944	-2.052733104	1.902817321	1.257755104	0.193739116	0.754078291	1.537184152	0.634422603	0.694026737	0.672607611	0.976619721	0.912287656
0	-832.7787441	-2048	1401	1630	0.823519155	0.744300089	18.17094278	24.41346314	24.46829001	28.12154635	27.32520598	28.6140379	6243.730144	20.10495453	0.780785307	2100.141589	0.336360083	6325.71215	21	49	2274764	1.039619432	14	3.073122991	72	8.497740976	35.79877301	36	-1	73	6.103392082	37.35720461	-0.158191775	8827915.505	0.606054424	114.0085875	8.610677328	1.389956324	-0.089230611	0.602070304	0.392521061	0.212787848	0.366697417	1.004609486	0.254422658	0.820917113	0.819233656	0.977375924	0.927516948
0	-550.68447	-1024	1596	105111	0.980552333	0.811409926	40.97730117	50.50135558	57.701689	56.13492931	60.43527708	61.93729799	73626.24249	49.51922201	0.743746393	11422.14519	0.155136875	73677.67478	11	51	129901959	1.533978311	21	5.301011095	96	12.66690664	31.07238063	32	-101	197	8.842912928	35.15472997	-0.688121975	91054925.63	0.416602954	270.3622012	46.21663229	7.605394402	-0.594003489	1.370461078	0.522016422	0.44719173	0.461442711	1.129122345	0.303969613	0.779039526	0.775326777	0.993692578	0.954400165
0	-509.2730728	-1024	1421	8506	0.807965336	0.642387058	28.67340576	44.6357152	55.58356387	51.42627978	44.56487649	55.73468758	31634.5478	36.06411063	0.727804031	6646.261455	0.210095036	31798.8819	14	42	8485058	1.161475559	14	7.026728615	120	9.215793623	28.91464848	31	-62	182	5.818952831	31.58382455	-1.076841434	31720592.2	0.547716722	161.4810763	22.66640084	2.356924411	-0.539856062	0.656070279	0.444227074	0.178154942	0.386102704	1.066496118	0.289507032	0.81622656	0.81275192	0.993256631	0.957735415
0	-964.809121	-3024	1319	15532	0.778692964	0.545124483	28.43887798	52.16951145	60.40230523	60.10245362	49.50907676	63.34832094	41763.45683	40.62403149	0.720173428	8083.100716	0.19354482	41882.55371	6	45	14873643	1.565650274	19	6.722302861	78	12.83546825	25.33653103	27	-88	166	8.175745632	30.94532055	-1.326815729	40107272.2	0.412588594	315.673059	31.28889164	9.464993246	-1.416065378	1.22572166	0.826914282	0.18321737	0.607369994	1.345780639	0.448076508	0.727964945	0.717868446	0.987737179	0.934825708
0	-784.0322517	-2048	1648	13638	0.909045917	0.848155594	33.67232226	39.70064276	48.15228443	47.66278699	41.0223914	48.25803991	34651.8962	36.0897072	0.782110644	6572.046054	0.18965906	34762.98924	6	35	8192936	1.31590306	15	7.010358441	63	9.608590474	20.58073031	22	-62	125	6.211794738	24.5100636	-1.266784728	20883630.01	0.457092093	177.1767573	18.96042923	3.259796695	-0.395401808	0.848850222	0.538963114	0.21327184	0.47260168	1.119303402	0.304484445	0.77382016	0.770298172	0.98577763	0.933624522
0	-499.7668548	-1024	1243	20226	0.960382334	0.894255283	44.83678278	50.13868372	62.93106177	63.13701549	54.99852543	64.23035381	75387.45036	48.15230609	0.745332387	11578.88752	0.153591711	75613.00086	9	40	15582608	1.321780417	16	4.989868364	69	10.03459453	24.38307129	25	-56	125	6.732285379	27.75652359	-0.798602792	58254116.1	0.450282783	175.8904363	20.58566687	2.69308033	-0.337368629	0.868558292	0.542971807	0.222814123	0.465408514	1.134609282	0.317134434	0.77902664	0.774997984	0.985736022	0.934839336
0	-802.082538	-2048	1329	72676	0.60657361	0.595576202	68.29666577	114.6732619	121.130983	126.4271431	92.50765836	141.6903	355046.3499	69.55777447	0.662850395	36581.25829	0.103032346	355544.9458	4	41	62309875	1.54952187	17	11.01675119	220	12.56414111	22.61033904	25	-110	330	7.545885679	29.28079957	-1.825079627	304831872	0.414716762	346.1377923	42.04346339	23.89378587	-2.949511234	1.528660216	0.65976068	0.37570489	0.508871498	1.217025134	0.386163651	0.766181679	0.760012706	0.99669728	0.966672382
0	-409.6410788	-1024	1385	196006	0.61178628	0.545110341	61.42879306	112.6905664	126.9853496	97.86702528	88.94784834	133.0553268	266805.8913	68.94254245	0.575818376	34806.64903	0.130456823	266986.1469	15	59	346935751	1.731637311	23	12.34618341	385	14.76645148	36.47078661	38	-134	519	9.504685389	42.07167905	-1.17196931	472572469	0.380077479	439.9079019	64.42883287	44.56606037	-2.241945164	1.879392216	0.920960613	0.335480096	0.653673164	1.398259851	0.486201166	0.710617093	0.698602491	0.998115648	0.972047617
1	-565.4833325	-1024	1217	19262	0.709118032	0.631221361	39.00597519	61.79444735	61.01744973	62.36805038	66.7441242	70.57130885	71774.12514	43.81955687	0.691682099	12075.06638	0.16823704	72009.17743	-4	19	2963481	0.921272258	12	5.086742143	65	7.387075	7.739850483	8	-60	125	5.068673954	12.40367517	-0.193548386	11078695.31	0.650705989	93.94587222	14.95577625	0.927846444	-0.19283738	0.431073849	0.324839358	0.136133293	0.307878535	0.929501968	0.228358782	0.8488794	0.847756815	0.991289934	0.956319837
1	-725.8888926	-2048	1424	51514	0.752958531	0.707770064	44.47346346	62.83603347	71.29038084	69.42881246	53.55855581	72.38074675	95728.22898	47.31292746	0.775542419	13048.84033	0.13631131	95841.797	-4	21	9055672	1.012722775	13	5.028392027	65	8.051680621	8.217921342	8	-84	149	5.603046919	13.25860112	-0.20723268	16848077.76	0.61247801	108.2562724	23.69425305	1.31289527	-0.186307731	0.522446833	0.359211065	0.180439873	0.33536314	0.965581485	0.242327182	0.836187791	0.834697199	0.992874966	0.958407164
1	-793.1081402	-2048	1187	41851	0.517047026	0.493011599	42.89493787	87.00594048	67.36923702	83.35200118	82.96974796	94.0103837	102896.8592	44.98616275	0.663324671	16008.82239	0.155581254	103121.701	-1	30	14854411	1.198891133	15	7.393622716	124	9.76977572	13.72992282	13	-102	226	6.767013727	18.83973537	-0.309495972	36601565.79	0.549789519	166.4248481	37.13350419	3.42150993	0.112530981	0.808062396	0.371821117	0.364506382	0.340099861	0.983404905	0.251995289	0.834913775	0.833098984	0.996341364	0.969317323
1	-471.8827588	-1024	1471	34364	0.891114141	0.782769875	41.06986099	52.46734997	58.94620567	59.96856008	60.56617226	61.38616475	70816.98927	46.75439748	0.739628697	11191.68155	0.158036675	70945.59244	-3	22	7062049	0.991019638	13	6.360602094	59	8.144447404	9.627488069	10	-84	143	5.593451764	14.33552189	-0.540413417	14579829.19	0.635646235	112.8186612	24.24673038	1.429443503	-0.171024655	0.478697615	0.362802191	0.133162879	0.335381971	0.982036466	0.248753816	0.836850847	0.835051037	0.992807308	0.95845715
1	-545.1821623	-1024	1501	83356	0.701974903	0.515422815	44.22064802	85.79489835	98.31701758	96.6706425	71.4638151	98.66977192	143439.4151	60.22586546	0.63062507	21013.1856	0.146495199	143609.1868	-10	25	26823071	1.460486713	18	16.62973839	341	11.59922158	7.593394597	8	-112	453	7.589750624	17.93848726	0.459634869	46211903.33	0.46037328	264.1296838	34.32262874	22.64810276	1.154706754	1.143932458	0.67442895	0.253979333	0.533965328	1.253568321	0.385629936	0.753216916	0.746365017	0.998150747	0.973624566
1	-752.12701	-2048	1398	1633	0.887411678	0.661226239	14.14234108	21.38805183	22.55781692	23.94962722	24.1757222	25.38795817	3965.532188	18.98000698	0.787125235	1539.245673	0.388156142	4023.74466	-1	28	509790	1.11460429	15	2.983010444	54	8.992328689	13.59338641	14	-23	77	6.44040775	17.66861728	0.128835327	1256132.756	0.569814103	127.3998828	4.09227593	1.316159613	0.038158463	0.576027456	0.418805957	0.1505306	0.376583163	1.039298117	0.273464181	0.818745551	0.815930698	0.976109464	0.926090794
1	-647.8594522	-1024	1244	10796	0.529630606	0.493483261	30.12177203	61.03909578	66.99999953	66.06939712	38.33615631	67.31659755	40205.31098	32.32817327	0.731011861	7763.936674	0.193107241	40359.83177	-7	16	1243394	1.046501362	11	6.028538778	49	7.33389557	4.218414227	4	-69	118	4.946455486	10.73180927	-0.501060907	4648311.658	0.563845158	97.37671168	14.05503042	1.140766544	-0.263005796	0.537851253	0.400666183	0.141935464	0.38380883	0.999005605	0.249050648	0.810880216	0.809781321	0.984727266	0.936431447
1	-788.5028405	-2048	1754	40163	0.744801719	0.649965502	25.16617258	38.71924354	40.92120433	40.24357047	39.51536299	43.97764468	19316.49342	28.83815913	0.696667185	4997.402122	0.258711662	19343.94667	14	50	50985366	1.458950148	18	9.19908963	80	11.83187546	31.67148868	33	-122	202	7.823088999	35.62949756	-1.434279827	24556387.74	0.458937869	266.3779006	46.79786654	10.19537216	-1.241030591	1.212687397	0.500978571	0.412509995	0.437453837	1.120413478	0.306124097	0.791160433	0.78758078	0.993959744	0.956818656
1	-549.7202111	-1024	1321	4283	0.923543634	0.875768738	19.18553657	21.90708087	25.05833799	25.78104443	25.76886446	27.70322036	5967.839553	20.23214508	0.773105771	2058.053379	0.344857358	6004.347425	-3	33	2564476	1.549047725	18	15.12076308	170	12.38485869	15.78146159	17	-97	267	7.68502198	24.46951054	0.655305718	3595144.727	0.44451447	349.7024161	26.60979625	34.75430684	2.087141294	1.485624698	0.659757455	0.371288476	0.514805257	1.236500502	0.387840342	0.762886651	0.756573533	0.994694901	0.957980058
1	-790.110639	-2048	1577	215071	0.795930803	0.684572755	47.60319129	69.53708126	77.43904173	64.09210984	77.95720308	78.58178458	131471.9015	55.34670491	0.667913508	18720.57544	0.142392216	131521.0782	-12	26	70083453	1.51172689	20	13.77655014	240	12.25473577	6.902701898	7	-129	369	8.367510555	18.05164642	0.400152539	42857713.51	0.429510227	278.2146451	46.52948819	26.7175787	1.23433889	1.355827064	0.573998468	0.403394031	0.491027654	1.171016366	0.328314118	0.767160346	0.762562959	0.99777806	0.971381133
1	-503.9410831	-1024	1082	29308	0.772120823	0.616192146	42.35745448	68.74065947	90.1898639	68.33120882	70.39361216	90.37848067	98338.41217	53.07609455	0.622823398	16542.50722	0.168220199	98585.50946	3	35	16596172	1.337361366	17	5.496359311	63	10.28560379	19.49979528	21	-84	147	6.914947419	23.79637872	-0.946721103	55825783.8	0.451560642	186.0256244	28.73818321	3.377372112	-0.352629328	0.953170736	0.486391525	0.316984426	0.432018466	1.088466136	0.291171013	0.792575333	0.789427082	0.990416832	0.946736927
1	-970.8650911	-3024	1201	90201	0.898895499	0.77589804	61.22269306	78.90559061	95.68298649	94.4935685	83.68993983	97.6731562	245615.2071	70.92788021	0.76122669	24915.73017	0.101442132	245824.2599	-3	24	24247662	1.081180442	14	11.0487734	167	8.947193237	10.16970987	11	-107	274	5.777825325	16.3956734	-1.515088733	66082012	0.628003004	165.3951074	35.46978152	4.282252067	-0.583573295	0.623261811	0.401140217	0.205155569	0.340555624	1.026895296	0.28403134	0.838868688	0.83571646	0.997257481	0.974127323
1	-955.5925659	-2048	1494	79477	0.867768637	0.859103596	38.70202775	45.04931411	51.73712822	52.62776913	47.87475276	52.77281671	48556.40701	39.0923819	0.665266988	9675.034292	0.199253505	48602.09295	-2	37	44227731	1.522446391	21	5.57119768	83	12.42732124	17.10118651	18	-111	194	8.561997049	23.589927	-0.603965714	27046318.97	0.417400812	264.034076	38.84394644	6.260519751	-0.339817558	1.227630721	0.598713938	0.343105279	0.510541719	1.190617436	0.331907727	0.758913324	0.753531231	0.992784479	0.949737851
1	-517.4666503	-1024	1264	9280	0.778018453	0.647288306	30.02407788	46.38439721	54.89612789	49.37190327	45.92815712	57.25857478	34513.74426	36.08791698	0.735488622	6970.055191	0.201950131	34692.40892	-8	21	2377291	1.262772609	13	9.02038782	74	10.03635885	6.467349138	8	-107	181	6.009647043	16.00542405	-1.273571919	8887279.256	0.552622529	214.3469943	34.15839052	4.660847555	-0.711406867	0.760268325	0.4780199	0.202938853	0.391749444	1.102683191	0.318517289	0.817596431	0.812729445	0.99278966	0.957408392
1	-950.9786491	-3024	1274	23122	0.995607675	0.929772553	44.16306096	47.49877894	55.32049309	56.37403584	56.3281955	57.28452725	71820.76944	47.29014887	0.770780488	10840.6032	0.150939669	71980.96407	-12	14	3477840	1.247652884	13	8.186814905	64	8.830715636	0.747426693	2	-100	164	5.676309466	12.26428123	-1.16217425	10826843.53	0.475015173	149.8539474	21.01107284	2.413156796	-0.41860635	0.727259378	0.50943425	0.172024592	0.473877905	1.090291939	0.281692769	0.768750078	0.766614998	0.989902607	0.941251156
1	-658.7494779	-2048	1213	329	0.922965463	0.814806951	9.176249843	11.26186985	14.02104076	13.0753117	12.49875466	15.18529091	780.067665	10.39431693	0.808147151	507.0862824	0.650054226	810.66258	45.8	98	2109533	1.769235276	20	8.181309471	115	17.60981513	75.7781155	83	-52	167	9.522727273	80.07468019	-2.080046179	5197931.503	0.416062305	669.6316183	46.01580289	45.17365896	-6.380521882	2.084206931	0.571698266	0.527528838	0.467923282	1.184103835	0.350371659	0.781948439	0.776415857	0.991384475	0.949127986
1	-1101.8204	-3024	1267	55463	0.868218538	0.744048057	46.99987594	63.16779612	74.98315535	69.23662519	65.26333896	76.39099524	115043.5304	54.84345159	0.747573225	15301.65902	0.133007558	115202.2555	11	34	31817760	1.055894545	12	3.742243666	61	7.251809052	22.09216955	22	-52	113	5.113560236	23.95152236	-0.101363762	66088702.7	0.510143008	85.61146763	19.19625485	0.881356438	0.151188553	0.627677718	0.38634241	0.237123944	0.381048337	0.969759394	0.238256821	0.810339117	0.81000501	0.989581243	0.945658145
1	-1001.829853	-3024	1297	43831	0.750398095	0.681442762	46.72262558	68.56427012	79.09915755	67.97240937	64.94730191	79.97171081	118649.9838	51.45049769	0.766122352	15241.61942	0.128458673	118821.222	-6	21	8637699	1.15254433	14	5.667814571	73	8.898959053	7.457393169	7	-94	167	5.893568139	14.03810038	-0.081587968	23415891.73	0.558768023	141.4555493	23.34649068	1.856722375	-0.149289387	0.621130323	0.441030897	0.164805445	0.400047209	1.065564296	0.279156882	0.80662821	0.80407277	0.991280367	0.950557305
1	-618.1791366	-1024	1470	30292	0.889828377	0.73193674	46.03392264	62.89330775	76.31269129	69.15886108	68.25678388	76.82838459	115284.1028	55.96424996	0.764417838	14985.32827	0.129986077	115543.9547	-6	17	3760257	0.996469392	11	4.391402177	62	7.338048525	5.674402483	6	-43	105	5.048325491	11.14152887	0.160684833	14342894.64	0.589686386	91.93482212	7.723670993	0.895432412	-0.164415847	0.497164227	0.392995288	0.114671795	0.37633673	0.994877358	0.248001804	0.81456859	0.813497491	0.985022679	0.937671025
1	-450.1640319	-1024	1314	39504	0.923315612	0.742447866	36.21893577	48.78313676	54.14483461	56.13810759	55.4765066	56.89472897	55295.05602	45.04223179	0.749697565	9362.436657	0.16931779	55380.74729	-10	22	9530086	1.336698288	17	9.365672434	102	10.47579155	5.904414743	6	-117	219	6.983837853	15.53201759	-1.061253241	13360249.2	0.488086606	206.3814568	33.40488413	5.25267662	-0.541903107	0.860942215	0.556874635	0.206046856	0.480288	1.162992731	0.322386429	0.771868312	0.767457778	0.994541055	0.956906388
1	-426.6870084	-1024	1340	20454	0.68300993	0.493990485	33.84001901	68.50338222	76.46739798	76.46739798	60.07797499	78.14589343	74945.34533	46.7884903	0.716628916	11995.53365	0.160057087	75160.00246	-4	21	3847237	0.980982766	13	9.382626602	62	7.981365264	8.170969004	9	-92	154	5.405051493	13.71466945	-1.034106057	14137007.06	0.643301863	121.3274236	23.84796874	2.059075021	-0.36612165	0.491680707	0.325814143	0.184721272	0.29948445	0.927073479	0.233416933	0.854355691	0.852878871	0.993557289	0.962920149
1	-753.9787231	-2048	1368	185899	0.532730014	0.463119307	68.75413024	148.4587864	125.4325186	142.6203664	119.489308	160.8279686	540811.1078	79.08845139	0.64619061	49676.831	0.091856159	541123.1747	-6	22	61811890	1.22665537	14	25.32577656	371	10.2038176	7.254186413	9	-277	648	6.025683758	18.23465222	-1.778248766	179924830.9	0.58289732	279.8793212	165.4314049	30.44631486	-1.692541976	1.106024148	0.530787919	0.331510388	0.386759281	1.106212261	0.375936666	0.823745008	0.819364864	0.999279495	0.986354238
1	-649.4776952	-2048	1406	59211	0.790646493	0.752848009	53.25148028	70.7333747	84.78494206	84.55504056	66.98124824	85.55161869	145718.6521	55.92509465	0.740169991	18092.39587	0.124159781	145897.0882	-2	25	18460015	1.107639592	14	14.34819721	63	9.173678252	11.26718008	12	-117	180	5.82679529	17.65691502	-2.110319569	45485846.16	0.619153651	184.817301	35.98459413	5.978677842	-0.805666577	0.686335009	0.412657074	0.23064035	0.34043405	1.024027074	0.292929484	0.840087613	0.836833876	0.993807775	0.96293085
1	-442.2202242	-1024	1219	171505	0.870347143	0.808160389	72.02282958	89.11947504	93.15325125	103.9939064	99.00897183	106.1267104	357995.1347	77.56488052	0.753552823	32356.02578	0.090381189	358247.3627	-5	18	24827675	0.974030449	11	13.35298622	83	7.435006368	6.355237457	7	-215	298	5.048189861	12.03177309	-0.945761171	51861164.93	0.621388154	104.3745206	96.35174098	2.030781614	-0.354984269	0.503901225	0.350972632	0.170773658	0.328592137	0.957167294	0.240304948	0.839134551	0.837903731	0.997942065	0.976633194
1	-446.4338138	-1024	1185	9827	0.806759819	0.583282334	28.3454752	48.59649189	53.70816285	50.46071772	55.3415681	57.60806506	36541.51728	39.20569702	0.708001296	7521.557667	0.205835943	36737.3163	-7	20	1578784	1.06770058	14	3.690555072	44	8.482941165	6.581459245	7	-65	109	5.944286947	12.67508499	-0.270440395	5902135.665	0.571007513	117.3421738	14.62123716	1.139596673	-0.22531317	0.559215503	0.393432242	0.168787293	0.363152519	1.014228362	0.259329975	0.823421101	0.821451713	0.985115584	0.940192007
1	-541.6733545	-1024	3071	98639	0.930087942	0.87435785	63.97339133	73.16614279	85.48264575	84.51780971	78.90996505	86.91653942	230291.6542	68.05094716	0.777879838	23357.35934	0.101425123	230470.3968	-6	19	16529503	1.02693708	12	11.59549436	153	8.056121668	6.66905585	7	-112	265	5.452041692	12.9451047	-0.747140506	38621246.31	0.607966279	123.0994298	34.00771448	2.552925853	-0.314843433	0.539335625	0.393276022	0.150708535	0.357064584	1.013023246	0.263794212	0.826971406	0.825015531	0.997302499	0.972727054
1	-763.5440654	-2048	1366	172176	0.871755807	0.746049249	42.99644761	57.632184	61.26718208	66.15128192	62.55459875	69.20826721	85522.51189	50.24119105	0.655442407	14321.98517	0.167464506	85575.7764	-18	23	61520679	1.636630556	22	8.463791961	76	13.60094266	2.229306059	3	-140	216	8.928261886	18.9027179	-1.228314707	30577315.48	0.390630156	352.3429384	44.11761798	27.37578614	-2.81257829	1.746408463	0.617092627	0.475583572	0.522166517	1.206323979	0.339060596	0.754107067	0.748387088	0.993952836	0.953240346
1	-675.7501259	-2048	1329	1611	0.7628195	0.64542186	13.73896062	21.28679159	23.15272977	24.19044572	21.46240173	25.61525795	3337.362	16.23797972	0.795126571	1358.261536	0.406986577	3382.32672	-3	27	419586	1.196450956	16	2.817828977	47	9.462715402	11.06393544	11	-28	75	6.921545779	16.13848356	-0.000190516	880929.1987	0.529455509	138.0399843	8.607672648	1.543005543	-0.074176012	0.673165593	0.469371502	0.174075151	0.423831121	1.070931727	0.28086908	0.795655705	0.792638478	0.973198342	0.91674964
1	-548.6583043	-1024	1218	6794	0.64048702	0.533627604	27.66946778	51.85164252	48.6257833	49.19232782	54.30098631	61.39015675	31166.9001	33.21030399	0.686860808	6972.862915	0.223726546	31416.41101	3	35	3536476	1.248492957	17	11.31842798	62	10.23719045	18.59905799	18	-113	175	7.276599511	22.81511101	-0.84529504	16353162.14	0.487361747	174.6043323	38.87108818	2.436900481	0.049613367	0.741687142	0.503098109	0.181511392	0.448929846	1.103366025	0.2926307	0.784486149	0.780951903	0.992335725	0.95071891
1	-681.9217641	-2048	1408	223831	0.876754738	0.690677082	74.75022318	108.2274555	120.8688812	120.4771331	107.2315053	121.5215064	551267.5972	94.88893441	0.775408689	41930.34525	0.07606169	551524.0606	-6	20	48313655	1.119722074	13	19.93299541	289	8.905423384	6.848546448	8	-123	412	5.730039425	14.69179397	-1.079194939	119045812.2	0.589972263	168.9462216	34.07812577	8.195465811	-0.40827173	0.700149819	0.442136516	0.211971266	0.372130867	1.050911693	0.299314193	0.823315342	0.820453514	0.998488036	0.97951988
1	-463.6908524	-1024	1147	33947	0.817768989	0.744748374	50.77983193	68.18387751	75.21092844	69.67790569	74.54284099	77.0804818	138490.0436	55.75866057	0.773682468	16731.45605	0.120813422	138775.864	-16	21	14478748	1.428642945	15	10.55878938	47	13.12957003	3.106312782	7	-128	175	6.862951914	20.65212783	-2.393128535	59189347.04	0.516859261	416.8612047	45.49416469	25.78156331	-4.104687311	1.436124969	0.806642443	0.252206317	0.489346297	1.28415731	0.55024496	0.794594069	0.78509423	0.98851656	0.948781276
1	-998.1867051	-3024	1244	69799	0.900922459	0.764495604	57.70557829	75.48189681	88.50573417	81.89658015	82.5192731	89.7616762	213898.0667	68.00333608	0.782077767	22115.94106	0.103394768	214075.9547	-8	16	15126006	1.112623631	12	286.2703126	705	8.362261377	4.159486526	5	-108	813	5.146223937	14.7210075	6.478856342	46391985.21	0.569849038	199.4067336	33.13323445	58.32803473	1.050189296	0.72818984	0.433537659	0.23065936	0.37796185	1.042629272	0.289310362	0.81791807	0.81577799	0.999626982	0.989242664
1	-468.3049424	-1024	1321	13199	0.816581172	0.72421243	35.47320426	48.98176664	57.29120984	54.57822178	50.90366094	58.20159272	49162.06459	39.99758842	0.757939707	8562.54513	0.174169763	49343.22152	0.8	29	5113400	1.199990409	14	6.869018311	74	9.390541098	14.7618759	16	-79	153	5.965324437	19.68268622	-1.055738426	19115965.52	0.55547434	169.4951569	26.19065037	2.951927203	-0.257883929	0.705167256	0.474886719	0.182798659	0.407957273	1.094342138	0.301877906	0.806547483	0.802698661	0.990683267	0.949913554
1	-527.544173	-1024	1168	1386	0.822150485	0.788276885	18.60255554	23.59901183	29.4776448	28.24001295	23.74264629	30.47517174	6039.890327	19.40193903	0.769646604	2083.909248	0.345024352	6139.93374	-3	18	175347	0.73728223	11	3.032136299	32	6.601169393	7.603896104	8	-21	53	4.817790088	11.24779921	-0.162415637	776781.3575	0.709826569	68.69375105	3.44625332	0.493741941	-0.19652656	0.345638216	0.28354807	0.101871765	0.278342341	0.862148779	0.204012187	0.861696451	0.861349402	0.971885457	0.930674701
1	-745.4898377	-2048	1486	736127	0.893922039	0.716352781	115.948527	161.8595336	191.3060461	181.5414744	163.9051218	191.9076505	1950223.751	144.6898042	0.730462218	103341.7935	0.052989711	1950677.66	-2	21	147320123	0.922041823	13	23.99427803	77	7.719944299	9.166115358	9	-375	452	5.162525677	14.14668433	-1.844127995	390386540.3	0.672791829	116.1110068	253.1141578	4.702882688	-0.567961223	0.490531213	0.3220993	0.198532973	0.293756253	0.923549809	0.233914864	0.857391481	0.855885138	0.999112461	0.985378137
1	-599.4590027	-1024	2935	129568	0.41128594	0.380544	63.43712443	166.7011554	186.6968248	187.1938113	79.39508664	188.1137037	524608.0838	68.56184144	0.73141793	43007.26662	0.081979802	524915.9809	-6	24	34695730	1.224667839	15	13.94057664	82	9.827678921	8.504970363	9	-138	220	6.555049676	16.36398743	-1.857042767	140562045.8	0.552779083	195.4455637	47.47189679	7.568644488	-1.013864682	0.789313146	0.486343318	0.231199577	0.422208859	1.114938394	0.305745965	0.799008058	0.795267424	0.99522969	0.962094625
1	-444.1353602	-1024	1254	1873	0.69305812	0.651266308	16.4929768	25.32447416	27.96568672	29.46290843	20.96974039	30.24554593	5189.49173	17.55133244	0.796032297	1820.972213	0.350896062	5251.525905	-13	23	457257	1.41857761	19	4.926946591	57	11.50980024	4.488521089	5	-87	144	7.935702122	15.6246858	-0.377023726	1282059.253	0.436251061	223.9839846	22.2425375	4.34295824	-0.346293915	0.968151277	0.652853053	0.190856218	0.547192046	1.219156257	0.345037324	0.743443331	0.736970078	0.987207841	0.933049481
1	-579.5692866	-1024	1307	16722	0.829390106	0.703489232	33.16621109	47.14530032	54.05649717	46.48855307	50.12724706	55.71983537	43776.17156	39.10184563	0.756190126	7943.495258	0.181457057	43919.64187	-8	20	2749005	1.140787996	14	5.944384836	113	8.738113396	5.875074752	6	-39	152	6.131694941	12.82164226	0.447179642	7220148.014	0.534346007	129.8780069	7.573621402	1.79884818	-0.026766267	0.641615363	0.493029478	0.129761892	0.445484953	1.091948465	0.288896481	0.784680786	0.781943071	0.990275142	0.944956155
1	-799.5975487	-2048	1366	12068	0.774251366	0.721135511	27.96858357	38.78408863	37.99429768	41.43398335	46.07251745	47.14527404	22805.70087	30.02863359	0.739138036	5261.636663	0.23071585	22896.37504	-6	20	2202043	1.076888957	13	18.86558956	52	8.340946876	7.287454425	7	-182	234	5.718531948	13.50813048	-1.312589524	4177892.143	0.585263196	129.362597	77.95655142	2.92956732	-0.345874359	0.580035278	0.372414811	0.202505581	0.349130113	0.975743666	0.244774974	0.829209277	0.827754492	0.996957711	0.97105381
1	-730.3885005	-3024	1517	73710	0.625979426	0.533913725	48.21430428	90.30354903	94.82596355	69.7476504	88.20482017	95.80649073	172073.8656	56.52816376	0.70714122	21157.02411	0.122953152	172223.6939	-24	25	30456567	1.804855081	25	4.765808283	72	15.61877823	0.961674128	2	-151	223	10.67852581	20.32718636	-0.563669502	71161884.05	0.342016504	412.2696884	57.82838388	11.91315674	-0.867768945	1.605037914	1.100984059	0.182309632	0.7600441	1.492751697	0.515996553	0.671736415	0.653799132	0.989364768	0.933413419
1	-514.8228541	-1024	1380	2828	0.811135227	0.743892442	22.56785887	30.33752945	37.21160347	37.21160347	29.19135456	37.76669247	11949.45732	24.60783884	0.757274015	3337.822143	0.279328346	12071.82613	-40	39	3268754	2.038195994	32	3.880099284	120	24.57454301	12.89179632	25	-100	220	15.80378942	33.99784709	-1.248248199	13953263.78	0.320949927	989.6551944	27.27156179	50.1070505	-7.074948231	3.367480398	2.565014643	0.120226405	1.027240336	1.82927485	1.320011234	0.662558792	0.627993177	0.972007978	0.909590973
1	-741.9910517	-2048	1452	3556	0.517824559	0.469138017	18.03690054	38.44689599	39.47322515	39.15357583	25.55318571	43.50007605	8684.335823	19.90874698	0.708001232	2885.855073	0.33230579	8762.05512	2	36	2082499	1.426165503	17	5.416262633	76	11.42472473	18.62851519	19	-68	144	7.426176085	24.19978595	-0.689920492	5131319.186	0.447953901	238.608062	18.55594501	5.222627202	-0.210557178	1.100512709	0.533969531	0.340080573	0.455271966	1.12935731	0.312160127	0.785073604	0.780233773	0.989517081	0.94417047
1	-804.0887686	-2048	1260	489402	0.9042509	0.679698999	110.7586626	162.952517	190.8734116	202.2496893	170.990598	207.5082736	1834471.121	147.3499601	0.738056033	98190.32776	0.053525142	1835149.832	0	23	143242103	0.874111988	12	56.20651592	546	8.011146172	10.84529078	12	-197	743	5.025422077	17.10812735	-2.380372341	537126373	0.72335566	175.0676891	80.58839656	15.94874583	-1.372895867	0.593618827	0.313253864	0.287343755	0.253901252	0.87914078	0.247748876	0.880849228	0.878662247	0.99965349	0.991867475
1	-773.0710256	-2048	1242	34988	0.897809307	0.832961101	45.19624264	54.25972786	60.2172749	64.92650248	56.26958059	65.4518944	86061.44254	48.71488867	0.781360114	12064.38812	0.140183429	86211.13176	-15	23	20605719	1.468301128	15	29.23122528	442	13.87188018	5.878043901	10	-136	578	6.810590093	24.26801907	-0.00041619	50772903.73	0.531606451	554.3853496	47.02993723	158.1087632	1.951666971	2.001895949	0.984529989	0.307694738	0.481437861	1.283882563	0.733495433	0.807463022	0.797714067	0.998366942	0.981425483
1	-855.9950094	-3024	3071	92898	0.836302122	0.628096298	50.87293359	80.99543608	102.9072578	86.73693704	92.27829357	107.8594894	192765.2764	67.7366551	0.716589929	22519.87426	0.116825368	192958.5333	-8	22	20381677	1.239775114	16	10.64798988	270	9.664302235	6.579032918	7	-120	390	6.506694178	14.81210477	-1.011957514	42334802.69	0.528822288	176.1147736	33.7256099	4.861893356	-0.679105594	0.77782655	0.473062297	0.23696783	0.425731938	1.09162199	0.289119493	0.794739344	0.791851953	0.998164205	0.975110383
1	-428.0203978	-1024	1385	99758	0.949198399	0.797009443	70.46315622	88.40943705	105.2283591	102.6358922	98.15467235	106.8803055	372556.6188	83.9180961	0.744750426	33620.29756	0.090242116	372935.9112	-6	24	41952737	1.333538412	15	15.17078326	235	11.540888	8.399176006	11	-128	363	6.230414362	20.50719603	-1.682505759	156836366	0.56261304	349.9989315	47.86669834	26.4496368	-1.921932265	1.213222159	0.64623193	0.265432742	0.437330136	1.201308485	0.447152438	0.807653814	0.800829625	0.997532902	0.974914146
1	-929.9838652	-3024	1441	90282	0.667261141	0.532019615	56.06568081	105.3827327	118.2289201	98.89607573	111.6266844	124.1864012	271168.0487	70.31780246	0.623746386	32481.42639	0.119783384	271401.7773	-3	37	53565848	1.564987778	21	20.48463791	387	12.9240234	17.12795463	17	-75	462	8.813664981	24.35809986	1.454690866	161027296.1	0.408684816	299.950199	17.77281216	39.6177808	2.599699598	1.393632413	0.846322607	0.244319538	0.630536706	1.3478443	0.444478973	0.715121253	0.704621652	0.997690103	0.968963318
1	-734.6111582	-2048	1308	64958	0.937209831	0.812161914	55.76278405	68.65968856	81.28735701	82.15805573	79.30367453	82.82484173	172330.7052	64.34853509	0.698973127	21425.55541	0.124328136	172606.7224	-3	22	12110905	0.969052173	13	6.11238447	54	7.93183938	9.061562856	9	-100	154	5.612710623	13.65437972	-0.481560759	32181157.32	0.636316768	104.3301643	24.01350457	1.236742447	-0.165401094	0.479557367	0.358067113	0.140322686	0.334460166	0.971036497	0.243671026	0.836672037	0.835129862	0.99289362	0.958519255
1	-507.811322	-1024	1172	98348	0.919324503	0.885178179	75.81412406	85.64843313	102.63585	97.67576252	96.83899828	103.0895525	367422.2346	78.73870321	0.735784263	33716.61128	0.091765299	367664.4519	-8	19	15124346	1.09025653	14	4.859385342	68	8.469027116	5.775552121	6	-85	153	5.926992744	12.40096654	-0.419438956	56540899.49	0.558436874	120.4269689	22.79613785	1.286861444	-0.229892671	0.576682896	0.456657494	0.113877719	0.417026801	1.072108518	0.279461632	0.797941709	0.795446425	0.990963578	0.948416991
1	-464.5234419	-1024	1194	199434	0.757187608	0.65440165	64.95981874	99.26597645	100.5868675	106.3918931	104.6278526	119.0945698	279508.3541	75.1629673	0.609127863	33939.5063	0.121425731	279586.9774	-10	23	46081652	1.312784467	17	7.998162032	150	10.37740765	6.476388179	7	-111	261	7.220025657	15.20072912	-0.150223782	64601972.57	0.488366265	189.1185621	33.63941036	5.113416567	-0.036085095	0.85559985	0.602917622	0.170998452	0.507142004	1.197718058	0.341687913	0.761159897	0.755836467	0.995879273	0.961502857
1	-494.8413137	-1024	1274	75246	0.675482514	0.643176443	47.23347102	73.43781248	87.03582546	80.31415687	61.3942009	87.25300153	105442.9694	49.60595816	0.629190496	17154.59182	0.162690712	105487.5382	-12	23	17759245	1.382066022	18	10.76943086	256	11.06110544	5.386904287	5	-63	319	7.723674115	15.36280578	0.624953994	24896725.89	0.451999682	206.9970637	14.06032266	9.726901612	0.543223149	0.954026351	0.668670514	0.174862214	0.551389283	1.237007114	0.359921257	0.742233974	0.735672102	0.996634357	0.963716735
1	-476.554703	-1024	1163	74163	0.722033835	0.578876023	58.27288165	100.6655645	98.58167019	111.6827679	98.5751081	118.6905889	276902.8019	72.68394356	0.64203242	31999.6626	0.115562798	277251.4082	-14	15	9935639	1.179353714	16	3.652725736	53	9.173962546	0.897846635	1	-94	147	6.574517813	11.57455378	-0.198931337	37143452.99	0.478403914	133.1641666	20.88783685	1.524714349	-0.121934073	0.779679016	0.425663517	0.293283143	0.402285616	1.029945027	0.260461556	0.802701327	0.801194982	0.991542007	0.950037252
1	-449.2784624	-1024	1286	148495	0.862857378	0.818837962	43.17426896	52.72626692	60.0142693	56.06687638	60.84550915	61.91101181	73895.04423	45.49524843	0.636871006	13371.3787	0.180950953	73944.75736	-10	20	25069595	1.216356771	16	3.416112984	81	9.488307448	4.937317755	5	-79	160	6.672159706	12.99324847	-0.03134621	12483687.12	0.496978584	144.4473993	22.38437354	2.033245081	-0.120656658	0.812772675	0.430814742	0.306801854	0.406048163	1.033662131	0.261843417	0.801079127	0.799452576	0.993406391	0.955158126
1	-703.19103	-2048	1355	29266	0.175312454	0.140300359	36.23214094	258.246958	166.9375169	56.34402077	156.9923771	168.8321103	71867.25	45.27390807	0.573741895	14569.84435	0.202732738	72112.00932	-3	23	6227021	1.020056247	13	10.8715006	59	8.28172943	9.498769904	10	-100	159	5.753184532	14.58674803	-0.920964043	15343504.28	0.623789557	122.5465884	24.12174441	2.309354432	-0.258910434	0.521369949	0.366481875	0.162338357	0.338783161	0.981160475	0.248771262	0.83510769	0.833371697	0.992738846	0.958032733
1	-756.5499762	-2048	2680	30595	0.664638924	0.462568657	41.2515243	89.17924655	82.37935625	88.93442834	79.70187089	100.9443921	80754.10373	59.27199844	0.511185631	17674.5577	0.218868849	81074.3024	-4	23	7246116	1.055697421	14	16.58396769	60	8.698646331	9.351266547	10	-125	185	5.94726778	15.38960285	-1.992795613	19201627.71	0.619632463	149.3936898	35.12657915	4.211229835	-0.532741867	0.578455525	0.36866881	0.202069787	0.336610561	0.984529676	0.25246453	0.836765636	0.834877668	0.99438059	0.962947958
1	-496.9819025	-1024	1329	98683	0.913722887	0.819877211	52.11917022	63.56948271	74.25674313	72.18085638	71.60789904	76.67975868	138266.1746	58.08489127	0.708778383	18243.8976	0.131947656	138343.9218	-9	22	20532161	1.257064177	17	7.585664591	153	9.879716737	6.267918486	7	-123	276	6.851204923	14.42434691	-0.639804023	28784083.12	0.504532194	168.7749815	33.544649	2.838255871	-0.228826985	0.745718592	0.546271786	0.150443142	0.4790533	1.152521995	0.313210903	0.771381585	0.767172542	0.996253646	0.963516262
1	-553.5492675	-1024	1325	119370	0.833821908	0.565795272	65.62984908	115.9957538	119.8453198	128.7385437	131.5381231	132.5076519	445817.2276	96.71980076	0.602059927	46875.82963	0.105145846	446253.5307	0	22	24522246	0.757437535	10	6.402303149	60	6.862530161	11.05793751	11	-84	144	4.783646975	14.332849	-0.23446552	91674112.92	0.743966257	83.15257857	24.79442392	0.940733418	-0.016517853	0.342369348	0.239503986	0.174029954	0.225376271	0.797545171	0.187851065	0.889624734	0.888724636	0.995243785	0.972022793
1	-622.6770964	-1024	1380	61805	0.740266345	0.650936109	41.19622863	63.28766844	72.25064981	59.12869101	66.66005473	73.4349645	86621.38003	46.84973099	0.683477053	13851.92884	0.159913509	86644.56983	-5	22	11072411	1.04783376	14	3.173639981	59	8.424742312	8.123663134	8	-43	102	6.008184534	13.3847201	-0.049450261	15522438.12	0.58669263	113.1568294	8.168532118	1.125751956	-0.128011663	0.560802717	0.420910017	0.14239892	0.389439283	1.040722186	0.267134758	0.810510282	0.808427432	0.984063632	0.93584167
1	-479.5208605	-1024	1244	59031	0.965989939	0.826781727	60.42803192	73.08825281	90.18508514	86.71668633	84.66912608	90.2783053	224108.9809	70.60251686	0.731468095	24392.79561	0.108843454	224359.5108	-2	22	12029590	0.870685552	12	8.984947527	53	7.528374321	10.11831072	11	-111	164	5.270099805	14.27530325	-1.015476571	45720942.01	0.694596789	101.404071	35.36564723	1.384457764	-0.225618276	0.401726514	0.307805437	0.125726571	0.280338325	0.906442297	0.227853528	0.864146438	0.862558467	0.995310222	0.969149737
1	-632.8976816	-1024	1056	11223	0.828699907	0.67958875	32.03625314	47.14064667	56.80381972	48.84191409	50.811777	59.88345528	41767.65318	39.06544952	0.74714533	7791.823168	0.186551615	41956.13115	0	22	2314772	0.769304888	11	10.29306581	107	6.913728902	10.84843625	10	-20	127	4.804204176	14.36149425	1.326394928	8653557.66	0.740259341	88.56394815	3.895297504	1.543086657	0.176509201	0.369542963	0.268486104	0.153822079	0.24245624	0.838524537	0.20834421	0.882709852	0.881362217	0.992880835	0.965808723
1	-674.2048389	-2048	1224	24871	0.853743498	0.664035636	34.50911987	51.968777	60.12342984	61.53452364	56.08018145	63.05411987	55366.35836	44.36800546	0.707552992	9928.625408	0.179325961	55490.18552	-1	27	7867832	1.137375352	14	9.496206594	107	9.109270327	12.64412368	13	-92	199	6.151202908	17.7861076	-0.686090852	17554077.33	0.593367079	156.4717598	25.36031726	3.466373314	-0.131596589	0.649385474	0.433002338	0.18514537	0.373120343	1.054299002	0.289321362	0.822547452	0.819372286	0.994789143	0.963215581
1	-862.8918781	-2048	1175	14752	0.792201736	0.594609542	37.99251387	63.89489437	79.05407468	63.76619797	80.83399	81.39905977	71893.61522	50.61764622	0.682053292	12259.12191	0.170517533	72169.61638	-3	21	3318288	0.989360902	12	14.09404731	131	8.103361918	8.905368764	9	-87	218	5.070557861	14.99793912	-0.464593643	16233702.01	0.664453638	145.6325851	24.18438943	5.233950055	-0.059120617	0.521468356	0.365008714	0.135609812	0.279063055	0.929393078	0.283502271	0.872035925	0.868855999	0.996475213	0.975240421
1	-556.6999152	-1024	1315	106019	0.73349093	0.710083345	80.58127522	113.4814326	131.3051144	130.7881153	108.757769	134.4105701	466691.1053	83.23760158	0.585143423	49725.00233	0.106547997	467198.6153	9	40	88188915	1.415379583	16	15.21228079	95	10.63681746	23.75846782	25	-116	211	6.529902259	28.84132098	-2.354678732	388625991.3	0.439620076	267.3570029	42.60821429	19.18367411	-2.355610043	1.228191651	0.611772109	0.316660633	0.508972588	1.166479935	0.342546787	0.759589347	0.755386027	0.99270064	0.949974688
1	-930.5928706	-3024	1440	51536	0.898983883	0.697089553	47.70743511	68.43802907	74.57567749	78.15955271	75.05942962	78.95671813	143275.0866	61.52468514	0.735472407	18003.82822	0.125659168	143439.1843	-14	16	7787467	1.248955558	15	4.31207418	63	9.466607895	1.353403446	2	-95	158	6.568108221	12.29257186	-0.342786137	21674711.15	0.469063869	149.2756221	21.09587141	1.651538139	-0.149783442	0.725365831	0.561343062	0.126454625	0.506819704	1.139509979	0.300984706	0.755490901	0.752040312	0.988905138	0.937398534
1	-873.4373686	-2048	1538	16983	0.642597449	0.557103631	38.68552282	69.44044276	78.23376051	66.98400194	66.86900245	79.78177037	82861.502	44.6222514	0.712050939	12908.47472	0.15578374	83084.09674	-6	15	1732773	0.960543659	11	7.111071501	124	6.940290332	4.51245363	5	-54	178	4.737322951	10.10098279	0.009076581	8477058.208	0.586361628	81.66761562	14.09336485	0.88647235	-0.251181023	0.49603193	0.353807652	0.162794649	0.346053775	0.948615437	0.231612724	0.82823911	0.8277485	0.994568071	0.961635097
1	-410.8545736	-1024	1303	16989	0.829645297	0.771611629	37.78006903	48.96254492	57.81499784	48.49258834	55.81750075	60.44429017	52574.05336	40.62154511	0.743609464	9126.834812	0.173599603	52759.34823	-12	18	2565681	1.213570913	16	3.648735171	54	9.317194212	3.010006475	3	-66	120	6.5672299	12.28902481	-0.14358541	7967723.663	0.486589705	141.9599917	13.38991875	1.560666442	-0.129810535	0.713965263	0.514621236	0.159751528	0.471412189	1.099948619	0.28627275	0.771384253	0.768612129	0.986275197	0.933421608
1	-838.8083545	-2048	1562	121367	0.893635942	0.751972149	68.95081092	91.6933041	111.2072484	110.9630066	93.96048099	114.1418537	370919.7548	81.9404322	0.730129251	34193.03776	0.092184461	371094.1665	10	29	57214883	0.99371023	10	24.22453566	177	6.649892384	19.36217423	20	-117	294	4.299739899	21.71221839	-1.320990846	174941370.6	0.58455128	96.52663631	39.1912169	2.969625623	0.163338715	0.572933945	0.364632898	0.213012118	0.345731754	0.960809763	0.242307673	0.829693247	0.828941605	0.997862901	0.975389927
1	-1124.87209	-3024	1313	20667	0.735134256	0.686439742	40.5674666	59.09836526	68.03220275	65.19012687	56.32972228	70.7554412	69693.6053	43.44523275	0.727811035	11252.80456	0.161461077	69867.00226	-9	16	2288220	1.074190859	13	3.739771534	52	7.854932884	3.317559394	3	-77	129	5.576067908	10.52228762	-0.113499264	7735572.261	0.523676776	99.71233646	21.83153335	0.881226613	-0.148213174	0.572267318	0.456559275	0.112058161	0.438207948	1.042732044	0.262351288	0.783936898	0.782731158	0.99091116	0.945478297
1	-1018.899107	-3024	1261	38195	0.296524033	0.167926739	35.30225669	210.2241546	177.3387777	72.61321926	178.5490137	180.0492905	82400.21116	62.33651424	0.51777936	17685.80939	0.214633059	82736.32636	-5	21	6720097	1.005101907	13	5.488558586	54	8.054641484	8.11019767	8	-86	140	5.697445631	13.26430543	-0.410137338	14556778.07	0.617642165	110.1664924	23.66992737	1.279212992	-0.20876392	0.509365188	0.367140565	0.15907392	0.344714808	0.983825697	0.247009588	0.831310452	0.829884069	0.992711185	0.957219764
1	-1045.010094	-3024	1237	44628	0.242005093	0.199527724	49.31943325	247.1808547	187.4420744	77.5489455	184.3583332	193.7843375	127145.0387	59.81902581	0.576761993	21200.87422	0.166745588	127484.9758	-5	21	7503423	1.016867182	14	3.713989864	58	8.123939803	7.772183383	8	-67	125	5.712833838	12.96659669	-0.125236833	21434384.24	0.601773871	107.7257952	14.82383259	1.011325677	-0.147084343	0.512353085	0.404534443	0.117005794	0.376127747	1.026256303	0.261790165	0.816651052	0.814776796	0.989183276	0.946773797
1	-355.7975611	-1024	1389	52875	0.296264097	0.250472174	49.63194316	198.153521	192.6667323	76.83584019	208.507656	208.507656	141074.4028	58.70577395	0.6388492	20514.04242	0.145412931	141378.6621	-9	17	6657357	1.092058427	14	3.8151723	86	8.218150497	4.081985816	4	-73	159	5.824599325	11.22084939	-0.114027483	17800628.38	0.529619085	109.2448528	13.71531176	1.126805725	-0.181542479	0.618952668	0.432261229	0.176427275	0.410843305	1.024024117	0.25761401	0.798112898	0.796719331	0.991404909	0.948940867
1	-452.0987231	-1024	1102	63615	0.895275797	0.74962782	36.25210721	48.36014119	55.58356387	50.2913892	283.7145701	283.7145701	44553.91447	43.29566395	0.59895731	10147.18315	0.227750654	44591.00647	-13	21	87234514	1.463838141	17	555.1521566	134	12.65964734	2.900133616	5	-1005	1139	7.333519715	37.03091193	-21.12484351	61147131.62	0.454466779	1362.877663	1740.296023	9990.028532	-129.2902264	2.866189091	0.542147689	0.487381387	0.472936186	1.147828098	0.314500499	0.774367093	0.770421722	0.999754792	0.990176438
1	-700.0368759	-2048	1240	20227	0.817346908	0.728442841	35.74243303	49.06690139	54.62862286	54.15295021	53.32428227	59.21043844	49737.16771	40.10468015	0.735765814	8889.25203	0.178724532	49839.73254	-4	27	5723398	1.219387224	17	3.245351223	68	9.759604697	11.4554803	11	-39	107	6.878034101	16.82136508	0.103610953	14102567.14	0.530303141	151.7302942	8.839519265	1.933846561	0.006008106	0.718857764	0.487868716	0.187844622	0.430518577	1.105962441	0.297568875	0.794182509	0.790475725	0.981707899	0.929604058
1	-1016.664123	-3024	1314	9398	0.751216727	0.659587759	25.39109825	38.49540551	40.62499594	44.64428259	35.06627755	47.43538429	19434.56906	28.91839255	0.748213172	4672.0633	0.240399635	19520.59567	-7	17	1252571	0.981438813	12	5.231691691	36	7.68312074	5.63598638	6	-65	101	5.277387948	11.54472137	-0.730712624	2601716.539	0.604841689	101.5162491	14.42953549	1.175979504	-0.350055482	0.507893108	0.36428517	0.160967013	0.340589067	0.976882971	0.24575987	0.833532695	0.832073569	0.986194291	0.943790558
1	-757.9839784	-2048	16880	1446948	0.858474884	0.572273096	125.9044585	220.007649	250.8588608	242.2573096	225.4895685	251.0002626	3565118.671	188.871041	0.623922249	180885.1767	0.050737491	3565308.811	3	28	500359553	0.969789756	13	75.68167723	136	7.834037047	15.62839508	16	-647	783	5.579317886	18.59579012	-1.504387219	1232895946	0.624309389	101.5566777	736.1595426	5.507786703	-0.006740911	0.498570918	0.371751356	0.143733303	0.347385078	0.98484907	0.248138269	0.830291415	0.828719752	0.999637503	0.989494805
1	-634.0235634	-1024	1269	16469	0.927629577	0.794095982	38.63220591	48.64929024	53.76094642	59.00329265	56.41092394	60.98990807	60326.30718	45.12852055	0.755455416	9846.45226	0.163219874	60516.77327	-4	12	1231316	0.847482994	8	14.72375191	43	5.321583662	3.81905398	4	-72	115	3.454337301	8.64671504	-1.65789053	4524577.764	0.650060732	60.18050767	14.36674284	1.105739082	-0.413140332	0.451440371	0.290121236	0.211679541	0.280379699	0.866476927	0.207921778	0.861272068	0.860784304	0.988940805	0.953490443
[truncated: 806 more columns]
