# Supplementary material for: Enhanced and unenhanced: Radiomics models for discriminating between benign and malignant cystic renal masses on CT images: A multi-center study
Source: PLoS One. 2023 Sep 28;18(9):e0292110. doi: 10.1371/journal.pone.0292110 (PMC10538730; doi:10.1371/journal.pone.0292110)
Supplement: S1 Data — (ZIP) [file pone.0292110.s004.zip › 数据/V for test-new.csv]

ID	Mean	Minimum	Maximum	VoxelNum	Elongation	Flatness	LeastAxisLength	MajorAxisLength	Maximum2DDiameterColumn	Maximum2DDiameterRow	Maximum2DDiameterSlice	Maximum3DDiameter	MeshVolume	MinorAxisLength	Sphericity	SurfaceArea	SurfaceVolumeRatio	VoxelVolume	10Percentile	90Percentile	Energy	Entropy	InterquartileRange	Kurtosis	Maximum	MeanAbsoluteDeviation	Mean	Median	Minimum	Range	RobustMeanAbsoluteDeviation	RootMeanSquared	Skewness	TotalEnergy	Uniformity	Variance	Autocorrelation	ClusterProminence	ClusterShade	ClusterTendency	Contrast	Correlation	DifferenceAverage	DifferenceEntropy	DifferenceVariance	Id	Idm	Idmn	Idn
0	-779.1696346	-2048	1396	51704	0.84564037	0.700101047	48.84969295	69.77520344	80.45219761	78.14032201	79.6514827	84.58835809	127187.887	59.00472886	0.630797664	19389.11038	0.15244463	127399.6901	0	121	354683863	2.920000169	53	4.25465028	261	36.97135506	66.18762572	73	-122	383	23.02210649	82.82446581	-0.970162181	873948132.1	0.165640871	2479.090338	71.36430082	546.1442969	-31.91787744	10.92763176	2.680594055	0.58054155	1.073872735	1.865329466	1.353603762	0.630863072	0.598003172	0.990132818	0.94151321
0	-859.5326711	-2048	2399	34535	0.768428258	0.641811155	44.19300793	68.85671522	69.87130616	79.44031864	64.90077476	85.71736077	110565.8973	52.91144573	0.505399879	22042.61527	0.199361791	110788.4527	17	111	172384817	2.554103183	55	2.648680895	190	30.3171027	60.54399884	57	-121	311	22.83914109	70.65123794	0.33366356	553011354.9	0.189260881	1326.021627	62.79414421	130.5413811	8.548758022	7.043162013	1.504482409	0.646511411	0.844892328	1.622112855	0.721433925	0.66582077	0.640991105	0.991420282	0.942615123
0	-910.7545047	-2048	1590	18651	0.900176663	0.819367673	39.24409552	47.89558683	57.76829888	56.6296896	53.64542799	58.02707154	56935.55982	43.11448951	0.718639205	9959.303063	0.17492237	57027.67062	47	111	125920003	2.161249483	32	4.375009179	175	20.17590605	77.80917913	78	-78	253	13.50541176	82.16678638	-0.206479427	385015519.6	0.271790948	697.1124266	57.48204081	40.66319745	-0.509751572	3.311322479	0.927892864	0.552836693	0.641783949	1.383548515	0.482995395	0.720637856	0.706859974	0.993735991	0.952140805
0	-780.243	-2048	1612	27130	0.932482	0.787875	42.0691	53.39564	62.41143	62.95247	60.52544	65.42568	75601.85	49.79047	0.686968	12586.43	0.166483	75693.92	35	136	267000000	2.642053	56	4.08284	271	32.00798	90.83321	98	-114	385	23.1292	99.27349	-0.86242	746000000	0.188381	1604.554	84.97482	189.846	-12.5501	7.511159	2.015609	0.568201	0.977616	1.759369	0.948312	0.637408	0.606006	0.992417	0.94564
0	-798.817	-2048	1370	16392	0.956584	0.770976	26.42188	34.27071	40.67645	39.61553	42.32202	43.04216	20183.55	32.78281	0.560304	6398.211	0.317001	20048.2	54	120	137000000	2.273438	32	7.340478	210	22.10235	86.15709	88	-124	334	13.86099	91.54743	-1.15098	168000000	0.264622	957.8884	81.82932	95.24371	-6.24597	3.837939	1.192965	0.512882	0.754551	1.531795	0.604696	0.682667	0.664543	0.994078	0.951432
0	-793.3243154	-2048	8253	2240	0.631176893	0.620650114	18.84272182	30.35965257	34.53310157	27.61508465	31.66858633	35.7853959	6816.326786	19.16231118	0.602384885	2886.093038	0.423408843	6849.0688	34	117	17203756	2.545335342	42.25	7.282240814	162	29.08520169	77.62589286	85	-118	280	17.83218248	87.63702536	-1.637843849	52602548.42	0.218901068	1654.468972	76.24384916	352.9204126	-27.33974169	6.704056275	2.131589706	0.505944681	0.999131407	1.809198558	1.05744647	0.632214992	0.601794822	0.986211755	0.92873609
0	-777.214757	-2048	1718	527	0.741300115	0.657024501	11.19854335	17.04433141	19.53330858	19.04187228	16.10236554	20.89467167	1563.590428	12.63496484	0.745762723	873.5721675	0.558696288	1611.36574	-60	83	1513449	3.037823973	58	2.90986958	159	39.81705187	11.65654649	13	-111	270	26.48128443	53.58936214	0.087884838	4627551.931	0.15153981	2735.944658	38.69856897	348.8124771	-9.619848098	9.498179693	2.739862403	0.506463469	1.253657684	1.869720151	0.963235015	0.564226241	0.515714114	0.981968057	0.91117762
0	-874.2542804	-2048	3254	15341	0.802870781	0.707671633	38.42896062	54.30337859	55.89324739	64.16876948	55.58089571	68.01923493	61692.89728	43.59859597	0.626668102	12048.60166	0.195299657	61580.00128	37	97	81117830	2.109059867	28	10.32830226	152	19.72698822	66.87034743	70	-130	282	12.13575016	72.7162254	-1.706715632	325613459	0.293837186	816.0060701	85.50372061	100.0118143	-6.925490967	3.318735289	0.969531342	0.523647763	0.660216606	1.401725954	0.514132058	0.711151677	0.698655022	0.994441769	0.95422093
0	-702.9567435	-2048	1394	14776	0.900251544	0.811670973	32.84514031	40.46607727	47.27859558	43.10482108	47.50275781	50.90763401	34042.08067	36.42964855	0.744302063	6824.62772	0.200476222	34162.112	14	104	83023714	2.593919986	42	6.048489513	165	30.38495238	61.62060097	69	-121	286	17.98543908	74.95880208	-1.505550689	191950826.8	0.213120087	1821.723544	67.66080492	287.3135419	-21.14555389	6.223020029	2.055671986	0.434693847	0.926928915	1.736460233	1.095219033	0.658621327	0.632847267	0.986907588	0.93413085
0	-667.5757797	-2048	1361	14833	0.854157928	0.744521378	35.04199128	47.06646753	57.29019756	51.72505006	51.78351803	59.56424196	45204.10888	40.20219636	0.681273778	9007.709931	0.199267504	45353.67746	28	92	64064296	2.244677065	33	8.145072688	160	21.96843868	57.76781501	58	-139	299	13.83108673	65.71939105	-1.029450771	195884272.7	0.26990993	981.9179097	77.73153765	94.64523319	-3.69262192	3.442299307	1.104875131	0.461514413	0.690588273	1.472799219	0.59381543	0.709583753	0.694077654	0.993678048	0.95252677
0	-720.1183262	-2048	1618	525	0.707308057	0.634005897	11.17526611	17.62643876	19.04187228	19.53330858	16.121343	21.22857405	1557.984791	12.46732215	0.757174319	858.3486429	0.550935188	1605.2505	36.4	133.6	5712940	2.580991956	39	6.432691481	158	31.8832254	94.1447619	106	-91	249	18.0619158	104.3158208	-1.774003022	17467999.6	0.221376871	2018.554282	75.8038042	286.156556	-23.2104813	5.817043272	2.062438071	0.375015937	0.968276688	1.782910224	1.051559202	0.641995281	0.612166173	0.984408036	0.925520028
0	-893.8971544	-2048	2658	2305	0.833833966	0.789178166	19.58914624	24.82221011	30.8052739	26.51809616	26.42735978	31.77988357	6956.859355	20.6976019	0.796100651	2213.731583	0.318208472	7029.800525	35	117	15066339	2.42026686	42	3.412751889	198	25.89699616	73.88590022	70	-52	250	18.00586438	80.84783651	0.575004299	45949396.01	0.220138057	1077.246417	41.26051582	77.46809341	6.849301134	4.647766008	1.611888787	0.475775093	0.898716493	1.655575866	0.734178739	0.646029711	0.618930575	0.987343437	0.929384502
0	-766.9360087	-2048	1625	13641	0.628073588	0.587135967	33.09848778	56.37278188	53.40634629	66.15025711	51.45179682	68.83225061	41687.20888	35.40625538	0.548573681	10598.66185	0.254242539	41708.99442	43	117	103408219	2.31430471	36	5.334406611	254	22.93134108	81.62649366	84	-111	365	15.44696558	87.06716923	-0.702492396	316183038.6	0.246421053	917.807491	78.13777753	75.61739119	-4.178394854	4.138379492	1.119522859	0.559789887	0.705474446	1.465518547	0.585876239	0.701404377	0.685375984	0.995740522	0.959772636
0	-871.2706395	-2048	3819	187471	0.798295957	0.755004496	45.49570845	60.25885762	66.66070507	67.82832553	61.55487555	69.31319669	91809.52501	48.1044024	0.356746464	27587.74953	0.300488969	91714.41264	36	143	2068782075	2.75457776	58	4.106394881	242	34.15906444	95.80390034	104	-206	448	24.03944803	105.0486134	-0.870482572	1012087912	0.177785496	1856.82386	182.0518752	321.6074585	-21.1193199	9.678138506	1.089465863	0.79605802	0.732380651	1.494857931	0.54209627	0.685533936	0.66866808	0.997017727	0.964208076
0	-756.0586402	-2048	1467	42806	0.723903949	0.60071916	41.4849445	69.05880029	79.58420949	67.16115496	71.57618375	79.80290481	92033.00176	49.99193823	0.630433383	15636.53953	0.16990144	92104.81408	28	82	152464274	2.083408873	27	9.093208918	223	19.25579072	52.20142036	52	-112	335	11.37083888	59.68039948	-1.009328003	328054329.1	0.309340193	836.761794	58.95062329	99.7812162	-5.070030384	3.143747827	1.128244963	0.436536492	0.691657355	1.473335759	0.606630608	0.711189168	0.69522316	0.994422362	0.955597041
0	-789.3240211	-2048	1465	32691	0.91563207	0.851351836	48.34054548	56.78092585	64.14274459	68.40000655	66.08247032	70.56672306	99871.04206	51.99043667	0.70169385	14835.29462	0.148544506	99956.65542	36	91	147602610	2.012644762	29	6.608585241	175	18.09776241	62.62867456	62	-120	295	12.05177573	67.19437453	-0.374625001	451312692.4	0.305165615	592.7330911	64.28549996	33.09803217	-0.093262208	2.53733794	0.880984302	0.46374193	0.616972545	1.350129195	0.47601129	0.72734742	0.716369372	0.994932865	0.957115372
0	-1071.824213	-3024	1712	82813	0.699462512	0.616322187	78.59163017	127.5171197	120.778788	154.5064724	119.606451	162.6046298	633353.3919	89.19344494	0.700352265	50925.07232	0.080405462	634037.0313	-1	18	16054962	0.781749172	9	17.59133522	134	6.752616271	8.984893676	9	-95	229	4.114706071	13.92372323	0.656986649	122920802.8	0.749639876	113.1417543	24.40674526	2.715271295	0.031020548	0.381069164	0.236670709	0.205813244	0.206742499	0.771900995	0.192949149	0.900976345	0.899549591	0.997683976	0.98142198
0	-582.7601193	-1024	1475	5443	0.936863866	0.902380773	31.93535592	35.39011123	47.15040984	42.08490872	43.44956344	47.65634894	25607.96295	33.15571644	0.721417837	5823.900375	0.227425367	25785.81384	8	72	12018027	2.234212046	35	4.206196164	183	21.49350132	37.80360096	37	-82	265	14.58611763	46.98913177	-0.322580408	56934522.69	0.256490823	778.8662593	37.74487547	43.63857229	0.127314168	3.471057338	1.402528264	0.410986263	0.784745476	1.561299749	0.704443714	0.688323898	0.666596601	0.990684881	0.942807285
0	-458.7102038	-1023	1420	17183	0.922648625	0.83280739	41.62771083	49.98480004	61.77845933	60.64140658	56.49871572	62.77232426	68173.13908	46.11840702	0.729101594	11068.91209	0.162364712	68338.18796	1	58	19395571	1.860080806	16	6.922205902	157	17.07389381	20.62020602	17	-115	272	8.651715339	33.59709983	-0.048261011	77137762.7	0.414210674	703.5722205	40.67588644	70.30163325	2.268731437	3.091550068	0.779151065	0.57564387	0.470583085	1.264359451	0.526159285	0.807846963	0.794757771	0.994777444	0.965416407
0	-484.2238767	-1024	1304	8155	0.769257679	0.643231994	29.67695905	46.13725578	46.75042447	57.13200766	44.77622891	57.39913785	30999.4693	35.4914383	0.676018513	7059.301127	0.22772329	31187.49939	16	97	30918680	2.358168494	46	2.983337065	175	25.78021842	52.82869405	48	-76	251	18.92164063	61.5741591	0.578676399	118243570	0.222692491	1000.506154	41.74827994	52.68335402	4.564195112	3.764847131	1.841704933	0.300796222	0.965827111	1.699863134	0.794208684	0.633932076	0.601793262	0.987770018	0.930235918
0	-408.5050961	-1024	1500	11696	0.950599176	0.84048376	35.34941664	42.05841721	50.84895862	54.76520373	46.28305291	55.71027002	41595.19162	39.98069675	0.737196315	7875.226525	0.189330214	41748.38086	42	142	129676324	2.605444509	50	2.817615726	201	30.29850741	98.34917921	104	-65	266	21.5943419	105.2959496	-0.521491231	462874193.1	0.191518512	1414.675953	54.91775048	133.9150131	-7.77245695	6.913450444	2.901785533	0.4169413	1.244591483	1.948478663	1.177264165	0.575139442	0.530488567	0.981166521	0.91254861
0	-481.9542484	-1024	1189	2871	0.722631225	0.612026376	20.6003571	33.65926356	41.18040486	44.53428992	27.47493753	44.62202918	11123.28295	24.32323485	0.729584876	3302.911663	0.296936766	11229.21277	31	104	15137303	2.284070353	36	3.101393645	163	22.40993269	66.78335075	66	-40	203	15.47575256	72.61187575	-0.042361358	59205850.27	0.243784607	812.4685629	27.29241321	38.95377307	0.421635777	3.371826182	1.673796391	0.323079444	0.919833882	1.640215135	0.722986699	0.642505746	0.613310589	0.980748788	0.914412086
0	-553.8285399	-1024	1496	4364	0.841430181	0.717973258	24.98995372	34.80624585	42.88685377	43.14544635	36.9525469	44.00206405	17147.07642	29.28702574	0.700973137	4587.500644	0.267538357	17259.96094	29	108	21547085	2.304608929	39	3.246772721	186	24.17628253	63.26420715	58	-16	202	16.65882683	70.26707757	0.64838123	85220404.54	0.241786498	935.1022844	15.68116554	46.06081979	3.524175118	3.632437743	1.757997914	0.322822382	0.934151955	1.659078859	0.767595686	0.641384787	0.611605232	0.979950367	0.913486427
0	-507.8812579	-1024	970	4084	0.821825936	0.617704571	20.88613463	33.81249807	37.90914898	33.2784339	38.04289475	39.47935854	13606.3076	27.78798788	0.731485636	3767.950414	0.276926741	13737.63477	20	56	6283014	1.407736086	19	3.477948163	94	11.39163272	36.49363369	34	0	94	7.978091527	39.22303062	0.700629871	21134611.06	0.45393828	206.6608312	3.735328566	3.314643325	0.310161491	0.960610521	0.675488186	0.175493497	0.538378476	1.192839187	0.346280585	0.753275374	0.744521733	0.962783329	0.896850399
0	-531.7713102	-1024	1611	1228	0.835691588	0.648670365	15.17795693	23.39856689	30.04694	27.06733953	24.58300919	31.37711354	4658.937785	19.55398553	0.743245137	1815.000109	0.389573803	4749.505859	5	44	1114578	1.546281663	19.25	3.459332507	87	12.29091025	25.68078176	27	-22	109	8.405467573	30.12701127	-0.057587147	4310826.337	0.400418042	248.1342561	6.677362385	5.44677679	-0.5489398	1.379383825	0.636752208	0.375098616	0.495144189	1.201918655	0.366705874	0.774215315	0.766548356	0.976887153	0.920716207
0	-510.1524232	-1024	1491	1710	0.213642456	0.174922635	16.38327582	93.660125	25.79592859	67.03973133	23.92417884	67.69477671	6961.179225	20.00977915	0.596663107	2954.904728	0.424483357	7144.134521	21.9	102	7585380	2.338268307	45	2.465081606	145	24.85841797	59.36842105	58	-12	157	18.30733374	66.60251299	0.244665194	31690628.72	0.219402893	911.2853186	14.93344319	43.26925685	1.08889506	4.112428514	1.415358878	0.470415467	0.844162182	1.528697077	0.599606039	0.65977168	0.634481887	0.973628499	0.901953786
0	-496.577259	-1024	1907	25124	0.957100715	0.807043097	46.0464117	57.05570352	69.14200917	68.12575258	65.00706138	70.60678044	101329.0332	54.60805466	0.733810892	14323.72266	0.141358525	101587.8145	9	53	31458065	1.674806409	23	4.448231217	131	13.9902288	30.40952874	30	-105	236	9.619213144	35.38519639	0.075561483	127199334.1	0.372413729	327.3726858	45.76666522	9.032851354	0.411397496	1.596962445	0.626959201	0.429562659	0.5131645	1.192259439	0.343790225	0.761190333	0.754760184	0.994916944	0.957952219
0	-479.821682	-1024	1584	14277	0.839753189	0.828485762	40.34150079	48.69305258	53.74271617	57.44800851	52.28654115	59.27270227	57512.27956	40.89014618	0.756951416	9518.967414	0.165511913	57728.43604	2	66	26708865	2.273363856	31	5.702273919	142	21.89503696	29.95608321	29	-113	255	13.08214707	43.252303	-0.698287912	107996148	0.267319254	973.3947933	46.12430935	93.14210889	-3.039537441	3.971092515	1.426462228	0.449013971	0.792246648	1.584582192	0.73422594	0.684414137	0.663330349	0.98886848	0.937721129
0	-572.3908192	-1024	1674	32829	0.770004631	0.742625467	39.74603085	53.52096396	65.7086539	59.44208587	52.80156137	65.84696465	60832.41852	41.21139008	0.718898883	10404.94298	0.171042731	60953.25806	12	115	149159534	2.583380775	50	4.378898857	286	32.11189182	53.62003107	42	-50	336	22.20662875	67.40570913	1.136285312	276942933.6	0.207559042	1668.421891	22.68151499	270.4597982	25.44630024	8.356599218	1.727719339	0.652529642	0.901366825	1.69617991	0.856672162	0.650978128	0.625288219	0.991559327	0.943088965
0	-465.5220585	-1024	1718	5764	0.869973269	0.738439952	19.16311088	25.95080457	31.82078723	30.63307052	28.37811881	32.51913875	7615.378418	22.57650629	0.748624917	2500.426958	0.328339161	7662.348633	25	78	21995743	2.037658481	27	39.13463852	469	19.11441099	52.69725885	50	-67	536	11.22809299	61.7742288	4.115387645	29239946.44	0.316229356	1039.054253	32.48280382	1037.114151	53.04571362	5.50170725	1.916298114	0.49311772	0.764463112	1.530637604	1.27439678	0.703112436	0.687840175	0.996425301	0.968448951
1	-756.7012976	-2048	1641	20467	0.919004826	0.850238143	41.06306256	48.29595437	54.36108906	58.16391197	53.12998009	61.58043693	62432.90578	44.38421515	0.758201708	10037.87381	0.160778578	62580.30854	-9	24	5674084	1.362809599	17	10.25001369	151	10.73766347	7.522450774	8	-111	262	7.12585123	16.65025103	-0.149215517	17349192.72	0.492740207	220.6435938	34.2768303	6.27007789	-0.03976251	0.91608813	0.572877951	0.221399617	0.473589717	1.171518401	0.339676167	0.77806958	0.772936773	0.996090746	0.964098855
1	-675.3418439	-2048	1467	652	0.829344091	0.625625535	10.29222065	16.45108786	20.84111228	17.83382505	15.98123581	21.12391976	1508.425977	13.64361251	0.727545004	874.2593061	0.579583831	1547.59046	-7	46	662590	1.848549912	25	5.041343054	97	17.05713425	22.56748466	27	-83	180	11.40614849	31.87855598	-0.857163384	1572726.937	0.347171516	506.9509673	29.4905357	13.79856941	-1.37579517	1.82224008	1.185618071	0.205709246	0.74016217	1.480487224	0.569396702	0.693676213	0.673602835	0.982708182	0.922436661
1	-883.1962364	-2048	1565	15833	0.88851096	0.807867592	24.45514949	30.2712347	38.24693682	34.54813969	32.45198646	38.5241216	13714.95588	26.89632382	0.740183171	3743.47147	0.272948123	13751.94215	-3	38	11915496	1.661960647	19	11.82073692	234	14.45708197	17.16869829	14	-49	283	8.41853607	27.43307285	2.150590476	10349347.04	0.425227099	457.8092848	10.16014264	35.32755997	4.267199159	1.802569554	0.629737742	0.461867871	0.484277543	1.22074834	0.387531613	0.778133116	0.771786033	0.995734047	0.963505808
1	-771.0380979	-2048	1212	8894	0.857844206	0.65776609	27.63673137	42.01604762	51.7564328	45.60082034	39.95094041	51.80957491	27053.05735	36.043223	0.700743414	6219.221172	0.229889771	27194.47228	-3	24	3000903	1.20366868	14	21.37883848	158	9.665924818	10.26051271	10	-120	278	5.853827693	18.36865749	0.746686804	9175621.031	0.589882998	232.1294572	35.50546061	12.37699112	0.653585334	0.809343411	0.445257864	0.258351406	0.35290387	1.040492192	0.317762238	0.834971343	0.832000993	0.996994533	0.973317994
1	-770.1077029	-2048	1415	490684	0.831193787	0.782031314	63.00187965	80.56183755	180.898563	85.67320629	168.9301009	183.0879389	240026.3092	66.96249887	0.480283531	38888.90015	0.162019323	240052.0339	-13	29	168829581	1.571227054	22	5.390651065	194	13.07455784	8.134646738	8	-166	360	9.323614071	18.54912051	-0.157727223	82594672.55	0.397028901	277.8973943	61.78058163	7.583975028	-0.073711838	1.361611994	0.669817892	0.338628546	0.556144852	1.242983918	0.354934566	0.740384269	0.73328817	0.997050729	0.96565643
1	-1078.047005	-3024	1609	1591	0.793658381	0.658620614	21.89843459	33.24893593	39.98676791	36.89729896	33.42680045	40.19957229	10649.36056	26.38829666	0.620305594	3773.642734	0.354353927	10859.53221	-25	82	4664624	2.796937811	51.5	3.360340596	183	33.06744056	33.65430547	37	-107	290	22.71015664	54.14685434	-0.06291107	31838865.23	0.173800933	1799.269559	48.05515749	154.5643051	-0.771437062	6.708638437	2.239886937	0.464586569	1.116934435	1.635519259	0.70788393	0.593868718	0.551593924	0.98723839	0.925301384
1	-463.9767473	-1024	2616	47321	0.89440207	0.835368512	51.07297864	61.13826166	69.69818444	73.2541661	65.34698551	75.61731624	122066.0612	54.68218778	0.762773814	15600.97125	0.127807608	122230.5127	-4	22	10130386	1.092109651	14	10.70363687	101	8.668395519	8.80040574	9	-111	212	5.816993487	14.63140528	-0.611080325	26166866.18	0.591718609	136.6308791	34.72937162	2.672387492	-0.211338683	0.601676386	0.401397208	0.19272083	0.366346392	1.023143158	0.265356705	0.822326037	0.820300977	0.996050942	0.966956107
1	-434.6142619	-1024	1541	7549	0.9101095	0.710596599	27.8301955	39.16454926	49.82442072	49.64948935	45.24964475	49.98535247	26791.45944	35.64402836	0.721234905	6003.506276	0.224082838	26945.8385	-2	43	5524665	1.642336495	18	7.302491874	150	14.41466966	17.08318983	14	-50	200	8.24210249	27.05255332	1.35349908	19720059.72	0.452284199	440.0052665	10.20885001	24.51472489	3.047437427	1.73600864	0.66095663	0.423656391	0.474520307	1.232399678	0.419467724	0.789297846	0.780930839	0.992200459	0.954153281
1	-1011.934476	-3024	1515	57545	0.502392527	0.401941396	42.88873409	106.7039488	96.38640483	95.5506241	76.07652392	111.4173098	130334.3877	53.60726648	0.514342298	24169.69822	0.185443755	130396.3247	5	44	55014665	1.504543038	16	11.33064428	161	14.14041014	21.14388739	17	-114	275	7.162263579	30.91971194	1.752135678	124662614	0.506709914	508.9646123	40.33849015	58.4714431	6.88181643	2.098112143	0.515987844	0.576140905	0.372161923	1.111689942	0.369958364	0.834354754	0.828016766	0.996508554	0.972128619
1	-521.6809015	-1024	1460	5445	0.86572624	0.780436785	27.9525995	35.8166094	44.63088908	46.66772467	36.8742386	48.66555076	21633.87752	31.00737857	0.750531175	5002.705829	0.231244067	21775.34729	20	99	18382999	2.157321914	37	3.584718772	158	24.33802319	49.38273646	39	-2	160	16.46134885	58.10442928	1.175285789	73516287.87	0.278858271	937.4700417	11.64809203	90.8579732	12.57524886	4.310912462	0.996713406	0.605246426	0.686221166	1.393137188	0.47461127	0.704009696	0.687848603	0.985222266	0.927089109
1	-521.1689435	-1024	1343	28709	0.771837579	0.622125849	42.14537565	67.74413203	71.58127315	77.57422674	78.49653902	80.12240225	98087.85108	52.28746687	0.659455651	15597.0337	0.159010861	98323.5939	2	21	6520084	0.646514118	10	16.25015406	118	6.405340114	11.82263402	11	-74	192	4.129956072	15.07014957	1.450823436	22330213.22	0.799718083	87.33473309	16.03602307	1.556907936	0.176055593	0.263327778	0.160829693	0.20633714	0.150370169	0.626070275	0.137702107	0.926481025	0.925859359	0.997542143	0.98340652
1	-485.5345768	-1024	2289	106335	0.745808929	0.422910209	51.18999814	121.0422378	125.9057187	114.9789425	114.3086912	135.7054615	379387.6263	90.27438168	0.666258507	38039.09118	0.100264449	379821.1693	3	20	34957514	0.624783249	8	53.23636071	275	6.813371174	12.3527719	11	-45	320	3.678169809	18.13143396	5.223440201	124865790.6	0.829447705	176.1579237	9.369613584	28.23975483	3.253636885	0.70250423	0.349145086	0.330664199	0.16936296	0.657912329	0.316833763	0.933690832	0.930254195	0.998340218	0.989363175
1	-433.6027668	-1024	1353	56009	0.925670266	0.810918157	47.61996753	58.72351865	68.73821099	67.97069681	63.48538256	69.42174939	107884.8654	54.35861511	0.750354194	14605.78239	0.135383053	108029.444	-1	24	14271039	0.967613383	12	7.95624776	128	8.084464854	11.58836973	11	-83	211	5.458036206	15.96242564	0.9184772	27525797.8	0.661533821	120.5087194	24.88971866	2.128385403	0.193841437	0.507748208	0.317290598	0.218908919	0.28848841	0.917026654	0.231923592	0.860261209	0.858622267	0.996878996	0.973987677
1	-457.5095543	-1024	2547	21616	0.910515947	0.792963242	42.16969669	53.17988837	61.81457467	60.18566258	60.52232428	65.7236945	75139.97461	48.42113644	0.737468366	11676.73501	0.155399773	75363.10742	-3	19	3126017	0.828368955	12	4.014361171	60	6.921893487	8.127266839	8	-58	118	4.893194268	12.02563455	-0.007990448	10898702.58	0.684154268	78.5634201	15.10740732	0.709016074	-0.162202383	0.380011764	0.281105525	0.146535697	0.272245585	0.866042576	0.205866839	0.865353864	0.864763202	0.992438472	0.961265987
1	-542.4822196	-1024	1455	284350	0.708810987	0.578717333	92.95048784	160.6146602	175.4636577	176.9989876	134.720596	178.160388	1195050.08	113.8454358	0.712858928	76396.11406	0.063927123	1195609.833	10	72	450733363	1.770952859	22	5.628043901	184	18.43939245	31.1549745	23	-113	297	11.23152274	39.81376388	1.453714604	1895203941	0.376942488	614.5033576	45.19938409	56.92418058	9.109193728	3.274649764	0.574457092	0.691346231	0.440575711	1.162705171	0.362764528	0.799466538	0.792872271	0.996662956	0.969147684
1	-756.7012976	-2048	1641	20467	0.919004826	0.850238143	41.06306256	48.29595437	54.36108906	58.16391197	53.12998009	61.58043693	62432.90578	44.38421515	0.758201708	10037.87381	0.160778578	62580.30854	-9	24	5674084	1.362809599	17	10.25001369	151	10.73766347	7.522450774	8	-111	262	7.12585123	16.65025103	-0.149215517	17349192.72	0.492740207	220.6435938	34.2768303	6.27007789	-0.03976251	0.91608813	0.572877951	0.221399617	0.473589717	1.171518401	0.339676167	0.77806958	0.772936773	0.996090746	0.964098855
1	-675.3418439	-2048	1467	652	0.829344091	0.625625535	10.29222065	16.45108786	20.84111228	17.83382505	15.98123581	21.12391976	1508.425977	13.64361251	0.727545004	874.2593061	0.579583831	1547.59046	-7	46	662590	1.848549912	25	5.041343054	97	17.05713425	22.56748466	27	-83	180	11.40614849	31.87855598	-0.857163384	1572726.937	0.347171516	506.9509673	29.4905357	13.79856941	-1.37579517	1.82224008	1.185618071	0.205709246	0.74016217	1.480487224	0.569396702	0.693676213	0.673602835	0.982708182	0.922436661
1	-883.1962364	-2048	1565	15833	0.88851096	0.807867592	24.45514949	30.2712347	38.24693682	34.54813969	32.45198646	38.5241216	13714.95588	26.89632382	0.740183171	3743.47147	0.272948123	13751.94215	-3	38	11915496	1.661960647	19	11.82073692	234	14.45708197	17.16869829	14	-49	283	8.41853607	27.43307285	2.150590476	10349347.04	0.425227099	457.8092848	10.16014264	35.32755997	4.267199159	1.802569554	0.629737742	0.461867871	0.484277543	1.22074834	0.387531613	0.778133116	0.771786033	0.995734047	0.963505808
1	-771.0380979	-2048	1212	8894	0.857844206	0.65776609	27.63673137	42.01604762	51.7564328	45.60082034	39.95094041	51.80957491	27053.05735	36.043223	0.700743414	6219.221172	0.229889771	27194.47228	-3	24	3000903	1.20366868	14	21.37883848	158	9.665924818	10.26051271	10	-120	278	5.853827693	18.36865749	0.746686804	9175621.031	0.589882998	232.1294572	35.50546061	12.37699112	0.653585334	0.809343411	0.445257864	0.258351406	0.35290387	1.040492192	0.317762238	0.834971343	0.832000993	0.996994533	0.973317994
1	-770.1077029	-2048	1415	490684	0.831193787	0.782031314	63.00187965	80.56183755	180.898563	85.67320629	168.9301009	183.0879389	240026.3092	66.96249887	0.480283531	38888.90015	0.162019323	240052.0339	-13	29	168829581	1.571227054	22	5.390651065	194	13.07455784	8.134646738	8	-166	360	9.323614071	18.54912051	-0.157727223	82594672.55	0.397028901	277.8973943	61.78058163	7.583975028	-0.073711838	1.361611994	0.669817892	0.338628546	0.556144852	1.242983918	0.354934566	0.740384269	0.73328817	0.997050729	0.96565643
1	-752.5003017	-2048	1681	169196	0.746778789	0.606274653	57.92814428	95.54769279	114.0078114	108.6076314	93.25459568	116.1257796	244355.6164	71.35299034	0.605476975	31217.73398	0.127755336	244472.654	-9	35	98648024	1.720075286	22	10.08964072	436	14.48519732	13.27799712	12	-138	574	9.393673044	24.14621979	1.259339654	142537319.1	0.385309224	406.7347226	49.58264625	25.13206395	2.526166474	1.741830026	0.875680744	0.322896252	0.627337583	1.370708104	0.466509229	0.721832785	0.710290088	0.998490858	0.975278644
[truncated: 806 more columns]
