# Supplementary material for: Enhanced and unenhanced: Radiomics models for discriminating between benign and malignant cystic renal masses on CT images: A multi-center study
Source: PLoS One. 2023 Sep 28;18(9):e0292110. doi: 10.1371/journal.pone.0292110 (PMC10538730; doi:10.1371/journal.pone.0292110)
Supplement: S1 Data — (ZIP) [file pone.0292110.s004.zip › 数据/V for train.csv]

ID	Mean	Minimum	Maximum	VoxelNum	Elongation	Flatness	LeastAxisLength	MajorAxisLength	Maximum2DDiameterColumn	Maximum2DDiameterRow	Maximum2DDiameterSlice	Maximum3DDiameter	MeshVolume	MinorAxisLength	Sphericity	SurfaceArea	SurfaceVolumeRatio	VoxelVolume	10Percentile	90Percentile	Energy	Entropy	InterquartileRange	Kurtosis	Maximum	MeanAbsoluteDeviation	Mean	Median	Minimum	Range	RobustMeanAbsoluteDeviation	RootMeanSquared	Skewness	TotalEnergy	Uniformity	Variance	Autocorrelation	ClusterProminence	ClusterShade	ClusterTendency	Contrast	Correlation	DifferenceAverage	DifferenceEntropy	DifferenceVariance	Id	Idm	Idmn	Idn
0	-967.6671213	-3024	3071	3302	0.937172681	0.838484489	24.41537774	29.11846081	33.67328962	35.54366554	31.28415066	38.50167013	13335.64345	27.28902597	0.804609098	3379.936201	0.253451302	13442.8497	51	112.9	23949144	2.052176186	34	3.055850735	169	19.50433175	81.64990915	82	-39	208	13.94089256	85.16408077	-0.066485872	97499922.27	0.277858692	586.2129906	33.63365179	23.70410132	0.139264259	2.904128455	1.058789866	0.464611805	0.740629992	1.458125423	0.493926494	0.678218499	0.661242028	0.987454608	0.928743308
0	-540.6002912	-1024	1542	72581	0.843658564	0.751639617	61.81910761	82.24567489	94.8121704	95.2404492	79.56879026	98.23872788	249757.0195	69.38726796	0.773641989	24790.72496	0.099259372	250064.2266	19	84	230219455	2.119304429	32	9.475327461	357	21.78484205	47.63559334	41	-22	379	13.67696492	56.3195968	1.894773585	793177966.1	0.294204425	902.7472315	11.69778613	161.2975646	15.31018212	4.133245262	1.129128071	0.553461635	0.677636374	1.46302587	0.632379143	0.717716277	0.702980917	0.995709596	0.96151881
0	-786.0295465	-2048	1299	8622	0.874393413	0.769132137	27.25894705	35.44117551	40.14172811	41.21388897	40.57657161	42.24664768	21147.04098	30.98953042	0.771550261	4793.134766	0.226657468	21244.78044	64	202	177876701	3.10855602	82	2.383762962	272	44.37136767	133.4515194	137	-44	316	33.42516109	143.6334274	-0.166176403	438291748.8	0.128083736	2821.253449	64.48978536	436.1707825	-2.043562973	13.57466586	3.649263868	0.572415447	1.352628507	2.074890374	1.570411616	0.570318448	0.523605078	0.980077056	0.913080854
0	-498.6768286	-1024	1724	77873	0.836444479	0.736962597	38.48313642	52.21857472	61.5944111	61.44329602	55.31977701	62.20187169	60960.13832	43.67793854	0.671810278	11149.82652	0.182903563	61001.6231	56	140	888505555	2.477713175	41	4.681002725	213	26.37459143	101.1071488	105	-105	318	17.57616812	106.8160763	-0.837498301	696008642.1	0.219045129	1187.018607	93.80581501	149.3521733	-10.22633603	6.147145931	1.04573359	0.707847003	0.718361989	1.46764423	0.518758548	0.688543951	0.672758198	0.994774128	0.953427181
0	-530.2477816	-1024	1309	753537	0.770342137	0.612252121	57.00116888	93.10081078	106.6442673	109.3387704	84.19591725	112.337697	264202.0054	71.71947754	0.470292769	42338.93177	0.160252121	264307.6446	16	98	1590987943	2.411384277	49	2.597846314	187	26.74037388	56.49262736	56	-97	284	20.2824971	64.95647571	0.212683651	1115204805	0.210315495	1027.926791	47.18909363	91.52790536	3.565853678	6.066398528	0.680680372	0.797882328	0.555918536	1.250831143	0.363832804	0.741828842	0.73447831	0.995347425	0.957913352
0	-349.0163752	-1024	1474	25193	0.904547579	0.811854689	44.02943112	54.23314262	259.45275	64.9097804	258.6047158	262.0591757	83001.49838	49.05645787	0.77526063	11869.35219	0.143001662	83218.82483	34	123	207971390	2.488661543	44	3.965520736	192	27.28932158	83.88838169	90	-119	311	18.98508659	90.85772409	-0.748601498	686981886.8	0.215101276	1217.865444	79.39013331	107.778098	-7.239698231	5.659097098	2.000117117	0.474528288	0.9938488	1.752167681	0.90571562	0.628336273	0.596131441	0.988754687	0.933429502
0	-502.0730899	-1024	1288	36657	0.912821657	0.842010792	38.18355535	45.34805932	52.30595679	50.49289626	51.90364981	54.04697747	51353.28652	41.39469065	0.75954863	8796.448579	0.171292807	51389.53153	44	116	570395624	2.255806745	36	4.821446436	244	22.77506924	83.13198025	88	-116	360	15.54424689	88.20529056	-0.888949223	399819460.2	0.252985708	869.2471419	79.92834682	85.38799719	-6.979064088	4.483652576	0.925000256	0.655634667	0.665472377	1.405146384	0.472003076	0.705704966	0.692792477	0.995953	0.959336178
0	-1033.748005	-3024	1368	18562	0.821478296	0.536632496	28.33866182	52.80832238	62.17898299	61.30090742	54.785135	62.23240835	38438.31275	43.38089066	0.625397176	8807.197843	0.229125506	38555.14969	45	99	105690705	1.892446959	28	3.887128458	144	16.95642084	72.28148906	73	-41	185	11.87009626	75.45812564	-0.54341146	219530274.3	0.318563021	469.3150641	30.00498052	16.98738765	-0.986573501	2.18787897	0.807933387	0.452513875	0.591549073	1.327127818	0.437732923	0.736018391	0.725601019	0.987998292	0.936567644
0	-826.9500009	-2048	1453	24826	0.96483369	0.873717521	40.76678708	46.65900144	55.10593032	57.69231772	52.1799013	58.92624451	61040.34612	45.01817652	0.773881013	9687.712859	0.158709992	61171.76052	27	142	248469132	2.73403614	66	2.166919353	214	35.50314169	90.70047531	97	-59	273	27.27739701	100.0421107	-0.285585952	612232910.6	0.164626578	1781.847689	51.73639175	219.3576881	-7.016090232	10.13660437	1.841259617	0.694500796	0.92914348	1.715562966	0.871639067	0.651574601	0.622051263	0.987855029	0.933180783
0	-444.7911916	-1024	1286	28119	0.796868837	0.736097874	34.4826969	46.84526083	53.50988511	46.35882359	53.84794514	55.56037996	40674.20835	37.32952853	0.671742138	8514.535067	0.209334992	40716.14859	48	128	510869694	2.405120226	39	3.227344133	221	24.45670113	88.39681857	89	-50	271	16.60929464	93.78115916	-0.009931879	358094692	0.22537195	980.9082812	37.08644388	92.85134576	-0.020598807	5.360490513	0.886074706	0.714739768	0.658764149	1.38098207	0.441947464	0.705870863	0.693235494	0.992851775	0.946529945
0	-515.4599713	-1024	1215	7299	0.898444688	0.654014056	15.04223596	22.99986648	26.0115457	26.90625297	23.70683101	27.30251778	4778.706767	20.66410786	0.730825141	1877.345618	0.392856417	4799.694608	88	177	147155708	2.487330827	47	3.463156989	230	27.94184524	137.5813125	144	-37	267	19.47585241	141.9897107	-0.739416794	96767017.15	0.211962346	1232.460404	64.93227192	162.6701584	-12.73487763	7.205866474	1.136556315	0.727943076	0.753951893	1.508767628	0.551049883	0.678944241	0.66061428	0.992328846	0.94403057
0	-734.5311492	-2048	1448	3284	0.756015747	0.613753088	17.22816369	28.07018657	29.85809145	32.16798174	28.20022668	33.87257039	6943.004543	21.22150307	0.750165869	2346.164487	0.337917752	7001.63578	78	176	65012256	2.531521908	48	3.558098038	209	30.12931558	135.5066991	145	-40	249	20.95999664	140.7006307	-0.929732689	138609055.3	0.209172179	1434.601965	62.52626917	149.6829195	-13.90737442	6.509495745	2.875392785	0.389130687	1.161033163	1.90238951	1.29195064	0.611098563	0.572101903	0.978414385	0.912960798
0	-652.4049134	-1024	1283	6192	0.902302015	0.770802164	27.70503959	35.94312638	42.53860097	40.103209	40.105476	44.07782565	23006.46239	32.43155534	0.756280765	5172.505557	0.224828375	23148.21029	61	144	82914859	2.328904693	43	3.621953581	194	26.38597299	110.9252261	120	-40	234	18.48006792	115.7179442	-0.920939001	309969410.9	0.245508082	1086.236818	49.54977191	92.34652588	-10.16095141	5.052059177	1.655698464	0.503087627	0.853670655	1.648919472	0.837859631	0.671757202	0.646749171	0.984729393	0.927876488
0	-465.3129459	-1024	1363	155893	0.779580093	0.725310518	55.29947855	76.24248809	79.29529332	78.61427162	78.15167143	90.7915132	177099.5974	59.43712596	0.710540962	21463.80534	0.12119624	177022.5228	35	185	2507504990	3.094179052	96	1.939308038	247	48.33497067	113.8503717	117	-97	344	38.7714232	126.8257957	-0.145162098	2847368767	0.124704173	3122.875304	86.39413687	642.1905791	-9.3139047	18.31128736	2.061054828	0.797911441	0.985915843	1.794635996	0.993605909	0.637705942	0.606110311	0.989966415	0.938403378
0	-468.8877803	-1024	1481	7546	0.894758617	0.832254434	17.91802593	21.52950491	23.67760532	25.05833799	23.91602238	26.58748071	5268.465558	19.26371004	0.804208049	1820.700337	0.345584557	5289.377267	52	126	70509908	2.269266866	37	3.592157533	172	23.00557218	92.09488471	96	-33	205	15.8680716	96.66442537	-0.698547638	49424000.06	0.246153164	862.5433425	40.31914116	57.45036223	-4.898758335	4.128082884	1.002637369	0.607093053	0.704629867	1.446951129	0.494242544	0.692550702	0.677205461	0.988128498	0.932154161
0	-557.7564359	-1024	1957	15986	0.818754028	0.640134634	22.57608696	35.26771679	39.44413169	41.06790462	33.74274212	42.84454872	16207.38343	28.87558517	0.759726426	4076.638132	0.25152969	16246.25615	28	198	313941125	3.223165791	103	2.1604221	261	54.32717518	124.9204929	137	-113	374	42.66925215	140.1374468	-0.460071817	319052166.5	0.119252139	4033.374449	118.0247452	1169.771373	-57.09041625	23.25279939	2.217470096	0.825000262	1.047926439	1.837565611	1.032373625	0.617024031	0.582701164	0.991670545	0.941896123
0	-501.2586928	-1024	1481	39938	0.705660804	0.602730931	35.88593604	59.53889907	64.59564421	50.79626528	65.55091442	66.32011302	62498.46969	42.01426738	0.709898486	10728.37957	0.171658276	62570.66823	17	103	201110371	2.504173285	47	3.498992713	221	27.45378361	62.17664881	66	-121	342	19.73323397	70.9617108	-0.358188791	315078629.4	0.205880193	1169.628743	65.1452219	89.45400713	-3.606469551	5.612835107	1.580848834	0.557107284	0.911840967	1.683046375	0.727818277	0.635406605	0.608290584	0.992175843	0.941860229
0	-1042.314767	-3024	1437	44523	0.853400123	0.728055796	31.30272917	42.99495909	48.33189477	46.05468083	45.35961044	49.37809481	34440.29299	36.69190338	0.683587653	7488.608727	0.217437428	34479.75644	90	178	891756042	2.557429665	43	5.741812079	253	27.98900215	136.5141163	141	-118	371	18.34275347	141.5242364	-1.081284607	690598817	0.209535386	1393.005545	123.191909	189.2614407	-13.96688034	6.174000165	1.960315263	0.515444556	1.036212512	1.812940241	0.873968934	0.60377742	0.569413404	0.992556976	0.941906574
0	-760.8583408	-2048	1380	61984	0.834514485	0.702013797	48.21699445	68.68382733	85.31829572	76.48929483	67.88253006	86.880214	133344.5405	57.31764876	0.723559964	17444.54939	0.130823124	133369.7331	32	123	512589071	2.513379032	49	3.478329577	256	28.3662443	83.74698309	90	-153	409	20.41206745	90.93788967	-0.293770599	1102927652	0.208855195	1256.1426	119.9260039	134.9097394	-6.467705041	6.88025656	1.117404732	0.719566314	0.695862216	1.462043569	0.586488321	0.707892832	0.691597957	0.996618756	0.964429613
0	-846.6396534	-3024	1516	54654	0.856687173	0.846394921	30.9223793	36.53422125	40.43791695	37.39184313	42.00406172	42.16914185	25519.03708	31.29839872	0.780399482	5371.266168	0.210480754	25531.74751	82	176	1078030963	2.663657614	45	71.48519212	1203	30.35074079	133.0845501	137	-130	1333	19.41322697	140.4444692	3.149885093	503604756.5	0.198024916	2013.151467	143.320156	7485.352476	106.3327685	10.02058931	2.900158748	0.550879768	1.153582079	1.926294008	1.540040244	0.586264235	0.547200434	0.999072926	0.979894431
0	-971.3207978	-3024	1351	66943	0.794361284	0.691964719	31.13260208	44.9916032	45.94959556	51.64182529	47.97320047	56.67799239	34772.40249	35.73958771	0.649877923	7927.607487	0.227985613	34761.84389	56	152	855466542	2.661214924	47	3.527235146	284	29.48737301	106.4421672	109	-111	395	19.97103724	113.0443676	-0.306445102	444222613.1	0.191268866	1449.094093	95.84883105	184.8656637	-8.461331595	7.123670231	2.254590945	0.518459764	1.131726506	1.888371981	0.951193418	0.581917773	0.541477624	0.992393885	0.940249774
0	-999.3379059	-3024	1306	5689	0.624788786	0.621427863	24.9090456	40.08356737	35.9191119	41.28499004	44.14364613	45.76750318	17423.23866	25.04376341	0.745216416	4361.350284	0.250318002	17535.48757	49	141	61507437	2.502162091	50	2.48793972	189	28.03228237	98.20407805	101	-14	203	20.73924145	103.9790508	-0.28388672	189587431.3	0.198202697	1167.602051	30.682394	91.44249581	-4.345273007	6.001053507	1.943113261	0.513331207	1.031168128	1.76836615	0.814559697	0.608405617	0.573024483	0.977706343	0.904620664
0	-922.7898409	-3024	3071	3294	0.724838363	0.561594403	19.37614875	34.5020332	38.43338638	34.79030183	29.14886839	39.10327935	10460.12686	25.00839726	0.711667578	3250.111386	0.310714337	10561.39096	62	137	36943020	2.416699678	39	5.92663276	199	25.0755671	100.4098361	105	-77	276	16.42520471	105.9020581	-1.088540236	118448596.7	0.232781061	1133.110723	74.46434403	94.32228723	-6.069705308	4.320261385	1.376079044	0.485003837	0.825030062	1.592439313	0.659135711	0.662824591	0.640329841	0.990807971	0.939396005
0	-882.1413414	-3024	1242	23494	0.778669093	0.763111188	38.3854569	50.30126343	59.22189347	51.88112022	53.48479495	65.14902163	52924.20176	39.16803917	0.766609637	8892.271771	0.168019006	53027.83936	52	112	177613116	2.000398128	30	3.427278557	152	18.54583777	83.70681876	86	-45	197	12.9580538	86.94788745	-0.53834484	400887025.7	0.294406276	553.1036251	35.37443702	24.74105342	-2.281296888	2.73737643	1.042072757	0.447686517	0.717794796	1.450891573	0.504586952	0.689373332	0.673093519	0.987694264	0.931056163
0	-510.4962965	-1024	1213	15344	0.904992373	0.789669538	37.04457647	46.91149231	57.97862651	55.88331025	49.78784524	58.7180965	51744.368	42.45454276	0.747414408	8984.58559	0.173634077	51925.13361	31	153	151624224	2.88861673	71	2.304337592	219	38.29342338	88.18534932	85	-83	302	29.08880254	99.40654982	0.139432052	513106627.3	0.14919459	2105.006313	65.41140961	223.3823613	7.1794733	9.553507605	3.465039684	0.460568975	1.327269456	2.005258302	1.400381843	0.573560153	0.526131364	0.980945026	0.914315904
0	-1016.763127	-3024	1691	41099	0.948918998	0.756018447	49.78765002	65.85507302	75.89900668	76.32372852	73.3721473	85.4650057	136806.4463	62.49112989	0.702608995	18274.32988	0.133577988	136966.2719	58	165	681549147	2.599890239	49	3.407975286	361	31.79028741	122.2559916	132	-105	466	21.47518467	128.7754161	-0.899241743	2271326451	0.200705772	1636.580299	110.5208474	289.3616715	-26.77403717	9.287092024	1.669277828	0.696630537	0.912451419	1.705106099	0.791514361	0.643988048	0.616273904	0.995897114	0.958119768
0	-886.5231479	-3024	1032	36967	0.98660058	0.885298565	45.09880354	50.94191417	61.71456584	59.81269064	57.08505956	63.42525589	82881.96089	50.25932207	0.760126205	12094.05013	0.145918967	82953.11367	44	140	395652896	2.592418685	55	3.022844632	210	30.48874784	96.52841724	102	-97	307	22.51316213	103.4546631	-0.526052915	887836168.9	0.191044933	1385.13198	72.12770653	138.1046564	-7.823288058	7.232833953	1.608212703	0.635890907	0.896734536	1.673963103	0.759606285	0.645258342	0.619060639	0.990852279	0.939125438
0	-412.5644237	-1024	1026	135756	0.742171947	0.641066415	76.8600158	119.8939986	132.5679071	138.8880261	105.0186972	140.6887356	560769.1019	88.9819624	0.654575786	50239.68482	0.089590679	561054.0938	50	128	1344219686	2.302002056	38	4.394029232	191	24.18411827	94.45823389	101	-89	280	16.17590613	99.50745275	-1.003324421	5555407921	0.248844024	979.3752039	70.53992574	88.31022619	-9.232439984	4.586283431	1.402690899	0.522084122	0.806451153	1.569839039	0.687475161	0.674759842	0.652882445	0.990696131	0.941015677
0	-999.950935	-3024	1712	16241	0.714759768	0.625082482	34.42905539	55.07921975	50.32551895	62.55538681	57.29129915	63.24333493	52424.52326	39.36841031	0.760281121	8909.764898	0.169954143	52582.08713	20	78	43371553	1.959129568	29	3.496854769	141	18.03147473	46.27258174	43	-80	221	12.41939788	51.67685837	0.351767618	140420342.3	0.311328103	529.3458704	40.14410578	20.72716391	2.190928712	2.423506379	0.926329805	0.442103061	0.65861918	1.405759097	0.480784469	0.709768547	0.696896852	0.991067301	0.942068207
0	-1005.997796	-3024	1368	18319	0.810874229	0.710032574	35.70438734	50.28556242	51.32887011	59.56406792	52.25631687	60.12974871	51200.70002	40.77526664	0.724012951	9209.902981	0.179878458	51254.20931	76	172	331250145	2.574959042	50	3.148494285	285	29.74448239	129.2120203	135	-57	342	20.76003393	134.4705426	-0.666272978	926795363.6	0.196242	1386.580627	77.01355657	168.1654699	-13.18099133	7.34583988	1.704410009	0.622898017	0.943658878	1.702520036	0.758630411	0.631691717	0.601811904	0.992627484	0.943689875
0	-500.6652906	-1024	1349	580309	0.746729807	0.65893343	69.06977258	104.8205622	110.2559584	110.3270007	97.30114765	122.5245391	406874.5633	78.27263815	0.69142125	38404.46872	0.094388965	406768.2523	55	118	5088746255	2.041535192	28	4.836878731	177	19.44118344	89.96248723	94	-110	287	12.45761264	93.64309192	-1.110773442	3566962464	0.300318378	675.779556	84.17469576	69.26339133	-8.586397151	3.801821878	0.729796338	0.677683993	0.581779212	1.28591349	0.383660591	0.732388402	0.723847374	0.995744463	0.959138752
0	-859.2254429	-2048	1098	19642	0.603830485	0.574713702	42.79471484	74.46266665	82.62464223	61.99130378	69.61557082	83.02107716	95781.37339	44.96282815	0.66514203	15220.31964	0.158906885	96092.43526	44	153	283267078	2.503942296	45	3.301950919	198	31.33689601	113.1867427	124	-9	207	20.61761085	120.0895446	-1.019069381	1385796933	0.221537365	1610.260005	37.5439376	300.5203669	-29.74013096	9.837635075	1.955827726	0.677344851	0.938125048	1.731193354	0.967445504	0.653562765	0.62550891	0.97818521	0.914460074
0	-1024.257386	-3024	3071	27193	0.938457787	0.658380661	43.77238381	66.48491735	82.27856568	82.62029451	74.8229788	84.4775199	125180.5036	62.3932884	0.703311812	17206.55826	0.137453979	125347.7922	37	101	144321478	2.098287915	33	3.223641276	159	19.82821301	68.46784099	69	-71	230	14.09377971	72.85123569	-0.0753102	665258656.1	0.272034202	619.4572915	39.32971885	27.2539375	0.207927198	3.058465812	1.071532977	0.479488555	0.729643748	1.474061595	0.52296911	0.685479982	0.668788044	0.989686242	0.936157375
0	-371.4367726	-1024	1367	5051	0.980466162	0.862247682	17.58501024	20.39438389	25.16973629	24.25685007	23.59713345	25.94610644	5034.484131	19.9960033	0.787356518	1804.191703	0.358366748	5064.564697	99	217	141008279	2.904970871	62	3.404821305	271	36.4427311	160.6883785	164	-76	347	25.86794116	167.0835222	-0.496958277	141386963.3	0.154444425	2096.148388	119.8342611	294.2161001	-10.16136805	9.912183	3.331398976	0.49475779	1.333063158	2.034044493	1.352734286	0.561252271	0.51277341	0.985956754	0.923382352
0	-941.6492386	-3024	2071	1028	0.683237549	0.607467461	8.707029475	14.33332654	17.33583852	14.04599635	13.25528414	17.40966106	809.277804	9.793066896	0.756877276	554.8689344	0.685634688	824.0065198	-1	93	3637797	2.640822272	50.25	2.947286107	162	29.51779172	46.71108949	49	-70	232	20.94947665	59.48708293	-0.049917635	2915922.613	0.186268906	1356.787153	30.30738513	110.3629541	-2.17801654	6.423325999	1.965512288	0.530537071	1.058555884	1.805870373	0.829314411	0.595238527	0.558726582	0.981470361	0.91022796
0	-748.5389076	-2048	1519	64618	0.817843839	0.686284534	56.98037756	83.02733737	94.97639496	92.12655643	80.91867028	97.1454106	216998.3288	67.90339636	0.682806792	25575.4854	0.117860287	217245.716	37	119	473185851	2.401768626	45	3.001026937	269	25.51331415	79.58356805	82	-82	351	18.7317508	85.57346529	-0.197081135	1590850831	0.216711409	989.273658	60.26800077	66.96174861	-1.373346161	4.962483801	1.419698194	0.552132617	0.832041476	1.595482075	0.676793525	0.663143274	0.639951905	0.993863323	0.950047182
0	-401.6404774	-1024	994	12036	0.91978452	0.768727778	34.93785316	45.44892764	52.79221365	56.62381216	48.23457999	57.05869417	47413.31177	41.80322008	0.761416428	8320.103761	0.175480333	47603.32031	10	127	72551040	2.802047558	74	2.25804637	194	38.5070445	63.21419076	58	-88	282	30.27442896	77.63914277	0.358051248	286945031.3	0.160877647	2031.802577	49.1210293	241.3310617	15.40949847	10.0511461	2.679850311	0.573302277	1.143935382	1.911323785	1.212614133	0.604497906	0.565020369	0.982802639	0.919556617
0	-707.844918	-2048	1425	2627	0.814452806	0.661332921	17.20784629	26.01994508	29.38566208	29.55646535	27.53057486	31.38067749	6407.376007	21.19201728	0.745435669	2238.003503	0.349285495	6472.98054	21.6	81	8968045	2.103395767	27	6.088791031	138	18.96643868	51.89531785	54	-77	215	11.33794944	58.42770838	-0.889252143	22097442.24	0.300314485	720.6730919	45.46489536	46.40446939	-2.655317056	2.838345376	1.054561457	0.440247876	0.705197799	1.453168591	0.521421494	0.698608546	0.681997661	0.989854848	0.938435212
0	-747.373744	-2048	2553	5578	0.671983769	0.59505588	21.73299036	36.52260418	37.87283936	43.70923385	31.08909706	43.84478474	13159.95842	24.5425972	0.743251735	3626.752097	0.275589936	13239.96869	59	107	44199623	1.730623499	19	5.951703018	149	14.89678848	86.47454285	89	-51	200	8.582835021	89.0164002	-1.127995692	104912446.2	0.407968237	446.0729446	48.96008124	18.55178249	-1.845118368	1.815941136	0.73412457	0.405925415	0.517166271	1.278281447	0.441744651	0.772575605	0.762602594	0.991347139	0.950155892
0	-932.9803216	-3024	2067	91032	0.881477409	0.809869953	36.50612999	45.07653339	48.72749118	49.22349294	51.17835894	51.77883579	47238.36244	39.73394587	0.758134571	8335.55228	0.176457266	47270.66569	29	194	1576156464	3.196120455	116	1.73748972	275	56.46520657	115.2320722	124	-127	402	46.77226829	131.5838598	-0.126799266	818459061.5	0.118830383	4035.881682	128.1096715	970.2892078	-11.92277524	24.25278078	2.196316993	0.834074172	1.078850955	1.873483743	1.000961184	0.600940559	0.56486889	0.993397575	0.945991224
0	-461.0157251	-1024	1278	9389	0.592460692	0.58326471	17.7957023	30.5105075	33.40332757	28.88152818	24.15902824	35.11267538	6556.229618	18.0762764	0.722526272	2344.588253	0.357612285	6581.230209	42	128	84403440	2.547457518	41	4.452724011	206	27.08691753	87.72244115	91	-96	302	17.54124533	94.81354923	-0.635438073	59162687.09	0.213682942	1294.382435	65.9480761	139.3064478	-6.07095521	5.898833358	1.140583548	0.670107842	0.74700753	1.508979401	0.567761797	0.682000639	0.664648053	0.993432931	0.948434684
0	-704.2073894	-2048	1386	37934	0.762131877	0.716170137	43.60181211	60.88191876	72.33360647	71.70094577	56.84846634	72.45947574	86279.42813	46.40005101	0.760375595	12418.26129	0.143930733	86418.39375	68	138	462939198	2.185909315	31	4.69873619	191	21.39589308	106.6655243	111	-81	272	13.62863253	110.4708403	-1.033679366	1054633360	0.275465491	826.2724778	77.93140303	70.96228637	-7.355501439	4.037249563	1.397026352	0.48444931	0.783931541	1.570759227	0.714520443	0.686798559	0.665721032	0.990750193	0.942823234
0	-624.6372709	-2048	1423	135817	0.747276949	0.623813514	61.52920119	98.63396638	116.5382014	117.0050367	100.0430349	120.9942786	308294.6913	73.70688951	0.683915027	32269.53266	0.104671062	308492.0175	27	137	1316114319	2.622250421	65	2.169954565	194	34.39965438	89.65125868	99	-86	280	26.78546565	98.43957736	-0.460801358	2989395742	0.181053384	1653.002208	67.62502132	199.2175349	-13.72707238	9.673767216	1.310022935	0.76194294	0.750799625	1.536453843	0.684754901	0.696485393	0.677326166	0.991312724	0.945099207
0	-822.9446591	-2048	1436	23621	0.797608763	0.726170631	39.52655666	54.43149991	56.37680463	57.78732262	59.79123468	63.83768295	66822.2469	43.41504133	0.771332566	10324.20231	0.154502472	66966.59795	49	99	141907600	1.87968145	25	8.263694231	155	16.29785412	74.15325346	75	-91	246	10.56333592	77.50927734	-1.11172874	402314431.8	0.335966527	508.9830753	56.17094582	29.25276879	-1.690123941	2.274031766	0.77149535	0.484301776	0.542539215	1.286458633	0.451503204	0.759472868	0.750406348	0.993860314	0.956159676
0	-1105.661942	-3024	2287	10363	0.918256723	0.778824874	31.16864954	40.02010027	47.8436917	44.8778212	43.6781261	49.5037412	32454.97948	36.74872613	0.815800271	6031.442219	0.185840272	32581.26345	33	104	60092233	2.229745223	39.5	3.11323119	160	22.5268768	70.81047959	74	-60	220	16.19535754	76.14938885	-0.303772728	188929931	0.250174043	784.6054021	40.82302534	42.54440199	-1.343292222	3.908798508	1.043399677	0.576769095	0.698376391	1.456909097	0.531406109	0.70022462	0.684396428	0.9899953	0.938998778
0	-1039.026252	-3024	1648	14418	0.91906705	0.687687544	32.33982522	47.02691727	51.74984351	53.14741134	53.44335746	57.06305685	45389.44783	43.22089014	0.722520688	8516.682112	0.187635729	45553.74209	50	100	94127117	1.793702343	24	7.366764978	134	16.2675944	77.64315439	82	-82	216	10.22399382	80.79879202	-1.534505183	297395090.2	0.373248	499.9853676	59.63182317	32.22408595	-4.100998842	2.074247597	0.846109032	0.408579611	0.606687423	1.364177395	0.464897725	0.731330596	0.720091573	0.991839639	0.946580173
0	-718.9919295	-2048	3795	3165	0.865065244	0.784856712	18.65267832	23.76571168	27.36408186	26.01244902	25.76	28.28816431	6506.343807	20.55889116	0.78334474	2151.571906	0.330688321	6563.1972	37	128	27924061	2.543755878	57	2.647205283	182	30.93865936	86.47993681	93	-42	224	23.79893594	93.92959112	-0.379680417	57905566.81	0.200402107	1343.988618	36.9923983	114.3054014	-5.200996154	7.172696866	0.927005613	0.768254303	0.611242863	1.369273997	0.512597402	0.737553245	0.72462913	0.991162235	0.946672891
0	-559.7982497	-1024	1562	2803	0.933036664	0.858312093	16.38782065	19.09307906	23.45577895	22.19674691	22.18259897	23.93890773	3894.54292	17.8145428	0.784535208	1525.841241	0.391789556	3929.532064	17	49	3509395	1.310679457	17	6.372505842	72	10.2263242	32.74812701	33	-60	132	7.148003037	35.38380864	-0.802790846	4919828.819	0.494602707	179.5740912	23.80230573	2.551395728	-0.160222508	0.813223956	0.516621535	0.217927112	0.459412156	1.127709174	0.302233833	0.779664825	0.77601486	0.986281596	0.935383479
0	-801.5784098	-2048	1280	275	0.951012068	0.81734819	8.587688034	10.50676828	13.0753117	14.02104076	10.7385351	14.29945621	650.09061	9.992063435	0.825624422	439.5593496	0.676150898	677.6055	43	131.6	2470002	2.592613397	52	2.617419529	187	29.2661686	87.80363636	88	16	171	21.50328707	94.77249313	0.251180741	6086134.328	0.187517355	1272.346896	17.13769601	71.26497983	0.638023901	4.896689881	3.47589044	0.17881569	1.422963974	1.989193982	1.238709382	0.531068578	0.477896668	0.953035989	0.861942662
0	-564.7722662	-2048	1381	34898	0.947267644	0.852276785	38.58692769	45.27511293	53.88771025	52.45651014	51.68770128	56.11774354	52491.80978	42.88764957	0.748066684	9062.99017	0.172655319	52591.46049	29	130	279783514	2.682713596	58	2.779903691	236	31.7937506	80.62605307	82	-89	325	23.66927283	89.53870133	0.190974696	421635154.5	0.177233239	1516.618603	60.56568375	166.1546854	3.07726715	7.832013456	1.737715154	0.633802405	0.89489395	1.666465996	0.823354614	0.659492107	0.631656895	0.991479516	0.943617588
0	-749.7342885	-2048	1350	56452	0.784135132	0.742637865	52.49930704	70.69301139	77.84927039	70.41228313	79.2887169	80.64758211	138910.5648	55.43287381	0.734724195	17654.27826	0.127090969	139098.857	40	112	369743709	2.291310012	39	3.533656649	201	22.86893255	75.57608234	76	-79	280	16.01544148	80.93022173	-0.054788406	911055893.9	0.240414196	837.9565689	56.98991647	50.8541757	0.841495763	4.069589889	1.091931661	0.569138017	0.699086101	1.449445941	0.559534912	0.703592842	0.687614116	0.99374561	0.95182886
0	-970.8246964	-3024	1282	12765	0.782955024	0.72159011	31.30792747	43.38741211	44.07791873	49.67733352	49.11312404	54.47438046	31613.95303	33.9703923	0.738530575	6546.887035	0.207088529	31729.64049	58	131	133166380	2.369830865	34	7.64827325	191	24.67027027	95.78378378	101	-111	302	14.55222724	102.1378913	-1.625818422	331008332.3	0.253747595	1257.615609	89.68655904	194.4561857	-15.88187637	4.88816644	1.573370534	0.479850979	0.846985714	1.64339925	0.799823758	0.667035972	0.643999738	0.991103311	0.942698842
0	-963.5293857	-3024	1456	57626	0.773960875	0.712480932	50.27892699	70.56880361	75.21681291	71.14702509	77.4237085	79.640024	138300.6106	54.61749302	0.751415554	17211.55103	0.12445029	138517.5475	15	91	204368295	2.321476132	47	2.690551919	175	25.36039248	51.30331795	50	-105	280	19.31011753	59.5521607	0.128665301	491246920	0.222560531	914.4294122	57.32226357	56.68858462	2.33381011	4.884876691	0.843763304	0.702110844	0.623148707	1.346396075	0.43897225	0.720964239	0.709982782	0.995107677	0.956505626
0	-695.9796888	-2048	1530	11758	0.834652562	0.685104105	27.22554755	39.73928539	44.57471499	39.80360196	43.68330017	46.14457915	25436.74292	33.16849638	0.761414948	5493.347337	0.215961114	25531.37999	44	128	107602625	2.428131645	43	4.9072914	157	26.68155483	89.19467597	93	-82	239	18.52177407	95.66315615	-1.080766407	233648877.9	0.219897519	1195.749225	67.41497499	131.7709256	-9.893312737	5.56441289	1.268150004	0.614835574	0.736542523	1.496014418	0.648487703	0.700723179	0.682075889	0.990048681	0.941780888
0	-590.1943784	-1024	1416	39574	0.695531022	0.634756883	49.72355435	78.33480138	87.75573154	85.55506517	70.18761943	89.65107749	140972.2801	54.48428446	0.701583213	18670.70649	0.132442396	141257.8369	30	102	202084887	2.264830774	39	3.351358208	205	22.70419799	65.55417698	64	-63	268	16.21714555	71.45982416	0.375287768	721334058.1	0.243213629	809.1563487	37.50213496	50.5442013	2.704037712	3.948250157	1.080001478	0.561216397	0.706220399	1.431250665	0.520124892	0.70120174	0.683740663	0.992714167	0.947654186
0	-436.8088894	-1024	1307	46680	0.859736544	0.852872548	33.89313361	39.73997485	46.34651818	42.0004655	46.78999942	47.11311512	32682.02197	34.16590863	0.723177633	6835.627956	0.209155601	32720.39904	22	89	164048143	2.178414824	35	4.145703553	196	21.03587149	52.75863325	51	-103	299	14.6952315	59.28164354	-0.01503838	114989732.2	0.266404952	730.8398783	58.94857399	49.6269543	1.676847826	3.734591365	0.697733896	0.68238383	0.559667152	1.269281225	0.378781951	0.741483797	0.733861553	0.995932982	0.960668284
0	-535.5185449	-1024	1442	4483	0.791948664	0.73135647	15.22518012	20.81772809	23.50875898	21.1491828	23.24381908	25.16421134	3665.86398	16.48657194	0.786498553	1461.853193	0.398774532	3684.66539	53	126	42332409	2.255903842	38	4.253807308	181	23.03009217	92.65380326	96	-57	238	16.19083912	97.17445695	-0.763388184	34793835	0.247963046	858.1478257	52.93798613	56.52753611	-4.238138746	4.201459873	0.868796027	0.655570371	0.63901697	1.379480109	0.452279397	0.715029668	0.703196541	0.993007733	0.948177146
0	-737.6862621	-2048	1695	17001	0.657372948	0.631157909	32.96728641	52.2330243	54.2542496	59.90495836	45.2613105	61.74811621	41796.55526	34.33657716	0.747455405	7792.183375	0.186431234	41890.80402	41	131	159053033	2.558801119	45	3.800790686	213	28.00856283	89.79560026	94	-96	309	19.25135561	96.72388764	-0.558603282	391909854.4	0.205777877	1292.260615	68.01101114	122.9874796	-5.610286852	5.858579173	1.469700914	0.584314256	0.83536119	1.601770476	0.702492019	0.666747184	0.643089342	0.991614944	0.943178986
0	-735.834619	-2048	1481	8817	0.864147883	0.833568039	28.7924566	34.54121948	41.03225054	38.14138125	39.10340575	42.6454968	20839.7574	29.84872168	0.745775078	4910.63925	0.235638024	20928.07528	45	154	120312087	2.635333321	57	2.797550803	194	33.69446357	109.3547692	120	-59	253	24.39789872	116.8138156	-0.751941955	285573371.3	0.190347624	1687.00196	66.30902374	215.932718	-20.04945314	8.322739516	1.99901951	0.608649707	0.965330865	1.766346045	0.963781219	0.643121558	0.612750402	0.984617356	0.925574098
0	-1188.55011	-3024	3071	7651	0.950694144	0.780705898	31.03684626	39.75485053	48.26955682	45.82512469	44.19161282	48.81197373	33071.43442	37.79470359	0.795606939	6262.593893	0.189365657	33203.61672	56	136	76752836	2.382827499	43	3.230578824	183	24.90680646	95.23696249	95	-61	244	18.03542234	100.1585699	-0.236895671	333090020.8	0.221458558	961.660095	54.60048993	60.88946259	0.356973753	4.710179238	1.236823232	0.581641251	0.793872218	1.536534116	0.576876371	0.667014385	0.646281292	0.990147052	0.936562192
0	-1007.12714	-3024	1674	23499	0.578590662	0.517767697	32.88155033	63.50637654	56.13507854	60.97585978	57.31357886	73.53988241	50177.24409	36.74419647	0.669237884	9830.481944	0.195915143	50300.14577	61	156	297599656	2.592808622	52	2.653953604	227	29.51152486	106.5684497	105	-44	271	21.56744703	112.5360123	-0.029917243	637018855.2	0.187004947	1307.519582	47.23753236	118.752588	2.688807052	6.657286081	1.490163392	0.628667163	0.869666596	1.614083772	0.671074416	0.651593909	0.62562452	0.990028667	0.93634759
0	-519.0210412	-1024	1040	39922	0.918876164	0.862529267	58.9838584	68.38476173	81.01140403	80.94058868	76.50909472	82.30593959	183102.2683	62.83712756	0.76881557	20282.63791	0.110772183	183411.4227	12	99	143282066	2.432403158	50	2.723320805	170	27.87349344	49.57472071	43	-87	257	20.77061713	59.90868299	0.492184389	658272821.3	0.212974996	1131.397365	42.21446572	82.78152787	7.720577479	5.399241858	1.732611748	0.507757894	0.913688845	1.702328296	0.831961522	0.647653023	0.620435752	0.986508825	0.92870144
0	-595.7833071	-1024	1013	6668	0.934846895	0.841229908	29.76554892	35.38336978	43.45157189	44.3878816	38.59734204	45.42845126	24787.03404	33.07803337	0.785461726	5234.101486	0.21116288	24927.69157	63	123.3	67077668	2.004999129	27	4.433595944	183	18.43749786	97.24325135	101	-41	224	11.77728463	100.2977481	-0.807865259	250763560.2	0.310509884	603.3883393	40.52269601	30.97910302	-2.543389763	2.865505129	1.33666577	0.371440283	0.806098086	1.518743921	0.59609827	0.672466189	0.64905039	0.987256265	0.930544403
0	-706.4446869	-2048	1222	4070	0.841597047	0.794588934	24.70739245	31.09455896	37.34934409	36.86445139	31.79615172	40.38041822	13717.71991	26.16908901	0.789721359	3509.119793	0.255809261	13817.1616	22	116	23653279	2.588356037	53	2.817689646	182	29.57109877	67.01793612	65	-68	250	21.6026119	76.23395872	0.124565458	80300043.81	0.189873045	1320.2127	39.09672586	93.84130944	3.166691536	5.96272193	1.861175894	0.517243614	0.985472522	1.735747895	0.81322427	0.623749299	0.591325581	0.985428936	0.923124635
0	-756.6457777	-2048	4321	15803	0.813405505	0.801552678	37.63975822	46.95855836	55.71111501	51.48981041	48.00868626	56.06126891	48232.55409	38.19634989	0.758862498	8443.993173	0.17506834	48319.56886	63	142	186339373	2.429160351	39	4.435939419	223	24.79022889	103.588749	106	-90	313	16.53379965	108.5881777	-0.518830746	569754993.7	0.227768116	1060.763417	77.61964342	86.95941121	-3.04475344	4.633944644	1.885867413	0.41559571	0.969980642	1.739404803	0.85932762	0.632170837	0.601418632	0.989326362	0.934780586
0	-774.2654357	-2048	1371	19640	0.836139772	0.59256936	30.84930049	52.06023559	51.9581435	60.93942973	58.43491179	62.53587527	48257.42103	43.52963351	0.734819972	8723.268597	0.180765329	48393.3528	42	101	115020203	2.062708802	27	5.198112303	167	18.40397536	72.34261711	73	-82	249	11.66141027	76.52728804	-0.534340018	283412080.6	0.296571609	622.9715646	55.41956569	37.74500264	-1.726013969	2.841610719	0.881844147	0.512528115	0.618878619	1.346909537	0.464220383	0.72782111	0.715989003	0.992953923	0.950029493
0	-415.5220014	-1024	1363	139169	0.68728077	0.529038349	73.58633176	139.0945136	146.0320894	152.7470995	119.0255946	153.2866227	635615.6901	95.59698445	0.637294588	56097.08579	0.088256295	636083.4131	41	146	1577969361	2.684246008	56	2.594547575	269	32.26985374	98.92084444	104	-96	365	23.62489139	106.4824487	-0.368461804	7212239341	0.176800868	1553.178424	73.33519073	163.7985258	-8.085249158	7.885547973	2.309682935	0.54679357	1.096181741	1.843596821	0.99492817	0.603177158	0.565588279	0.990118458	0.93565414
0	-375.2818822	-1024	1266	31100	0.724176777	0.697388127	41.42503259	59.40025503	74.26470045	58.70505968	58.08538081	77.00784898	72529.16634	43.01628525	0.750760595	11202.74486	0.154458481	72665.26769	22	112	182904243	2.465932413	57	2.134291081	173	29.15898565	68.64022508	72	-72	245	22.76891847	76.68875648	-0.134764839	427356455.9	0.19778536	1169.684871	39.66023243	83.36916722	-1.652671254	6.344482921	1.51567575	0.615319615	0.870389068	1.636700971	0.706107771	0.652888671	0.627402359	0.985660371	0.925463474
0	-760.2945999	-2048	1419	73002	0.926491495	0.791095922	55.41672289	70.05057334	76.24705959	80.98019916	79.6514827	84.30825072	179678.3917	64.90126043	0.763616466	20165.36441	0.112230326	179878.388	67	198	1766150862	2.807468801	60	3.062670275	259	39.04068737	147.6774883	162	-70	329	26.83783812	155.5415848	-0.91878114	4351831047	0.177023448	2384.544051	91.89733123	575.5927518	-47.28568499	13.62435866	1.952446868	0.749683184	0.933077373	1.748230533	0.98759925	0.653614787	0.625620497	0.990531199	0.941675206
0	-688.8324395	-2048	1651	212165	0.738323393	0.644372979	66.45421045	103.1300391	111.978205	120.8595156	101.2484311	122.8340319	344444.9687	76.14332033	0.641781223	37026.30278	0.107495554	344662.0425	29	137	1824571345	2.730800523	63	2.375327571	384	33.8804633	83.45017793	84	-71	455	25.9167298	92.73497392	0.055429555	2964016150	0.165486866	1635.843191	48.99999635	195.6567364	0.709856849	9.099953789	1.674839182	0.689210566	0.884418987	1.64071654	0.776238988	0.660656755	0.633036971	0.995453159	0.957572938
0	-399.5283426	-1024	1104	17135	0.812840474	0.800140629	41.09181196	51.35573734	62.63065531	63.02488107	57.04124043	66.77847923	56410.45832	41.74402191	0.668136597	10646.13452	0.188726255	56601.22111	16	97	83716755	2.552537179	41	5.408091058	195	27.82226804	58.29302597	62	-113	308	16.9248867	69.8979017	-0.875115614	276537529.1	0.220834525	1487.639785	64.07746941	232.0325606	-11.67714437	5.839586116	2.069194909	0.442689809	0.894329858	1.714052929	1.141065242	0.677962098	0.653202075	0.988670559	0.941047871
0	-546.5257088	-1024	1502	13557	0.8757975	0.751897786	28.32951942	37.67735447	45.32510996	42.65967163	43.78296989	46.80793374	23282.12285	32.99773286	0.753869852	5230.414809	0.22465369	23356.56396	40	133	136009318	2.526345787	46	4.243199452	188	28.99178567	93.13800988	101	-118	306	20.1917161	100.1618952	-0.895078349	234322515	0.211633881	1357.716367	86.65238413	145.8160848	-11.17205841	6.799613944	1.573308999	0.621837903	0.843964867	1.655846433	0.826626774	0.666001404	0.643574901	0.991168326	0.942880526
0	-891.350475	-3024	1710	239798	0.872833493	0.855279569	85.50058217	99.96799329	114.8182936	117.9325042	117.4502684	123.3470399	522283.9166	87.25541273	0.716956073	43745.09307	0.083757305	522526.9692	42	133	2471062553	2.416280907	47	2.811765231	197	27.76804369	95.59789072	104	-95	292	19.97406303	101.512399	-0.673246153	5384518747	0.220827571	1165.810439	70.93291004	117.0676407	-10.98910576	6.560863238	1.209053749	0.689366972	0.752625894	1.522485433	0.604236373	0.686925586	0.667892386	0.991894523	0.944486636
0	-622.9894782	-2048	1328	105635	0.861035802	0.783648648	63.01267841	80.40934995	92.61521853	86.22047915	90.97198061	97.19933492	248334.1955	69.23532911	0.751886075	25411.07861	0.102326136	248557.0423	17	108	485285059	2.546542022	52	3.025238909	277	29.26618424	57.47806125	53	-105	382	21.30365226	67.77890399	0.344345465	1141866038	0.197663006	1290.252302	62.54398492	130.2088676	8.309375493	6.725770288	1.616824178	0.610687822	0.883615078	1.645950965	0.750460887	0.654900681	0.627985681	0.994538984	0.952947719
0	-751.5241128	-2048	1459	84616	0.965713013	0.701672657	48.53581874	69.17159769	91.38569308	80.91524022	75.43557052	92.27252679	157271.8635	66.79991199	0.735006413	19170.21651	0.121892219	157428.068	57	140	957393718	2.418481097	41	3.071135914	247	25.28052987	101.4570058	104	-67	314	17.65765481	106.3699711	-0.348398223	1781231012	0.220586729	1021.046724	58.22488103	95.2768555	-4.767276325	5.458241494	1.358363669	0.600607192	0.807061863	1.545117269	0.628229547	0.673251202	0.650116804	0.992211847	0.944857735
0	-980.1508984	-3024	1271	2385	0.861698807	0.843620731	19.43341322	23.03572271	28.23045027	28.57613581	24.43516948	29.02760032	6265.112173	19.84985478	0.7796907	2107.888678	0.336448673	6329.02158	48.4	117	18816483	2.226911869	35	3.779816657	193	21.23248008	84.47840671	86	-36	229	14.32450764	88.8229176	-0.283959888	49932883.42	0.257104281	752.9094918	35.58628535	47.63202018	-1.634971206	3.687309684	1.471848006	0.429541846	0.882941312	1.63910123	0.665974019	0.642295457	0.616501789	0.985968732	0.923980443
0	-973.5766766	-3024	1230	1711	0.930591923	0.731744939	15.49354571	21.17342381	24.6757508	26.47273042	22.01433652	27.44136705	4410.573053	19.70381717	0.778770015	1670.083748	0.378654594	4467.692145	-44	74	3940550	2.891673653	64	2.676778287	121	37.02582082	16.03039158	18	-137	258	27.06926902	47.99029465	-0.252506545	10289400.52	0.152600442	2046.094927	54.96067361	199.1014415	-5.320402899	8.112524836	3.29751529	0.397015551	1.367311108	1.917051664	1.102322407	0.551419824	0.498359757	0.974714115	0.897356891
0	-829.0216466	-2048	1394	3583	0.917468511	0.888994401	25.51074688	28.69618396	37.10966931	36.56182687	31.83812598	37.20366924	13805.15529	26.32784516	0.783438285	3552.277334	0.257315275	13904.92432	97	168	72946177	2.104064185	30	4.944495295	215	22.14229738	139.5715881	147	8	207	13.71359155	142.6848503	-1.360840473	283089888.4	0.297069479	878.7383164	38.04086801	76.28709027	-9.961999213	3.985989581	2.037135717	0.333329625	0.962908815	1.795666839	1.024266609	0.649029511	0.618739209	0.977272827	0.912466448
0	-544.4836445	-1024	1232	18453	0.982620059	0.75683885	38.46806423	50.82728538	57.63644911	56.43402076	59.47660657	63.26447021	68747.72968	49.94391015	0.745026592	10893.09415	0.158450238	68984.80693	26	112	109514102	2.434592239	50	2.473743905	172	27.20582665	69.81303853	70	-75	247	20.72462743	77.03738498	-0.082938295	409408182	0.203669829	1060.898335	39.5998008	71.65027441	0.679454608	5.493419815	1.640826349	0.541168483	0.905097462	1.642007539	0.722042301	0.648326993	0.619307891	0.984493977	0.922964749
0	-492.0069139	-1024	1382	7434	0.807105741	0.649053121	27.72179768	42.71113839	50.50942586	51.93264808	45.20515689	52.90877812	27624.32847	34.47240498	0.703016555	6286.077418	0.227555845	27791.31061	21	109	44975593	2.450850728	42.75	3.357809048	207	26.45495921	70.07761636	75	-80	287	18.04454903	77.78165341	-0.609587937	168137029.2	0.219328531	1139.113292	55.2861948	67.04161948	-4.329354505	4.358569108	1.855549248	0.375716234	0.932119797	1.691697675	0.872377646	0.647972897	0.61966399	0.989542723	0.937478642
0	-956.373097	-3024	1290	20594	0.872776077	0.805087338	39.02845763	48.47729653	59.13694259	55.24717187	52.76268453	59.59117923	55396.90399	42.30982469	0.726501297	9673.227298	0.174616749	55532.40479	45	129.7	181239612	2.482652424	44	3.175221686	207	26.09675908	87.82684277	89	-65	272	18.17182987	93.81152754	-0.097366082	488718631.5	0.21041615	1087.048389	49.71779971	82.93450868	0.180789581	5.272981413	1.351145144	0.586659033	0.832917066	1.581185314	0.622207503	0.65710693	0.634015585	0.990930908	0.938650787
0	-775.0130813	-2048	1569	16022	0.890895926	0.775571786	33.77143922	43.54392439	49.98720092	51.7564328	45.79072994	52.3095134	40733.65627	38.79310485	0.757581084	7557.136475	0.185525611	40839.75756	69	154	229896438	2.461296346	40	4.17350964	202	26.25123432	114.6414929	119	-57	259	17.01925666	119.7864674	-0.882802998	586001422.5	0.223432334	1206.125873	67.63348707	125.9115903	-10.28728325	5.580215963	1.991319763	0.470548518	0.949918268	1.746227682	0.981793621	0.647605264	0.618421203	0.987105954	0.93208177
0	-490.7835113	-1024	1375	20684	0.905887283	0.84531596	44.1417878	52.21927643	61.44700754	63.5664555	56.20456491	64.0935689	77105.40371	47.30477847	0.758437534	11551.0337	0.149808355	77325.19084	20	101	96377744	2.382915343	45	2.720290521	164	25.22119645	60.82720944	61	-65	229	18.44102806	68.26075909	0.07935904	360299141.7	0.217163765	959.5818239	35.49304695	55.06470846	0.96229532	4.370533783	1.942821368	0.384495913	0.993641323	1.72679328	0.833130998	0.628182952	0.59455187	0.981825622	0.916345786
0	-797.6705021	-2048	1323	72676	0.60657361	0.595576202	68.29666577	114.6732619	121.130983	126.4271431	92.50765836	141.6903	355046.3499	69.55777447	0.662850395	36581.25829	0.103032346	355544.9458	34	119	550950112	2.423927007	41	3.274640391	229	25.80881509	80.71214706	85	-85	314	17.86296581	87.06841322	-0.562043302	2695353730	0.220933041	1066.457897	60.77707851	95.70699505	-6.904318165	5.435821346	1.526020342	0.560464567	0.849877624	1.611148007	0.719618996	0.664564034	0.639595218	0.99246808	0.946001079
0	-398.6898803	-1024	1392	198319	0.611864616	0.541071863	61.32006292	113.3307183	126.9853496	99.92817542	88.94784834	135.0529817	269937.5475	69.34305635	0.570855732	35383.43216	0.131080068	270136.7594	56	128	1983820663	2.268942717	34	6.398640541	356	22.78782103	95.16550104	100	-134	490	14.61468614	100.015899	-1.173865355	2702226640	0.25916335	946.7074558	108.0537872	115.8291386	-10.27869365	4.563944836	1.300332793	0.551577399	0.805882949	1.575624947	0.633096247	0.665050558	0.644280924	0.997089466	0.964311183
1	-555.1211962	-1024	1230	19366	0.708554686	0.605308762	37.9334164	62.66787928	64.14090986	66.27519252	68.6172051	70.90326997	72722.84194	44.40361955	0.70586753	11936.43987	0.164136048	72966.96314	0	32	10135470	1.268930761	14	12.84272958	157	11.25593702	14.73004234	12	-84	241	6.028796532	22.87715331	2.364344114	38188292.16	0.583977756	306.3899959	25.93786155	15.2411886	2.389886084	1.064564663	0.493805938	0.335674083	0.355317428	1.072539156	0.359480383	0.840843986	0.835580347	0.996059864	0.971220758
1	-713.7317966	-2048	1409	50316	0.754895346	0.691923215	43.3927206	62.71320239	71.54307863	69.8669049	55.05228878	72.18770671	93490.04748	47.34190463	0.769978621	12937.46072	0.138383294	93612.918	-3	25	18007765	1.21247914	14	16.38394531	173	9.884987599	11.31904364	10	-89	262	6.089512024	18.91807109	2.219197632	33503446.78	0.58262213	229.7726646	24.70628179	10.62808509	1.259575292	0.86709396	0.4895276	0.254959601	0.373284528	1.075099505	0.342847723	0.828210106	0.824233244	0.996090157	0.969579437
1	-785.6963561	-2048	3976	31663	0.521904125	0.43216355	35.34101088	81.77693578	52.33084307	82.5029295	79.36326558	84.06798851	77843.83318	42.67972015	0.67113358	13136.85171	0.168759055	78018.26526	-2	50	36224087	1.803587029	20	8.571716888	187	17.99312103	20.10084326	14	-102	289	9.19361359	33.82382305	2.034695428	89256874.85	0.417624691	740.0071063	40.19322915	131.2997595	15.95635089	3.654549814	0.78108892	0.640701825	0.523745839	1.307218511	0.490924874	0.771893707	0.762519114	0.995518616	0.96373843
1	-467.5694577	-1024	1406	35622	0.916612732	0.799991664	42.28355302	52.85499204	62.51698299	62.70278006	61.96489108	63.62030292	75205.08656	48.44755866	0.736410453	11700.26389	0.155578092	75342.03554	-6	24	12224325	1.32473029	15	16.98927345	217	10.59961427	9.269636741	10	-107	324	6.485653465	18.52479003	0.682243897	25854964.03	0.539532219	257.2416804	35.00164188	15.04081159	0.62728274	0.930314702	0.545986786	0.243021437	0.435674431	1.1629383	0.352023219	0.79803619	0.792806005	0.997259052	0.971396752
1	-535.0329276	-1024	1461	174072	0.68593054	0.502282819	44.52705186	88.64936279	95.06426062	93.82693465	73.7418637	95.36583089	149855.2774	60.8073053	0.625987541	21795.48125	0.145443535	149949.244	-10	29	82614564	1.642275602	20	11.95292038	320	13.3703663	9.689783538	9	-195	515	8.259168271	21.78531521	0.816157764	71165905.01	0.42313195	380.7080536	79.81239614	34.75462031	2.264135431	1.669298428	0.644913638	0.439346437	0.521328785	1.237759481	0.368326564	0.758055911	0.75145431	0.998546725	0.976543045
1	-739.2786126	-2048	1298	1854	0.761129955	0.722434007	16.58251319	22.95367194	22.60267462	25.85582333	25.16452145	27.19351717	4507.719255	17.4707273	0.76232728	1731.067103	0.38402283	4568.29308	4	143	10117953	2.667794136	72	2.764655707	196	43.57467512	52.25188781	30	-23	219	31.95273111	73.87397429	0.988678874	24930838.55	0.211016386	2727.104298	12.57305019	397.8629645	37.50622617	10.46011832	3.755854888	0.436000091	1.293133359	2.04331305	1.794433675	0.604058501	0.562662769	0.960992628	0.889462732
1	-634.7333017	-1024	1248	10762	0.511898459	0.475364241	29.68288469	62.44240124	62.62214123	65.25326902	36.93938562	65.61035888	40069.1707	31.96416896	0.75115457	7538.67545	0.188141539	40232.72596	-7	21	3438298	1.318735545	13	16.4901163	147	10.11321198	7.726630738	6	-61	208	5.887269768	17.87414445	2.394132191	12853754.06	0.522077256	259.7842174	14.763181	12.41531998	1.477860471	0.958129073	0.598276832	0.212918078	0.454516563	1.174677524	0.384282671	0.791106964	0.786087687	0.992976964	0.955734466
1	-776.5395402	-2048	1681	40520	0.730501934	0.658442848	25.3862365	38.55495823	40.99392155	38.23046372	38.56542451	43.71254044	19489.46094	28.16447155	0.747207059	4687.159256	0.240497121	19515.89072	17	55	66316640	1.603460986	19	9.282932346	183	13.00809406	35.91525173	36	-102	285	8.1463409	40.45540365	-0.494778958	31940481.22	0.432765967	346.7343775	48.79869859	17.11355023	-0.612141016	1.491044856	0.56801433	0.443937936	0.469203055	1.182135814	0.344003853	0.780219408	0.775155177	0.996687901	0.966943334
1	-541.4873517	-1024	1309	8737	0.899033895	0.881392148	19.43514151	22.05050447	25.05833799	25.56253953	24.42832509	26.2924854	6106.657084	19.82415092	0.825453664	1957.31375	0.320521314	6124.210069	3	61	12250207	1.979650442	25	5.955106515	190	18.27360728	27.6315669	23	-83	273	11.10465344	37.44471641	1.139285079	8586796.504	0.326596395	638.6032979	31.13785234	50.06298875	5.648789023	2.730494568	0.763012585	0.555442987	0.582624783	1.316530971	0.413507512	0.736255469	0.726557442	0.994806742	0.95615028
1	-783.9062796	-2048	1642	232427	0.804417445	0.743055371	51.26957135	68.9983188	77.73251829	67.8530814	77.77657365	79.14391057	142027.6211	55.50345132	0.610491526	21563.52183	0.151826255	142134.6887	-11	28	91645104	1.575680867	21	16.05094444	305	12.84116224	8.642670602	9	-132	437	8.579579266	19.8568953	0.792902648	56043180.58	0.418620871	319.6005357	47.38288009	41.14016094	2.114810568	1.500633886	0.613206364	0.416448841	0.509695388	1.202543252	0.348837252	0.7605117	0.755084584	0.998314743	0.974755019
1	-508.5037189	-1024	1099	26095	0.698482094	0.610125708	42.2254866	69.20784695	91.10827843	62.2712801	73.93330723	91.90093135	87507.33789	48.34044188	0.617396734	15438.89137	0.176429677	87777.70129	9	40	20619795	1.310982618	16	4.419726217	99	9.993051245	24.93508335	25	-57	156	6.878671194	28.11017317	0.11724842	69360345.13	0.450475454	168.423454	20.61367007	2.302047116	0.014069416	0.858623626	0.477838572	0.27757076	0.437123857	1.073432278	0.278949368	0.788050964	0.785507871	0.990543315	0.945919194
1	-956.8991341	-3024	1180	91442	0.890218183	0.728286711	59.07944906	81.12114109	97.27613832	93.63598172	82.73030757	98.04911211	248995.9345	72.21551483	0.770877971	24829.04374	0.099716663	249206.3499	-1	29	40795053	1.30558489	15	12.15876648	188	10.32609054	14.52115002	15	-85	273	6.368022467	21.12179838	0.516245306	111178520.3	0.547095211	235.2665689	26.00987024	8.834390909	0.472965523	0.891854039	0.519451074	0.250039216	0.418592761	1.143573136	0.342089674	0.805316636	0.800567098	0.996463213	0.968333293
1	-953.4434464	-2048	1435	83765	0.805780847	0.801451807	38.46169912	47.99003354	53.3065934	54.0810518	46.27035254	54.5370847	51184.22756	38.66944989	0.791855764	8419.031695	0.164484883	51224.30786	-5	40	63520394	1.759347727	23	9.106138916	206	14.84213007	18.27956784	18	-107	313	9.733301363	27.53754978	0.902739538	38844245.42	0.368972815	424.1740474	39.26559322	26.3666109	1.80858385	1.889432952	0.702238056	0.456258692	0.557575586	1.271490043	0.384281682	0.743186202	0.7354647	0.996466948	0.963417006
1	-509.384877	-1024	2530	7962	0.709976668	0.581083939	27.39100977	47.13778496	55.84138393	44.86433329	44.69052959	58.01260431	29598.82994	33.46672751	0.730935178	6330.746977	0.213885042	29765.18901	-4	25	2564797	1.240822921	14	10.37791701	113	9.860722601	10.43268023	10	-90	203	5.96199929	17.94797318	0.363514622	9588252.634	0.573822744	213.2889245	24.74558557	5.929616985	0.253699917	0.795497214	0.482926009	0.230375241	0.385383133	1.100437601	0.328859989	0.821660824	0.816920385	0.994234929	0.962311512
1	-944.0906855	-3024	1292	23570	0.953091265	0.926106357	45.03040529	48.62336268	55.75322404	56.37403584	56.17877623	58.10620922	73216.73276	46.34250227	0.787860603	10742.57276	0.146722919	73375.63028	-10	22	6352774	1.458163228	15	7.235179389	101	10.8833313	5.12117098	5	-101	202	6.648685494	16.4173067	0.245540798	19776783.89	0.452596606	243.3015671	32.89519749	5.733311996	0.015228515	0.982824476	0.579504796	0.246798244	0.494873961	1.175991204	0.330212921	0.765684643	0.760988898	0.994323949	0.95563835
1	-649.0393958	-2048	1242	397	0.720128439	0.687521806	9.691836731	14.09676994	16.87095978	16.27627488	11.99578126	17.38879605	947.82636	10.15148493	0.791702042	589.3973984	0.621841113	978.21594	-4.4	96.4	1795779	2.564930134	70	2.362772141	116	35.75441758	53.14609572	66	-75	191	28.01070764	67.25602424	-0.637113343	4424835.372	0.203015056	1698.865306	32.28055962	88.43408827	-6.533837138	4.987725622	5.506209062	-0.054476515	1.812526747	2.038911039	1.39525622	0.499738265	0.426111359	0.928430001	0.833738225
1	-1165.329119	-3024	1248	48886	0.813622559	0.72857485	49.06007622	67.33704326	78.73923436	74.15723892	65.47328567	84.14801281	129550.1182	54.78693745	0.764965388	16185.80169	0.124938533	129727.6935	14	58	65998894	1.620894096	18	5.54545738	144	13.45698812	31.83103547	28	-19	163	8.261503124	36.74312389	1.412282664	175139800.6	0.378422802	336.8423343	7.655508151	14.6309999	2.587912184	1.665625592	0.601352724	0.461181841	0.508117446	1.186087725	0.334790421	0.760682511	0.755258973	0.988220372	0.937753504
1	-991.0009284	-3024	1301	45671	0.754075196	0.691985211	47.73878598	68.98815926	80.28552093	67.97240937	66.37170899	80.36989078	123632.6081	52.0222597	0.775788705	15470.2035	0.125130447	123809.2681	-4	30	23144155	1.46073938	16	12.48647298	200	12.09841661	12.90291432	11	-105	305	7.016426515	22.51129111	1.743474809	62741365.23	0.501097439	340.2730293	36.19545513	19.28307936	2.120862283	1.228855005	0.652502596	0.285046105	0.479767168	1.24380796	0.417656486	0.784167484	0.776965357	0.996734636	0.968704538
1	-608.3068148	-1024	1567	30745	0.961740309	0.766645965	46.86593744	61.13113431	70.15008507	71.30958562	72.03731606	75.55240405	119448.34	58.792276	0.752935117	15578.05803	0.130416697	119726.2865	-5	23	7977431	1.222804389	14	9.038586678	122	9.388541032	8.963050903	8	-97	219	5.87574203	16.10809861	1.287111659	31065480.22	0.547490592	179.1345593	23.71087001	3.990990485	0.339606965	0.731616263	0.476301737	0.195159543	0.412534999	1.094319851	0.300964453	0.80351803	0.800074762	0.994263058	0.959310338
1	-445.2126992	-1024	1372	75643	0.908433932	0.734649392	35.73167481	48.63772459	51.26317504	54.82620829	56.37060534	56.92255216	52982.5014	44.1841594	0.743274176	9178.183144	0.173230461	53022.04672	-9	26	28653462	1.49012545	18	11.15269376	201	11.93955247	9.002736539	8	-119	320	7.539258609	19.46274887	1.082309421	20084676.72	0.46002593	297.7493282	34.58985845	15.11968763	1.165430699	1.274732342	0.533340784	0.403511584	0.462332577	1.145723001	0.31492835	0.780103554	0.775913797	0.997305635	0.969470246
1	-420.2347387	-1024	1314	18981	0.733940313	0.534548743	33.8399829	63.30570101	71.18938306	69.7719327	60.07797499	73.75310754	69537.42503	46.46260599	0.730804205	11189.96745	0.160920072	69747.33581	0	27	6592586	1.091989259	13	14.17188406	166	9.040438757	13.33364944	12	-60	226	5.780683536	18.63667181	1.628506551	24225030.8	0.623724174	169.5393287	16.43129816	6.020308244	0.79772155	0.656022084	0.361563297	0.267464084	0.314837694	0.974002059	0.258756252	0.850110157	0.847250837	0.99645015	0.97172872
1	-761.4556215	-2048	1376	170384	0.579288141	0.5191185	70.08455319	135.0068494	126.248588	120.4923783	119.7715589	143.6617186	495643.2834	78.20786674	0.667922494	45345.84907	0.09148888	495961.4145	-4	25	62743664	1.269648491	15	24.60068622	331	10.19851412	10.99695981	11	-224	555	6.272366964	19.18980375	1.859604482	182637080.6	0.562826702	247.3154429	99.62776436	23.90615342	1.992331025	1.002129727	0.499315839	0.322353474	0.392387974	1.102131034	0.340234587	0.817692869	0.813536255	0.999064962	0.983819821
1	-632.5268842	-2048	1363	62137	0.728196786	0.705201701	53.3332989	75.62843199	88.28749302	88.8799678	66.98124824	90.01217207	152941.9267	55.07238111	0.741107284	18661.82362	0.122019017	153106.8107	0	29	27318039	1.226857699	15	16.35104047	151	9.83270405	14.72251638	14	-111	262	6.270250955	20.96764329	1.221399526	67312194.46	0.575072198	222.8895767	37.29473069	12.40616121	1.064187169	0.866375357	0.461843714	0.286424259	0.382870442	1.0786338	0.310108051	0.820016929	0.816303231	0.996850043	0.970965894
1	-423.0463524	-1024	1275	184770	0.934640075	0.899898796	77.05373673	85.6248915	96.69084491	104.2571096	93.67984392	105.5396766	377836.1789	80.02845503	0.77096475	32783.24681	0.08676577	378080.4466	-5	21	51222643	1.188092599	13	46.6929354	478	9.230472898	8.045597229	8	-199	677	5.642869941	16.65003928	2.12475331	104812901.1	0.575418544	212.4921732	78.4711952	16.51632166	0.708386235	0.800930055	0.479255108	0.224358183	0.393696477	1.086579991	0.319316245	0.814814661	0.811350595	0.999391211	0.986519824
1	-423.2400475	-1024	1193	11717	0.824547755	0.5786043	29.76001543	51.43414145	55.66918182	56.28533645	59.01518907	60.55048244	43595.42221	42.40990588	0.693099719	8642.69115	0.198247676	43802.90374	-6	28	4014743	1.406357983	16	5.532211277	112	11.11405206	10.74123069	10	-57	169	7.167233841	18.51060698	0.719970989	15008739.54	0.482518997	227.2685339	15.6688124	4.358971704	0.395152873	0.91254169	0.576024129	0.212442413	0.475962943	1.184779096	0.34255262	0.777701748	0.771981644	0.991304103	0.94820207
1	-535.0101147	-1024	3071	113991	0.855422198	0.824615723	66.37205501	80.48846653	91.1814888	92.13349688	78.9898709	93.39174193	266156.6953	68.85162091	0.792915912	25235.69414	0.094815177	266340.4029	-7	21	26503810	1.220981254	14	12.65184647	131	9.45017128	6.857716837	7	-130	261	6.091141852	15.2482103	-0.243860121	61926252.36	0.545908751	185.4796371	46.5345975	5.823841726	-0.223945491	0.7515493	0.507834521	0.182698057	0.429702705	1.125252879	0.319634574	0.79660201	0.792785943	0.996532286	0.967359772
1	-756.5339695	-2048	1368	170557	0.860464769	0.747567399	43.14749719	57.71720012	60.91437351	66.15128192	62.55459875	68.45991857	84718.15976	49.66361727	0.656517988	14208.72702	0.167717607	84771.09293	-16	28	75940956	1.737626674	22	8.340966183	170	14.60628806	5.957984721	5	-126	296	9.472154669	21.10101061	0.988493057	37744553.66	0.371977478	409.7550667	45.67955515	29.69898545	2.457371523	1.920762824	0.669247511	0.479958893	0.546503571	1.247810011	0.364677261	0.74589491	0.738926908	0.99609551	0.961538415
1	-673.9607874	-2048	1315	1817	0.781217277	0.764937616	15.86038889	20.73422531	22.23687028	24.94251824	21.5697388	25.61525795	3766.18896	16.19793505	0.777740987	1505.164182	0.399651796	3814.82784	1	73	3139847	2.03619069	37	4.027373531	164	23.20913382	29.80792515	20	-15	179	16.06153948	41.56968938	1.176117076	6592171.573	0.324449059	839.5266736	6.563805276	36.30642875	5.077416908	2.734176003	1.904038978	0.159332162	0.898142699	1.725293087	0.969423044	0.680598628	0.647548767	0.97336281	0.910378348
1	-556.8055902	-1024	1231	7536	0.659719519	0.582975805	29.49804749	50.59909389	47.41079362	47.38093979	55.74940523	58.35816494	34436.15392	33.38120988	0.712194393	7187.23758	0.208711972	34645.71698	5	90	20758968	2.386578746	41	4.323612263	176	27.96394757	37.79458599	27	-93	269	18.24789715	52.48466564	0.912925376	95436482.24	0.257253224	1326.209397	35.3292092	143.9193702	12.83401622	5.421300482	1.950354534	0.443069468	0.937905266	1.737197644	0.945259694	0.658143863	0.626975614	0.987178827	0.933000379
1	-668.2398282	-2048	1376	214957	0.916790062	0.71898331	74.67864617	103.8670093	115.6796577	116.3486848	107.2315053	117.9242412	529404.1424	95.22424193	0.778415054	40656.60606	0.076796917	529658.3471	-6	21	53152793	1.172644377	13	21.46254202	272	9.322853478	6.839037575	8	-131	403	5.953979146	15.7248767	-0.988061698	130969545	0.573647594	200.4993124	46.67718434	12.29278086	-0.632501429	0.814980499	0.462588815	0.259903402	0.389138728	1.073976793	0.306619294	0.815516535	0.812407615	0.99841607	0.978586453
1	-454.233965	-1024	1145	32978	0.811204673	0.744730307	50.45787001	67.75321153	73.34419118	68.42354041	74.15795928	76.81895119	134523.8169	54.96172182	0.759385887	16719.4142	0.124285904	134814.577	-10	24	13917034	1.494750793	16	13.12302903	168	12.14759607	7.537752441	8	-114	282	6.896732719	20.54287328	0.638195029	56893051.47	0.495760836	365.1919309	34.38766255	22.97109858	0.699392365	1.264341548	0.666345755	0.274270491	0.48616529	1.249808984	0.419374924	0.782586431	0.774483505	0.995489762	0.963549997
1	-992.6730544	-3024	1225	71256	0.898943586	0.766437875	58.2789275	76.03868415	89.40691365	82.86826324	80.50244911	91.87366253	218314.7245	68.35448744	0.788020696	22250.26491	0.101918297	218544.6243	-4	22	33563721	1.180348116	13	175.5017118	692	9.914132614	9.177767486	9	-107	799	5.563200946	21.70322793	7.782348389	102941096.8	0.610572769	386.7986867	35.21042268	393.778741	13.28656891	1.351428262	0.522679775	0.417840757	0.351027285	1.050272508	0.398263784	0.839087135	0.835651233	0.999534909	0.989799914
1	-455.0948765	-1024	1409	14393	0.845917882	0.739145408	36.60830875	49.52788496	58.92581686	53.33103857	53.23700865	59.69792995	53610.76779	41.89652357	0.761095268	9033.993787	0.168510808	53806.87835	-2	31	6605410	1.384418495	16	6.532701143	126	10.68468943	15.47446675	16	-71	197	6.766220846	21.42270104	-0.160580718	24693704.74	0.488323047	219.4729984	17.25249273	4.540283026	0.08296261	0.884548325	0.572115169	0.199839137	0.469114291	1.179739588	0.344301975	0.781289444	0.775678335	0.99313838	0.953999876
1	-522.4001148	-1024	1110	1826	0.880219892	0.788345949	19.94410299	25.29866871	32.27538135	30.36595367	25.60537171	32.9629133	7981.507781	22.26839143	0.810170148	2383.953875	0.298684652	8089.119054	1	34	893581	1.275798835	15	6.276018619	88	10.60876124	16.35213582	15	-34	122	6.465024235	22.1216021	1.17344487	3958534.005	0.547779488	221.9729336	9.713866665	4.596793442	0.801039325	0.845662963	0.548020769	0.212373303	0.423663156	1.153809804	0.357579858	0.806954296	0.800604183	0.985839621	0.941604964
1	-744.7169374	-2048	1507	742793	0.88848507	0.697285038	114.3917085	164.0530089	186.8632398	183.104321	165.3137168	187.8194335	1967892.976	145.758649	0.728064653	104307.4099	0.053004615	1968342.027	-2	22	190361793	0.983849966	12	37.77064874	187	8.198293166	10.13124383	10	-509	696	5.324227364	16.00869728	-0.525725091	504443522.5	0.66451289	153.6362869	481.2441548	12.78974221	-0.433628803	0.618663594	0.337119651	0.279607784	0.30064387	0.940218114	0.244775022	0.854836955	0.853085995	0.999600778	0.99001641
1	-596.4896966	-1024	2714	131623	0.927116794	0.878660452	62.1200935	70.69863377	81.18345531	79.68762381	77.46674537	84.02360546	208373.3723	65.54589069	0.78971892	21523.17789	0.103291403	208448.8941	-5	26	98027877	1.354752686	15	15.18331087	183	10.87485837	9.88700683	11	-138	321	6.693691079	19.29718268	-0.805628584	77622461.71	0.530281225	274.6283553	48.20295548	20.97431986	-0.928456601	1.1693331	0.48491679	0.407606791	0.412906854	1.110917837	0.310847744	0.804517317	0.800665122	0.997553803	0.972766314
1	-445.0686757	-1024	1262	3161	0.899232979	0.758777801	16.05220061	21.15533769	24.85960451	24.31797264	22.14042669	26.18699193	4397.008059	19.02357734	0.811642369	1599.156333	0.363691927	4431.413077	-21	34	2189210	2.022686329	27	5.863048446	103	18.32332762	6.232204998	8	-114	217	11.30451928	26.31670206	-0.845419983	3069058.47	0.319930572	653.7284282	33.99452633	36.45159032	-2.955737138	2.399870744	1.294418268	0.285107305	0.788875658	1.564447509	0.653936528	0.672586231	0.653161529	0.987791243	0.93182641
1	-584.6923868	-1024	1317	17789	0.899030459	0.743044494	34.25495361	46.10081075	54.40988776	48.03703242	49.89335039	56.88940282	46573.31263	41.44603305	0.749589489	8351.260978	0.179314301	46722.14552	-4	34	9264392	1.510753088	17	8.787764706	141	12.80603607	13.33520715	10	-131	272	7.419315908	22.82089611	1.752395208	24332580.31	0.470272121	342.9655495	48.97090074	15.37726861	2.206240027	1.250807476	0.708806495	0.24978485	0.51358611	1.274952969	0.43223857	0.770947768	0.762347544	0.995202491	0.961520269
1	-774.6693828	-2048	1371	12296	0.79126217	0.741063783	28.47077583	38.41879266	41.50835752	41.67713541	45.45061566	48.18188871	23237.56923	30.39933725	0.731461556	5383.768987	0.231683828	23328.95488	-2	33	6999673	1.436695396	16	15.83942098	193	12.1087535	14.83433637	12	-172	365	6.984688853	23.85925884	1.302272032	13280339.59	0.516105602	349.2066967	65.17285331	20.94389237	1.581134729	1.159651431	0.577838988	0.29222	0.42759594	1.168915692	0.383714566	0.807002171	0.800702695	0.997475956	0.973803774
1	-721.6773441	-3024	1467	75329	0.61822632	0.516155119	48.10479466	93.19832906	96.83486378	73.85605394	88.55379156	97.70202873	175807.9881	57.61765996	0.69871307	21720.89218	0.123548949	176006.4936	-25	29	41243270	1.97097118	28	5.214223576	162	17.56635596	2.182930877	3	-145	307	11.64356444	23.39890017	-0.455729269	96365056.43	0.312966259	542.743342	44.33335122	21.38310091	-1.127354975	2.06898613	1.274143489	0.23047855	0.821284865	1.573205221	0.590351088	0.65569909	0.633969994	0.992647557	0.943422852
1	-498.2732804	-1024	1406	2610	0.95190558	0.800975786	21.89612285	27.33680996	35.17717988	35.17717988	31.03418845	35.35873333	11023.15383	26.02206195	0.764339441	3133.779481	0.284290642	11141.25396	-19	43	2658073	1.8653335	25	3.812624201	112	19.08422806	20.02337165	28	-76	188	12.1841849	31.91267419	-0.963388654	11346462.2	0.358611001	617.4833618	29.62296317	18.8362764	-2.826974722	2.162266092	1.44474601	0.175445738	0.772774726	1.574938676	0.756987445	0.70679609	0.680181561	0.983328211	0.928479301
1	-739.500393	-2048	1387	4546	0.555404138	0.497985272	20.01319191	40.18832086	40.84756541	42.76312547	27.97450182	44.25816485	11119.50626	22.32075971	0.702749237	3428.262571	0.308310683	11201.43492	7	58	6244667	1.876844039	21	6.505213666	156	16.20156008	29.06533216	25	-44	200	9.651937379	37.06294511	1.23895303	15386984.38	0.343404634	528.868367	13.38988595	28.90013986	3.476186298	2.252103789	0.896035011	0.413523022	0.604496995	1.366801254	0.504212698	0.737047298	0.725618029	0.989549326	0.942008817
1	-797.3175305	-2048	1265	489402	0.9042509	0.679698999	110.7586626	162.952517	190.8734116	202.2496893	170.990598	207.5082736	1834471.121	147.3499601	0.738056033	98190.32776	0.053525142	1835149.832	1	24	144771730	0.927602482	12	23.0944883	294	8.029103457	11.94487967	13	-147	441	5.097049334	17.19923032	-1.697599908	542862137.7	0.69869874	153.1333731	49.15531379	6.442476793	-0.518142122	0.53661709	0.333416826	0.215970953	0.277310062	0.920561562	0.255114697	0.869036816	0.866742969	0.998980305	0.985546574
1	-764.1172946	-2048	1204	42750	0.767748422	0.728354756	46.45688355	63.7833187	73.73373418	73.73373418	59.59975866	74.71305599	105185.6258	48.96954228	0.77985521	13817.86917	0.131366516	105336.855	-49	27	53873023	2.030175831	20	7.902380412	373	22.66729009	2.103461988	10	-137	510	10.62119606	35.49912214	-0.740056073	132744206.1	0.39709281	1255.76312	45.87133898	223.5529233	-10.52588994	4.963857307	1.340792606	0.535584668	0.654206765	1.50984839	0.857231357	0.754270168	0.73590791	0.997030076	0.971536568
1	-858.1912078	-3024	3071	64703	0.728224008	0.670219981	49.29683213	73.55321168	85.93201385	65.82401728	83.70222124	93.32261879	134212.4902	53.56321458	0.724647271	17493.8777	0.130344632	134394.6692	-2	40	50887671	1.636505714	19	11.1708296	183	14.33352871	17.99278241	14	-85	268	8.233085116	28.04426606	2.105569931	105698834.9	0.444573925	462.74064	27.18494956	52.76099477	6.377356461	1.9613018	0.745749296	0.432125357	0.535449304	1.307293504	0.450089773	0.761923811	0.752735248	0.994958758	0.959914245
1	-406.5215158	-1024	1385	106421	0.940543933	0.810637454	72.91969181	89.95351925	108.8327467	104.7054674	97.37316035	110.0071796	397474.0297	84.60523678	0.763639915	34234.81687	0.086130953	397844.9107	-5	29	53952559	1.476091458	16	41.31941532	576	11.94125345	12.26033396	12	-123	699	7.105489013	22.51605788	2.121337186	201696573.2	0.499667477	356.6570738	36.31126405	78.95603498	3.669372077	1.373242629	0.760469626	0.271228386	0.516199644	1.288663338	0.483828311	0.771868787	0.763390936	0.999106532	0.983041326
1	-970.1089076	-3024	1347	115433	0.649653457	0.532650646	62.6612141	117.6403607	136.6366702	118.6416979	131.4533606	144.473149	346613.4209	76.42546694	0.566898586	42092.91483	0.121440522	347009.6072	0	48	109228761	1.766650116	25	15.26766631	467	15.19957137	23.15181101	22	-63	530	10.35686624	30.76121693	1.309915318	328358696.8	0.353411931	410.2461139	19.79828484	48.76628319	3.439886577	1.863070403	1.015215051	0.293607102	0.711325638	1.443012876	0.502889474	0.688082839	0.673132943	0.997925705	0.969605205
1	-684.2348097	-2048	1636	115250	0.933309159	0.777580182	63.59996736	81.7921661	93.12655958	89.51807862	90.78355631	96.61564379	283792.6822	76.3373778	0.722764919	28894.89948	0.101816929	283978.305	-2	24	27857032	0.999584721	14	8.933049329	173	8.220470163	11.34559653	11	-84	257	5.824393631	15.54701274	0.330777761	68640283.99	0.633466587	112.9870446	24.77602912	1.665507101	0.017424107	0.502557802	0.372771305	0.143872377	0.34153865	0.990719497	0.253290861	0.834373449	0.832347963	0.996957481	0.971737892
1	-728.3620799	-2048	1302	64171	0.95356844	0.845260346	56.4902774	66.83180831	79.70284016	79.45909348	78.32934536	80.46928358	170385.8526	63.72870316	0.718238021	20693.6971	0.121451968	170515.5021	-3	22	12326759	0.960785105	13	32.1219711	86	7.852136743	9.179021676	9	-310	396	5.532877674	13.85973891	-1.164952499	32754725.65	0.645371163	107.8379237	193.2336319	2.586944276	-0.211945209	0.476035315	0.348109634	0.148773351	0.324354098	0.959004898	0.240518298	0.841686074	0.840176961	0.998801627	0.982049325
1	-494.7927373	-1024	1580	99224	0.929455771	0.907668448	77.37294093	85.24361628	98.40770187	99.75628376	97.75633216	105.7112134	374676.0768	79.23017109	0.73108457	34378.51786	0.091755305	375030.5752	-8	22	28422527	1.319440571	15	33.01930916	378	10.23391648	7.096781021	7	-124	502	6.475549083	16.92477791	1.715910687	107426798.4	0.510079897	236.0838065	33.74143118	20.31982221	0.725230774	0.879052531	0.57111101	0.183224962	0.473475269	1.175053719	0.341752322	0.777656258	0.772799569	0.998712738	0.978667045
1	-455.8904228	-1024	1232	394222	0.715288007	0.607607796	59.59137977	98.07540352	98.62390144	105.126043	90.30170656	109.2493399	276262.0741	70.15215989	0.622117933	32973.03444	0.119354184	276330.3584	-9	25	113053686	1.402007751	18	9.231769026	159	11.15467701	7.745250138	8	-133	292	7.500838822	16.93448271	-0.071732367	79245109.55	0.467413018	226.7878048	46.94364229	8.92172614	0.105713605	1.059735418	0.553226292	0.311783834	0.480544861	1.156403711	0.316967141	0.771413677	0.766974397	0.996762774	0.966018256
1	-486.7694206	-1024	1303	158929	0.6767569	0.645328776	48.2735433	74.80457267	87.5813296	147.0270281	165.1427851	165.8590276	111335.5444	50.62451071	0.5953411	18799.26269	0.1688523	111401.463	-13	25	55136818	1.466519882	19	704.4906071	304	11.90234644	6.127566398	6	-983	1287	8.304631004	18.62598608	-12.37623898	38648215.17	0.43387298	309.3802875	1662.002499	440.5096226	-4.995066993	1.229002368	0.623192181	0.320304107	0.524652073	1.205121307	0.341549646	0.753152462	0.7473655	0.999778331	0.990317215
1	-467.6270756	-1024	2166	75210	0.725738763	0.565068785	58.50428065	103.5347947	104.939526	124.0445799	111.1802124	129.9143842	280822.5206	75.13921381	0.583985467	35511.58366	0.126455612	281165.5194	-13	18	12490998	1.263668767	17	3.804313467	89	9.969957648	2.596888712	3	-74	163	7.03162035	12.88726548	0.108822503	46696422.55	0.467375733	159.3377805	13.15120253	2.051957698	-0.049071018	0.845481827	0.473878627	0.279985544	0.432457611	1.081642711	0.282574958	0.790488755	0.787910041	0.99062482	0.946511809
1	-438.3556341	-1024	1272	148779	0.90323856	0.83326618	42.9589049	51.55484039	58.99030001	56.75436547	60.81276423	62.11966282	74069.53815	46.56631981	0.672471929	12683.42043	0.171236662	74086.17836	-9	24	36482063	1.344565452	17	5.413166249	157	10.58887895	7.398308901	7	-75	232	7.25475566	15.65917497	0.444322365	18166654.07	0.475374541	190.4747862	14.61758614	4.030033417	0.153755358	0.971568934	0.48199307	0.334941655	0.437696744	1.090072815	0.285778111	0.788403213	0.785579305	0.995254778	0.960543106
1	-673.7783562	-2048	1264	27474	0.1658594	0.134427482	35.39669288	263.3144085	167.2519133	54.8145172	161.6384536	171.4909067	67450.39148	43.67316986	0.566202435	14152.57207	0.209821941	67696.48548	-3	26	10022195	1.239779779	15	35.33674298	216	9.957159054	11.80239499	11	-78	294	6.389740658	19.09943312	3.01481047	24694888.92	0.556154209	225.4918178	24.78182018	16.46811968	1.114166568	0.786568139	0.466561734	0.217690955	0.407523201	1.087228505	0.295022708	0.805564249	0.802120282	0.997270179	0.971168504
1	-752.2014436	-2048	2596	34288	0.655143001	0.473213205	43.79609652	92.550453	84.64807674	90.5910226	80.9521597	103.2344975	90471.5812	60.6337815	0.485608099	20069.64344	0.221833676	90860.45696	-5	25	11257270	1.274016413	15	19.50208895	205	10.1814865	9.790013999	10	-124	329	6.452853044	18.11946892	-0.587129804	29830864.92	0.555238753	232.4707799	35.35095666	10.29278192	-0.393531109	0.833663559	0.452291197	0.266173418	0.387279609	1.076114381	0.297632996	0.816315016	0.812800465	0.997717599	0.974446676
1	-479.778768	-1024	1318	197473	0.898569932	0.829906607	52.80635167	63.62927014	75.80880453	70.77562394	72.14427094	78.74428957	138338.8983	57.17534894	0.638289157	20265.75864	0.146493567	138418.9235	-9	24	52935538	1.353765053	18	9.468616009	181	10.7141413	7.671813362	8	-133	314	7.281473844	16.37268113	-0.650198983	37105225.46	0.485544279	209.2079671	46.94368137	6.062571794	-0.321876088	0.943409136	0.514784334	0.289986949	0.456345378	1.124663313	0.302059823	0.781293175	0.777661311	0.997396816	0.969818798
1	-543.6687346	-1024	1299	118403	0.822979876	0.553509439	64.78332436	117.0410471	118.0360821	123.6488602	132.3738788	133.9040412	442358.2674	96.32242646	0.599678672	46818.22599	0.1058378	442638.4921	1	25	50221923	1.01850727	12	25.84537171	181	9.072482687	13.78254774	12	-107	288	5.175839995	20.5951669	3.339060111	187749941	0.676179447	234.2022774	36.7945045	29.67226977	3.583159242	0.956169271	0.363206733	0.431229632	0.288114862	0.946884152	0.278145427	0.865994441	0.863111761	0.997894433	0.97975764
1	-620.0721641	-1024	1299	22672	0.76260982	0.72451922	43.3852495	59.88143348	70.06468777	61.08637031	63.69174099	71.90567471	84837.05394	45.66616923	0.738289861	12646.80841	0.149071754	85068.74921	-1	21	4084822	0.78568917	11	5.737507839	81	6.861549065	9.937808751	10	-22	103	4.829881974	13.42275465	0.644732005	15326865.66	0.723362151	81.4102995	3.773650063	0.780381699	-0.029780361	0.339958605	0.27303797	0.106353027	0.253196675	0.853918488	0.207927775	0.876562978	0.875383274	0.989676441	0.958262455
1	-466.7870632	-1024	1277	62017	0.966537553	0.808066578	60.14790919	74.43434839	91.01757893	92.15031856	84.12651165	92.21368515	231562.3229	71.94359295	0.739316815	24666.00446	0.106519939	231844.7283	-3	25	19258112	1.190108723	15	11.48658341	81	9.600007836	10.82990148	11	-110	191	6.120206184	17.62184907	-1.492016328	71994642.5	0.584530823	193.2427984	35.66772454	6.188907218	-0.783280706	0.747762774	0.518686436	0.163992621	0.413189552	1.132745469	0.343229124	0.808479381	0.803721565	0.993820427	0.959590652
1	-626.5949176	-1024	1079	12527	0.87158538	0.689833069	33.00240766	47.84115048	59.78583191	52.61417957	49.67711039	63.54821279	46597.98534	41.69764731	0.73858032	8478.736788	0.181955008	46831.01265	1	28	4597707	1.057696655	13	9.14180876	119	8.872083659	14.60038317	13	-17	136	5.756638795	19.15786493	1.632724233	17188095.69	0.628171694	153.8525998	4.327689178	3.277012328	0.615296015	0.583982083	0.417621609	0.148780451	0.33810448	1.028974899	0.299114468	0.842739953	0.838820443	0.989154538	0.953047088
1	-660.8445888	-2048	1213	24342	0.887524588	0.664854465	34.03078739	51.18531829	58.116	60.52552995	59.87083925	60.73631533	54142.21719	45.42822851	0.683652547	10123.70263	0.186983525	54309.92304	1	32	12610206	1.352956706	16	13.19792941	139	10.62960406	16.36274751	17	-100	239	6.729710434	22.76056096	-0.574387324	28134882.81	0.504947428	250.3036291	26.99944352	10.64526571	-0.335327747	0.944989802	0.52078467	0.258545537	0.439088357	1.129531592	0.321602924	0.792399865	0.788372063	0.994920062	0.960674435
1	-857.5621124	-2048	1156	13910	0.744227619	0.733801779	41.23174559	56.18921458	67.16744572	59.98320418	57.68277112	67.18565219	67853.27615	41.81756536	0.719432786	11182.55681	0.164804965	68050.39072	-1	21	3099114	0.850178307	11	13.99744462	102	7.464334602	10.22631201	10	-90	192	4.859456814	14.92640465	-0.564940556	15161460.72	0.721203175	118.2200985	24.48889505	2.302429504	-0.257387907	0.410081844	0.267166749	0.192278375	0.236012389	0.830801552	0.210163311	0.886606339	0.885080923	0.99678037	0.976670991
1	-548.5452632	-1024	1321	50732	0.699615611	0.53334366	53.44028446	100.1985933	109.5116419	106.4586333	81.68789649	117.7338492	223180.2954	70.10050002	0.603627986	29477.13856	0.132077693	223562.9477	15	54	68763829	1.552751365	20	4.779647705	116	12.54816096	32.94459119	31	-76	192	8.467874941	36.81620622	0.757083815	303024605.9	0.400200344	270.0869519	33.90362116	7.066355074	0.83117844	1.286582945	0.656453462	0.31339758	0.541029595	1.217663005	0.349430014	0.747844739	0.741016183	0.992110375	0.946930205
1	-920.7752472	-3024	2834	209657	0.881501832	0.682559504	47.54481943	69.65666605	73.12043843	77.29079799	75.5325756	78.78403835	145952.8642	61.40247873	0.677334586	19791.98199	0.1356053	145883.601	-27	36	136785902	2.107437351	33	3.416169917	150	19.83346262	4.606476292	5	-162	312	13.82875874	25.54265196	-0.034199851	95178410.24	0.27396742	631.2074451	59.49726811	19.23656865	-0.10567749	2.380148753	1.897891603	0.11234139	1.037177555	1.793412689	0.809668787	0.60048637	0.565215148	0.990602877	0.934282829
1	-860.7442956	-2048	1520	18913	0.67100773	0.571688812	40.111135	70.16253272	79.59674526	67.41625395	68.26730113	80.14799631	92222.30371	47.07960179	0.700464172	14092.52592	0.152810387	92526.0273	-6	18	3229688	1.108690042	13	42.23853201	291	8.145571461	5.982551684	6	-86	377	5.330383499	13.06772762	1.909308513	15800253.8	0.560536465	134.9745806	22.94236404	3.699213821	-0.007163904	0.61111904	0.403732694	0.192534542	0.374888203	1.008037755	0.259701215	0.816688382	0.815272776	0.998435178	0.978037899
1	-400.2593676	-1024	1448	16097	0.779665757	0.651706751	33.88023501	51.98693271	60.28410389	48.26865407	57.72859117	62.93360726	49790.61913	40.53243125	0.753580256	8685.329469	0.174437065	49989.24177	-9	31.4	7100166	1.591022896	20	8.310173081	163	13.05139946	11.46375101	10	-63	226	8.737435034	21.00205441	1.047427356	22049569.16	0.412762186	309.6687022	15.73587644	10.92341386	0.92795129	1.251325658	0.775146545	0.220889465	0.597475764	1.311506782	0.407995285	0.728350326	0.718769414	0.992465753	0.94699114
1	-834.4829594	-2048	1538	114323	0.871810027	0.723330955	66.49443711	91.92809555	99.49593158	110.5074087	92.19975664	110.7975514	349361.7502	80.14383543	0.730634942	32832.24572	0.093977791	349556.2913	11	30	58073522	0.987003936	10	16.14372306	143	6.343435939	20.78664836	21	-108	251	4.307645644	22.53835819	0.087677399	177566762.3	0.56150827	75.89283994	39.7827297	1.465646274	0.293397041	0.548314816	0.374534501	0.183581752	0.365697468	0.962473763	0.237462034	0.818463015	0.818024605	0.996935135	0.969579976
1	-1130.82556	-3024	1289	18982	0.768898596	0.704888834	39.88156085	56.57851132	64.0842742	59.94679371	55.75060502	66.90258941	64061.23253	43.50313792	0.699855261	11062.99594	0.172694085	64170.67968	-5	23	3822079	1.141390713	14	4.118416009	73	8.857529441	8.389895691	8	-59	132	6.14026853	14.189884	0.287251606	12920946.54	0.557779775	130.9624582	14.9056011	1.498599521	-0.018697337	0.612576686	0.460275521	0.139961706	0.417781251	1.081976502	0.283804316	0.798082511	0.795358802	0.987740662	0.941070588
1	-1130.82556	-3024	1289	20701	0.779824578	0.709027344	40.6703883	57.36081778	65.85055943	65.85055943	58.71002273	68.11166239	69816.01144	44.73137549	0.734706828	11160.23668	0.159852109	69981.94289	-6	24	5095952	1.217421996	15	30.04482215	292	9.453128757	8.867107869	8	-93	385	6.466879033	15.68978533	1.683854681	17227410.36	0.536355675	167.5437618	23.77844948	6.076764075	0.382482019	0.72675483	0.474524653	0.20538323	0.423828363	1.092423288	0.292834734	0.795830983	0.792954365	0.998162005	0.975230145
1	-1036.617281	-3024	1233	46222	0.220730806	0.207421211	49.44460571	238.3777695	192.9220295	69.38076756	190.7432314	197.5977157	131744.3065	52.6173171	0.646931441	19354.43228	0.14690906	132038.4188	-4	25	12018731	1.176832008	15	7.110681007	105	9.333252939	10.0895461	10	-93	198	6.307714886	16.12519373	-0.094058551	34332876.91	0.570164766	158.2229321	24.3474996	2.713840259	-0.115660145	0.657558059	0.457646461	0.173884897	0.401941528	1.08872648	0.294438622	0.807873196	0.804576512	0.994475838	0.960303882
1	-323.1766938	-1024	1380	47182	0.935955721	0.746555816	47.78691692	64.00983811	76.10888581	78.29078036	72.49650618	79.05759156	125951.4537	59.91037417	0.696955394	17434.70474	0.138424006	126156.5586	-12	24	14904440	1.507818754	18	10.28281861	188	12.05021794	6.295833157	6	-89	277	7.876183086	17.77336494	0.951383109	39851910.86	0.432874993	276.2549862	22.66449373	10.08113408	0.569523883	1.124288405	0.623746917	0.2624198	0.522533298	1.20238024	0.340745494	0.754845206	0.748825677	0.995731753	0.960354344
1	-504.8611408	-1024	1217	63771	0.869917779	0.62138209	31.54327759	50.76309426	60.64824412	55.34594911	54.67460347	62.18741207	48600.3374	44.15971822	0.529067626	12173.04217	0.25047238	48613.93211	-14	27	28192408	1.671059988	20	11.87249617	222	13.79053699	6.153580781	7	-148	370	8.755785482	21.02589408	-0.409177731	21491646.81	0.405130218	404.2216655	46.49410851	23.97935118	-0.307963744	1.507877145	0.643124867	0.38421294	0.531128945	1.226168387	0.353232018	0.752163714	0.745584568	0.997170148	0.967211317
1	-685.5507228	-2048	1241	20223	0.843338817	0.817557513	38.13299465	46.64258359	52.64650249	52.31260819	51.82452894	55.83108299	49711.70617	39.33550128	0.749197795	8726.901618	0.175550233	49829.87646	1	33	9583966	1.28739159	17	10.73314403	183	10.2669085	16.92696435	16	-29	212	7.055369281	21.76956952	1.105901069	23615083.9	0.505160779	187.3920351	10.11031496	4.761115414	0.448252209	0.792763377	0.524904239	0.191772344	0.461426682	1.131338322	0.305583289	0.77961777	0.775629313	0.994842414	0.95852947
1	-1004.384655	-3024	1386	37996	0.757110321	0.662950607	25.61059935	38.63123295	39.55593933	42.35903992	36.6986692	45.91633865	19718.93718	29.24810518	0.617240922	5718.538928	0.290002391	19730.38287	-14	31	15904552	1.711694381	24	5.017734978	153	14.47959685	8.301294873	8	-129	282	9.943694445	20.45934759	-0.03473486	8258840.414	0.365584501	349.6734071	47.07218945	8.988476284	0.096903307	1.440063072	1.000265777	0.177786511	0.714930638	1.441480023	0.479583679	0.686633591	0.670911782	0.994192133	0.950266363
1	-751.4576975	-2048	14540	1411381	0.85427329	0.535479933	119.5892826	223.3310256	254.9949731	245.6277722	214.9656509	255.3812012	3477572.143	190.78573	0.561284392	197766.1343	0.056869024	3477671.012	3	30	573911420	1.087903466	14	19.03179815	226	8.503267353	16.92456821	17	-533	759	5.996773064	20.16509628	-0.206961824	1414129217	0.565835203	120.1900991	537.5059679	2.689446882	0.125844972	0.613311882	0.420572852	0.183712602	0.390443566	1.030643424	0.263373838	0.809727029	0.807779565	0.999589876	0.98819517
1	-607.6761134	-1024	1252	17539	0.865974501	0.781144319	39.99858864	51.20512003	54.79626678	63.34936683	55.36302809	64.51438432	64249.84745	44.34232825	0.740806637	10471.94439	0.162987848	64448.58136	0	18	4712598	0.908691462	9	20.33185223	156	7.535551883	9.030617481	8	-111	267	3.740644485	16.39184291	0.309135737	17316851.34	0.726015106	187.1404617	35.64937932	8.83487191	-0.196963436	0.609552752	0.288881472	0.303222647	0.21168762	0.790578745	0.240200614	0.904848077	0.901703666	0.998045603	0.984119789
[truncated: 806 more columns]
