# Supplementary material for: Enhanced and unenhanced: Radiomics models for discriminating between benign and malignant cystic renal masses on CT images: A multi-center study
Source: PLoS One. 2023 Sep 28;18(9):e0292110. doi: 10.1371/journal.pone.0292110 (PMC10538730; doi:10.1371/journal.pone.0292110)
Supplement: S2 Data — (ZIP) [file pone.0292110.s005.zip]

Archive with 6 entries (5 files):
- 代码/
- 代码/.RData
- 代码/.Rhistory
- 代码/A.R
- 代码/U.R
- 代码/V.R
