# Supplementary material for: Enhanced and unenhanced: Radiomics models for discriminating between benign and malignant cystic renal masses on CT images: A multi-center study
Source: PLoS One. 2023 Sep 28;18(9):e0292110. doi: 10.1371/journal.pone.0292110 (PMC10538730; doi:10.1371/journal.pone.0292110)
Supplement: S2 Data — (ZIP) [file pone.0292110.s005.zip › 代码/A.R]

library(Hmisc); library(grid); library(lattice);library(Formula); library(ggplot2) 
library(rms);library(corrplot);library(glmnet)

# train set
data1=read.csv("E:/workforRstudio/radiomics/A for train.csv")
View(data1) 
names(data1) 
str(data1) 

data1 <-na.omit(data1)
lambdas <-seq(0,09,length.out=1000)
set.seed(123) 
X <- as.matrix(data1[,2:856])
Y <-as.matrix(data1[,1])
alpha1_fit <-glmnet(X,Y,alpha=1) 
plot(alpha1_fit,xvar="lambda",label=TRUE)
cv.lasso <-cv.glmnet(X,Y,alpha=1,lambda=lambdas,nfolds=10,family="binomial")
plot(cv.lasso)
coef <-coef(cv.lasso$glmnet.fit,cv.lasso$lambda)
lasso_1se <- cv.lasso$lambda.1se
lasso_1se
lasso.coef <-coef(cv.lasso$glmnet.fit, s=lasso_1se, exact=T)
lasso.coef

mode1<-glm(Y~Median.8+Uniformity.8,
           data=data1,family=binomial())
summary(mode1)$coefficients
exp(cbind("OR"=coef(mode1),confint(mode1)))

library(MASS)

fit1 <-lrm(Y~Median.8+Uniformity.8,data=data1)
data1$predvalue1 <-predict(fit1)
library(pROC)

ROC1 <-roc(Y,data1$predvalue1)
round(auc(ROC1),3) 
round(ci(auc(ROC1)),3) 
#show the sen and spe in train set
plot(ROC1)
plot(ROC1,print.auc=TRUE,print.auc.x=0.4,print.auc.y=0.4,auc.polygon=TRUE,auc.polygon.col="gray",
     smooth=TRUE,
     max.auc.polygon=TRUE,
     print.thres=TRUE,print.thres.cex=0.8,
     lty=1,main=" ROC")

#show the ROC
plot(1-ROC1$specificities,ROC1$sensitivities,type="l",
     col="red",lty=1,xlab="FP",ylab="TP",lwd=2,xlim=c(0,1),ylim=c(0,1),auc.polygon=TRUE,auc.polygon.col="blue",
     max.auc.polygon=TRUE)
abline(0,1)
legend(0.55,0.35,c("fit1 0.978"),lty=c(1),lwd=c(2),col=c("red"),bty="n")


#val set
data2=read.csv("E:/workforRstudio/radiomics/A for test.csv")
View(data2) 
names(data2) 
str(data2) 


X <- as.matrix(data2[,2:856])
Y <-as.matrix(data2[,1])

mode2<-glm(Y~Median.8+Uniformity.8,
           data=data2,family=binomial())
summary(mode2)$coefficients
exp(cbind("OR"=coef(mode2),confint(mode1)))


fit2 <-lrm(Y~Median.8+Uniformity.8,data=data2)
data2$predvalue2 <-predict(fit2)
ROC2 <-roc(Y,data2$predvalue2)
round(auc(ROC2),3) 
round(ci(auc(ROC2)),3) 

#show the sen and spe in val set
plot(ROC2,print.auc=TRUE,print.auc.x=0.4,print.auc.y=0.4,auc.polygon=TRUE,auc.polygon.col="gray",
     smooth=TRUE,
     max.auc.polygon=TRUE,
     print.thres=TRUE,print.thres.cex=0.8,
     lty=1,main=" ROC")

# Show the ROC of train(red col) and val(green col) set
plot(1-ROC1$specificities,ROC1$sensitivities,type="l",col="red",lty=1,xlab="FP",ylab="TP",lwd=2,auc.polygon=TRUE,auc.polygon.col="blue",
     max.auc.polygon=TRUE)
lines(1-ROC2$specificities,ROC2$sensitivities, col="green",lty=1,lwd=2)
abline(0,1,lty=2,lwd=2)
grid(lwd=2)

round(auc(ROC1),3)
round(auc(ROC2),3)
